# Supplementary material for: Fluorenonophane chloro­benzene solvate: mol­ecular and crystal structures
Source: Acta Crystallogr E Crystallogr Commun. 2021 Nov 12;77(Pt 12):1285–8. doi: 10.1107/S2056989021011865 (PMC8647744; doi:10.1107/S2056989021011865)
Supplement: Supplementary file 1 [file e-77-01285-sup1.cif]

##############################################################################
#                                                                            #
# This CIF contains the data in a paper accepted for publication in          #
# Acta Crystallographica Section E. It conforms to the requirements of       #
# Notes for Authors for Acta Crystallographica Section E, and has been       #
# peer reviewed under the auspices of the IUCr Commission on Journals.       #
#                                                                            #
# Full details of the Crystallographic Information File format               #
# are given in the paper "The Crystallographic Information File (CIF):       #
# a New Standard Archive File for Crystallography" by S. R. Hall, F. H.      #
# Allen and I. D. Brown [Acta Cryst. (1991), A47, 655-685].                  #
#                                                                            #
# The current version of the core CIF dictionary is obtainable from          #
# ftp://ftp.iucr.org/pub/cif_core.dic.                                       #
#                                                                            #
# Software is freely available for graphical display of the structure(s)     #
# in this CIF. For information consult the CIF software page                 #
# http://www.iucr.org/resources/cif/software.                                #
#                                                                            #
# This file may be used for bona fide research purposes within the           #
# scientific community so long as proper attribution is given to the journal # 
# article from which it was obtained.                                        #
#                                                                            #
##############################################################################
data_I
_audit_creation_method
;
Olex2 1.3
(compiled 2020.11.12 svn.r5f609507 for OlexSys, GUI svn.r6272)
;
_journal_date_recd_electronic     2021-09-29
_journal_date_accepted     2021-11-09
_journal_name_full     'Acta Crystallographica, Section E'
_journal_year     2021
_journal_volume     77
_journal_issue     12
_journal_page_first     0
_journal_page_last     0
_journal_paper_category     GO
_journal_paper_doi     10.1107/S2056989021011865
_journal_coeditor_code     MW2179
_publ_contact_author_name     'Viktoriya V. Dyakonenko'
_publ_contact_author_address
;
SSI `Institute for Single Crystals', National Academy of Sciences of
Ukraine,
Nauky Ave. 60, Kharkiv 61001,
Ukraine
;
_publ_contact_author_email     'vika@xray.isc.kharkov.com'
_publ_contact_author_fax     ?
_publ_contact_author_phone     '+380973622194'
_publ_section_title
;
A fluorenonophane chlorobenzene solvate: molecular and crystal structures
;
_publ_section_title_footnote     .
loop_
    _publ_author_name
    _publ_author_footnote
    _publ_author_address
    'Dyakonenko, Viktoriya V.' .
;
SSI `Institute for Single Crystals'
National Academy of Sciences of Ukraine,
60 Nauky Ave., Kharkiv 61001,
Ukraine
;
    'Shishkina, Svitlana V.' .
;
SSI `Institute for Single Crystals'
National Academy of Sciences of Ukraine,
60 Nauky Ave., Kharkiv 61001,
Ukraine
V. N. Karazin Kharkiv National University, 4 Svobody sq., Kharkiv 61112,
Ukraine
;
    'Bogashchenko, Tatiana Yu.' .
;
A. V. Bogatsky Physico-Chemical Institute,
National Academy of Sciences of Ukraine, 86 Lustdorfskaya doroga, Odesa,
Ukraine
;
    'Lyapunov, Alexander Yu.' .
;
A. V. Bogatsky Physico-Chemical Institute,
National Academy of Sciences of Ukraine, 86 Lustdorfskaya doroga, Odesa,
Ukraine
Enamine Ltd., Chervonotkatska Street 78, Kyiv, 02094 Ukraine
Taras Shevchenko National University of Kyiv, Volodymyrska Street 60, Kyiv,
01601
Ukraine
;
    'Kirichenko, Tatiana I.' .
;
A. V. Bogatsky Physico-Chemical Institute,
National Academy of Sciences of Ukraine, 86 Lustdorfskaya doroga, Odesa,
Ukraine
;
_publ_section_synopsis
;
The molecular and crystal structures of the chlorobenzene solvate of
fluorenonophane have been studied using X-ray diffraction analysis.  The
fluorenonophane contains two fluorenone fragments linked by two
<i>m</i>-substituted benzene fragments. Some decrease in its macrocyclic
cavity leads to a stacking interaction between the tricyclic fluorenone
fragments. In the crystal, the fluorenonophane and chlorobenzene molecules are
linked by weak C---H...\p(ring) interactions and C---H...Cl hydrogen bonds.
;
_chemical_name_systematic
;\
1^9^<i>H</i>,7^9^<i>H</i>-3,5,9,11-Tetraoxa-1,7(2,7)-difluorena-4,10(1,3)-\
dibenzenacyclododecaphane-1^9^,7^9^-dione chlorobenzene monosolvate
;
_chemical_name_common
;
Fluorenonophane chlorobenzene monosolvate
;
_chemical_formula_moiety     'C42 H28 O6, C6 H5 Cl'
_chemical_formula_sum     'C48 H33 Cl O6'
_chemical_formula_iupac     'C42 H28 O6, C6 H5 Cl'
_chemical_formula_weight     741.19
_chemical_melting_point     ?
_chemical_absolute_configuration     unk
_space_group_crystal_system     triclinic
_space_group_name_H-M_alt     'P 1'
_space_group_name_Hall     'P 1'
loop_
    _space_group_symop_operation_xyz
    'x, y, z'
_cell_length_a     6.2278(6)
_cell_length_b     9.6965(8)
_cell_length_c     14.9822(13)
_cell_angle_alpha     105.288(8)
_cell_angle_beta     97.126(7)
_cell_angle_gamma     96.919(7)
_cell_volume     854.83(13)
_cell_formula_units_Z     1
_cell_measurement_reflns_used     1987
_cell_measurement_theta_min     3.9130
_cell_measurement_theta_max     32.9910
_cell_measurement_temperature     100.15
_exptl_crystal_description     block
_exptl_crystal_colour     colourless
_exptl_crystal_size_max     0.6
_exptl_crystal_size_mid     0.4
_exptl_crystal_size_min     0.2
_exptl_crystal_density_diffrn     1.440
_exptl_crystal_density_meas     ?
_exptl_crystal_density_method     ?
_exptl_crystal_F_000     386
_exptl_absorpt_coefficient_mu     0.169
_exptl_absorpt_correction_type     multi-scan
_exptl_absorpt_process_details
;
(CrysAlisPro; Rigaku OD, 2018)
;
_exptl_absorpt_correction_T_min     0.84589
_exptl_absorpt_correction_T_max     1.00000
_diffrn_ambient_temperature     100.15
_diffrn_source     'fine-focus sealed X-ray tube'
_diffrn_radiation_type     'Mo K\a'
_diffrn_radiation_wavelength     0.71073
_diffrn_radiation_monochromator     graphite
_diffrn_measurement_device_type     'Xcalibur, Sapphire3'
_diffrn_measurement_device     'four-circle diffractometer'
_diffrn_measurement_method     '\w scans'
_diffrn_detector     'CCD plate'
_diffrn_detector_area_resol_mean     16.1827
_diffrn_reflns_number     8226
_diffrn_reflns_av_R_equivalents     0.0278
_diffrn_reflns_av_unetI/netI     0.0741
_diffrn_reflns_theta_min     2.948
_diffrn_reflns_theta_max     35.026
_diffrn_reflns_theta_full     25.242
_diffrn_measured_fraction_theta_max     0.846
_diffrn_measured_fraction_theta_full     0.989
_diffrn_reflns_limit_h_min     -9
_diffrn_reflns_limit_h_max     8
_diffrn_reflns_limit_k_min     -7
_diffrn_reflns_limit_k_max     15
_diffrn_reflns_limit_l_min     -24
_diffrn_reflns_limit_l_max     20
_diffrn_radiation_probe     x-ray
_refine_special_details     ?
_reflns_number_total     7191
_reflns_number_gt     5307
_reflns_threshold_expression     'I > 2\s(I)'
_refine_ls_structure_factor_coef     Fsqd
_refine_ls_matrix_type     full
_refine_ls_R_factor_all     0.0919
_refine_ls_R_factor_gt     0.0635
_refine_ls_wR_factor_gt     0.1455
_refine_ls_wR_factor_ref     0.1714
_refine_ls_goodness_of_fit_ref     1.034
_refine_ls_restrained_S_all     1.034
_refine_ls_number_reflns     7191
_refine_ls_number_parameters     496
_refine_ls_number_restraints     3
_refine_ls_hydrogen_treatment     constr
_refine_ls_weighting_scheme     calc
_refine_ls_weighting_details
              'w=1/[\s^2^(Fo^2^)+(0.0825P)^2^+0.0170P] where P=(Fo^2^+2Fc^2^)/3'
_atom_sites_solution_hydrogens     geom
_atom_sites_solution_primary     ?
_atom_sites_solution_secondary     ?
_refine_ls_shift/su_max     0.000
_refine_ls_shift/su_mean     0.000
_refine_diff_density_max     0.785
_refine_diff_density_min     -0.422
_refine_ls_extinction_method     none
_refine_ls_extinction_coef     .
_refine_ls_abs_structure_details
;
Flack <i>x</i> determined using 564 quotients
[(<i>I</i>^+^)-(<i>I</i>^-^)]/[(<i>I</i>^+^)+(<i>I</i>^-^)]
(Parsons et al.,2013)
;
_refine_ls_abs_structure_Flack     0.19(9)
loop_
    _atom_type_symbol
    _atom_type_description
    _atom_type_scat_dispersion_real
    _atom_type_scat_dispersion_imag
    _atom_type_scat_source
    'C' 'C' 0.0033 0.0016
                         'International Tables Vol C Tables 4.2.6.8 and 6.1.1.4'
    'H' 'H' 0.0000 0.0000
                         'International Tables Vol C Tables 4.2.6.8 and 6.1.1.4'
    'Cl' 'Cl' 0.1484 0.1585
                         'International Tables Vol C Tables 4.2.6.8 and 6.1.1.4'
    'O' 'O' 0.0106 0.0060
                         'International Tables Vol C Tables 4.2.6.8 and 6.1.1.4'
_computing_data_collection
;
CrysAlisPro (Rigaku OD, 2018)
;
_computing_cell_refinement
;
CrysAlisPro (Rigaku OD, 2018)
;
_computing_data_reduction
;
CrysAlisPro (Rigaku OD, 2018)
;
_computing_structure_solution
;
<i>SHELXT</i> (Sheldrick, 2015a)
;
_computing_structure_refinement
;
<i>SHELXL2018/3</i> (Sheldrick, 2015b)
;
_computing_molecular_graphics
;
<i>OLEX2</i> (Dolomanov <i>et al.</i>,  2009)
;
_computing_publication_material
;
<i>OLEX2</i> (Dolomanov <i>et al.</i>,  2009)
;
loop_
    _atom_site_type_symbol
    _atom_site_label
    _atom_site_fract_x
    _atom_site_fract_y
    _atom_site_fract_z
    _atom_site_U_iso_or_equiv
    _atom_site_adp_type
    _atom_site_calc_flag
    _atom_site_occupancy
    _atom_site_disorder_assembly
    _atom_site_disorder_group
    O O1 0.3386(4) 0.2409(3) 0.30318(19) 0.0294(6) Uani d 1 . .
    O O2 0.3907(5) 0.5919(3) 0.66155(19) 0.0298(6) Uani d 1 . .
    O O3 0.3627(5) 0.9250(3) 0.47327(18) 0.0265(5) Uani d 1 . .
    O O4 0.3771(4) 0.5007(3) 0.14591(18) 0.0265(5) Uani d 1 . .
    O O5 0.0097(4) -0.0028(3) -0.12980(18) 0.0264(5) Uani d 1 . .
    O O6 0.0323(4) -0.3103(3) 0.07559(18) 0.0259(5) Uani d 1 . .
    C C1 -0.1767(6) -0.2869(4) 0.0994(3) 0.0245(7) Uani d 1 . .
    H H1A -0.238920 -0.369009 0.120950 0.029 Uiso calc 1 . .
    H H1B -0.275117 -0.286764 0.042198 0.029 Uiso calc 1 . .
    C C2 -0.1747(6) -0.1482(4) 0.1741(2) 0.0239(7) Uani d 1 . .
    C C3 -0.3613(6) -0.1340(4) 0.2162(3) 0.0266(7) Uani d 1 . .
    H H3 -0.485939 -0.207766 0.193390 0.032 Uiso calc 1 . .
    C C4 -0.3703(6) -0.0156(4) 0.2902(3) 0.0267(7) Uani d 1 . .
    H H4 -0.498316 -0.007812 0.318459 0.032 Uiso calc 1 . .
    C C5 -0.1889(6) 0.0909(4) 0.3217(2) 0.0222(6) Uani d 1 . .
    C C6 -0.0046(6) 0.0796(4) 0.2766(2) 0.0220(6) Uani d 1 . .
    C C7 0.0060(6) -0.0388(4) 0.2035(2) 0.0224(6) Uani d 1 . .
    H H7 0.132576 -0.045426 0.174069 0.027 Uiso calc 1 . .
    C C8 -0.1381(6) 0.2194(4) 0.4039(2) 0.0225(6) Uani d 1 . .
    C C9 0.0774(6) 0.2848(4) 0.4097(2) 0.0244(7) Uani d 1 . .
    C C10 0.1658(6) 0.2076(4) 0.3267(2) 0.0231(7) Uani d 1 . .
    C C11 -0.2608(6) 0.2752(4) 0.4711(3) 0.0261(7) Uani d 1 . .
    H H11 -0.410474 0.235645 0.465987 0.031 Uiso calc 1 . .
    C C12 -0.1588(7) 0.3914(4) 0.5467(3) 0.0278(7) Uani d 1 . .
    H H12 -0.242323 0.432694 0.592837 0.033 Uiso calc 1 . .
    C C13 0.0608(6) 0.4491(4) 0.5571(2) 0.0250(7) Uani d 1 . .
    C C14 0.1794(6) 0.3979(4) 0.4864(3) 0.0244(7) Uani d 1 . .
    H H14 0.327603 0.439670 0.490436 0.029 Uiso calc 1 . .
    C C15 0.1603(7) 0.5576(4) 0.6484(3) 0.0290(8) Uani d 1 . .
    H H15A 0.097362 0.647655 0.652418 0.035 Uiso calc 1 . .
    H H15B 0.118770 0.519599 0.700067 0.035 Uiso calc 1 . .
    C C16 0.4764(6) 0.7076(4) 0.6331(2) 0.0251(7) Uani d 1 . .
    C C17 0.6890(7) 0.7711(4) 0.6749(3) 0.0298(8) Uani d 1 . .
    H H17 0.766706 0.736390 0.720920 0.036 Uiso calc 1 . .
    C C18 0.7850(7) 0.8861(5) 0.6479(3) 0.0316(8) Uani d 1 . .
    H H18 0.930083 0.931503 0.676396 0.038 Uiso calc 1 . .
    C C19 0.6746(6) 0.9367(4) 0.5802(3) 0.0297(8) Uani d 1 . .
    H H19 0.743820 1.015419 0.561995 0.036 Uiso calc 1 . .
    C C20 0.4627(6) 0.8717(4) 0.5394(2) 0.0245(7) Uani d 1 . .
    C C21 0.3627(6) 0.7559(4) 0.5661(2) 0.0256(7) Uani d 1 . .
    H H21 0.217055 0.710835 0.538118 0.031 Uiso calc 1 . .
    C C22 0.1320(6) 0.8832(4) 0.4482(3) 0.0260(7) Uani d 1 . .
    H H22A 0.071510 0.954612 0.419840 0.031 Uiso calc 1 . .
    H H22B 0.068110 0.886179 0.505817 0.031 Uiso calc 1 . .
    C C23 0.0619(6) 0.7348(4) 0.3806(2) 0.0231(7) Uani d 1 . .
    C C24 0.1890(6) 0.6774(4) 0.3150(2) 0.0242(7) Uani d 1 . .
    H H24 0.329679 0.727598 0.314978 0.029 Uiso calc 1 . .
    C C25 0.1081(6) 0.5461(4) 0.2498(2) 0.0220(6) Uani d 1 . .
    C C26 -0.0988(6) 0.4699(4) 0.2487(2) 0.0222(6) Uani d 1 . .
    C C27 -0.2240(6) 0.5237(4) 0.3154(3) 0.0260(7) Uani d 1 . .
    H H27 -0.362640 0.471796 0.316539 0.031 Uiso calc 1 . .
    C C28 -0.1408(6) 0.6572(4) 0.3816(2) 0.0250(7) Uani d 1 . .
    H H28 -0.224639 0.695843 0.428392 0.030 Uiso calc 1 . .
    C C29 0.2013(6) 0.4666(4) 0.1678(2) 0.0230(6) Uani d 1 . .
    C C30 0.0310(6) 0.3407(4) 0.1173(2) 0.0236(7) Uani d 1 . .
    C C31 -0.1468(6) 0.3419(4) 0.1661(2) 0.0222(6) Uani d 1 . .
    C C32 0.0253(6) 0.2392(4) 0.0333(2) 0.0232(6) Uani d 1 . .
    H H32 0.148081 0.238534 0.001502 0.028 Uiso calc 1 . .
    C C33 -0.1620(6) 0.1380(4) -0.0043(3) 0.0243(7) Uani d 1 . .
    C C34 -0.3346(6) 0.1355(4) 0.0463(3) 0.0260(7) Uani d 1 . .
    H H34 -0.459675 0.062432 0.021745 0.031 Uiso calc 1 . .
    C C35 -0.3285(6) 0.2373(4) 0.1318(3) 0.0258(7) Uani d 1 . .
    H H35 -0.447445 0.234509 0.165682 0.031 Uiso calc 1 . .
    C C36 -0.1881(6) 0.0386(4) -0.1026(2) 0.0261(7) Uani d 1 . .
    H H36A -0.292015 -0.049858 -0.107536 0.031 Uiso calc 1 . .
    H H36B -0.253593 0.087410 -0.147047 0.031 Uiso calc 1 . .
    C C37 0.0872(6) -0.1085(4) -0.0968(2) 0.0243(7) Uani d 1 . .
    C C38 0.2524(6) -0.1682(4) -0.1384(3) 0.0294(8) Uani d 1 . .
    H H38 0.305188 -0.136765 -0.187734 0.035 Uiso calc 1 . .
    C C39 0.3404(6) -0.2748(4) -0.1071(3) 0.0296(8) Uani d 1 . .
    H H39 0.454620 -0.316585 -0.135380 0.036 Uiso calc 1 . .
    C C40 0.2643(6) -0.3216(4) -0.0352(3) 0.0292(8) Uani d 1 . .
    H H40 0.325432 -0.394801 -0.014078 0.035 Uiso calc 1 . .
    C C41 0.0986(6) -0.2601(4) 0.0050(2) 0.0250(7) Uani d 1 . .
    C C42 0.0074(6) -0.1549(4) -0.0254(3) 0.0246(7) Uani d 1 . .
    H H42 -0.108662 -0.114593 0.002177 0.030 Uiso calc 1 . .
    Cl Cl1 0.2053(2) 0.17453(13) 0.65929(9) 0.0542(4) Uani d 1 . .
    C C43 0.4128(7) 0.2615(4) 0.7525(3) 0.0306(8) Uani d 1 . .
    C C44 0.3680(7) 0.2937(5) 0.8418(3) 0.0320(8) Uani d 1 . .
    H H44 0.224785 0.265769 0.853168 0.038 Uiso calc 1 . .
    C C45 0.5314(8) 0.3668(5) 0.9151(3) 0.0348(9) Uani d 1 . .
    H H45 0.502082 0.389116 0.977568 0.042 Uiso calc 1 . .
    C C46 0.7375(8) 0.4077(5) 0.8978(3) 0.0406(10) Uani d 1 . .
    H H46 0.850033 0.460205 0.948342 0.049 Uiso calc 1 . .
    C C47 0.7812(9) 0.3732(6) 0.8083(4) 0.0484(12) Uani d 1 . .
    H H47 0.924417 0.401211 0.796899 0.058 Uiso calc 1 . .
    C C48 0.6189(9) 0.2979(5) 0.7341(3) 0.0418(11) Uani d 1 . .
    H H48 0.649317 0.271929 0.671735 0.050 Uiso calc 1 . .
loop_
    _atom_site_aniso_label
    _atom_site_aniso_U_11
    _atom_site_aniso_U_22
    _atom_site_aniso_U_33
    _atom_site_aniso_U_12
    _atom_site_aniso_U_13
    _atom_site_aniso_U_23
    O1 0.0216(13) 0.0295(14) 0.0336(14) -0.0023(10) 0.0080(10) 0.0040(11)
    O2 0.0340(15) 0.0216(12) 0.0304(13) -0.0017(10) 0.0013(11) 0.0058(10)
    O3 0.0278(14) 0.0216(12) 0.0279(13) 0.0000(10) 0.0036(10) 0.0051(9)
    O4 0.0219(13) 0.0244(13) 0.0315(13) 0.0004(10) 0.0054(10) 0.0058(10)
    O5 0.0267(14) 0.0236(12) 0.0270(12) -0.0006(10) 0.0049(10) 0.0057(10)
    O6 0.0241(13) 0.0235(12) 0.0300(13) 0.0042(10) 0.0055(10) 0.0069(10)
    C1 0.0231(17) 0.0225(16) 0.0256(16) -0.0001(12) 0.0047(12) 0.0043(12)
    C2 0.0216(17) 0.0219(16) 0.0274(17) 0.0009(12) 0.0033(13) 0.0072(12)
    C3 0.0193(16) 0.0246(17) 0.0348(18) -0.0007(13) 0.0064(13) 0.0077(14)
    C4 0.0204(16) 0.0256(17) 0.0326(18) -0.0005(13) 0.0067(13) 0.0064(14)
    C5 0.0227(17) 0.0215(16) 0.0219(15) 0.0037(12) 0.0035(12) 0.0052(12)
    C6 0.0202(16) 0.0233(16) 0.0227(15) 0.0016(12) 0.0042(12) 0.0074(12)
    C7 0.0210(16) 0.0221(16) 0.0232(15) 0.0006(12) 0.0052(12) 0.0053(12)
    C8 0.0222(16) 0.0214(16) 0.0233(15) 0.0009(12) 0.0072(12) 0.0048(12)
    C9 0.0242(17) 0.0220(16) 0.0262(17) 0.0018(13) 0.0055(13) 0.0056(13)
    C10 0.0206(16) 0.0224(16) 0.0245(16) 0.0021(12) 0.0032(12) 0.0044(12)
    C11 0.0225(17) 0.0262(18) 0.0282(17) 0.0003(13) 0.0065(13) 0.0058(13)
    C12 0.0289(19) 0.0269(18) 0.0275(17) 0.0025(14) 0.0083(14) 0.0067(14)
    C13 0.0271(18) 0.0231(17) 0.0237(16) -0.0005(13) 0.0044(13) 0.0064(13)
    C14 0.0258(18) 0.0199(16) 0.0263(16) 0.0007(13) 0.0040(13) 0.0061(12)
    C15 0.032(2) 0.0248(17) 0.0268(18) -0.0030(14) 0.0045(14) 0.0051(14)
    C16 0.0253(17) 0.0234(16) 0.0229(16) 0.0005(13) 0.0049(13) 0.0009(12)
    C17 0.0252(18) 0.032(2) 0.0271(17) 0.0011(14) 0.0012(13) 0.0030(14)
    C18 0.0242(18) 0.035(2) 0.0291(18) -0.0017(14) 0.0027(14) 0.0006(15)
    C19 0.0227(18) 0.0254(18) 0.0348(19) -0.0057(13) 0.0051(14) 0.0019(14)
    C20 0.0242(17) 0.0224(16) 0.0252(16) 0.0018(12) 0.0055(12) 0.0041(12)
    C21 0.0254(17) 0.0224(16) 0.0243(16) -0.0028(13) 0.0027(12) 0.0022(12)
    C22 0.0239(17) 0.0257(17) 0.0255(16) 0.0027(13) 0.0027(13) 0.0031(13)
    C23 0.0229(17) 0.0220(16) 0.0240(16) 0.0032(13) 0.0021(12) 0.0067(12)
    C24 0.0222(17) 0.0242(16) 0.0235(16) -0.0005(13) 0.0045(12) 0.0036(12)
    C25 0.0189(16) 0.0238(16) 0.0227(15) 0.0011(12) 0.0039(12) 0.0062(12)
    C26 0.0189(15) 0.0236(16) 0.0207(15) 0.0000(12) 0.0018(11) 0.0024(12)
    C27 0.0202(17) 0.0284(18) 0.0286(17) 0.0017(13) 0.0048(13) 0.0071(14)
    C28 0.0225(17) 0.0271(17) 0.0232(16) 0.0021(13) 0.0036(13) 0.0041(13)
    C29 0.0207(16) 0.0219(15) 0.0249(16) 0.0014(12) 0.0039(12) 0.0051(12)
    C30 0.0193(16) 0.0245(17) 0.0259(16) 0.0006(13) 0.0027(12) 0.0069(13)
    C31 0.0214(16) 0.0218(15) 0.0238(15) 0.0027(12) 0.0039(12) 0.0073(12)
    C32 0.0212(16) 0.0238(16) 0.0245(16) 0.0021(12) 0.0043(12) 0.0069(13)
    C33 0.0228(17) 0.0223(16) 0.0273(16) 0.0005(12) 0.0025(13) 0.0083(13)
    C34 0.0194(16) 0.0245(17) 0.0326(18) -0.0022(12) 0.0013(13) 0.0092(14)
    C35 0.0196(16) 0.0274(17) 0.0302(17) -0.0004(13) 0.0043(13) 0.0095(13)
    C36 0.0274(18) 0.0229(16) 0.0246(16) 0.0010(13) 0.0028(13) 0.0031(12)
    C37 0.0223(17) 0.0241(16) 0.0221(16) -0.0011(13) 0.0009(12) 0.0024(12)
    C38 0.0209(17) 0.0311(19) 0.0293(18) -0.0044(14) 0.0036(13) 0.0008(14)
    C39 0.0199(17) 0.035(2) 0.0293(18) 0.0029(14) 0.0072(13) 0.0002(14)
    C40 0.0198(17) 0.0303(19) 0.0333(19) 0.0033(14) 0.0017(14) 0.0032(15)
    C41 0.0210(16) 0.0232(16) 0.0261(16) -0.0021(12) 0.0025(12) 0.0024(13)
    C42 0.0220(17) 0.0218(16) 0.0278(16) 0.0012(12) 0.0051(12) 0.0036(12)
    Cl1 0.0703(9) 0.0375(6) 0.0415(6) -0.0101(5) -0.0137(5) 0.0074(5)
    C43 0.035(2) 0.0242(18) 0.0315(19) 0.0030(15) 0.0041(15) 0.0075(14)
    C44 0.028(2) 0.036(2) 0.0318(19) 0.0023(15) 0.0064(15) 0.0088(15)
    C45 0.040(2) 0.034(2) 0.033(2) 0.0101(17) 0.0089(17) 0.0093(16)
    C46 0.037(2) 0.0231(19) 0.056(3) 0.0001(16) -0.005(2) 0.0093(18)
    C47 0.036(3) 0.042(3) 0.074(4) -0.001(2) 0.014(2) 0.028(3)
    C48 0.053(3) 0.038(2) 0.042(2) 0.004(2) 0.024(2) 0.0173(19)
_geom_special_details
;
 All esds (except the esd in the dihedral angle between two l.s. planes)
 are estimated using the full covariance matrix.  The cell esds are taken
 into account individually in the estimation of esds in distances, angles
 and torsion angles; correlations between esds in cell parameters are only
 used when they are defined by crystal symmetry.  An approximate (isotropic)
 treatment of cell esds is used for estimating esds involving l.s. planes.
;
loop_
    _geom_bond_atom_site_label_1
    _geom_bond_atom_site_label_2
    _geom_bond_site_symmetry_2
    _geom_bond_distance
    _geom_bond_publ_flag
    O1 C10 . 1.207(4) ?
    O2 C15 . 1.410(5) ?
    O2 C16 . 1.374(5) ?
    O3 C20 . 1.353(5) ?
    O3 C22 . 1.420(5) ?
    O4 C29 . 1.214(4) ?
    O5 C36 . 1.415(5) ?
    O5 C37 . 1.362(4) ?
    O6 C1 . 1.420(4) ?
    O6 C41 . 1.363(4) ?
    C1 H1A . 0.9900 ?
    C1 H1B . 0.9900 ?
    C1 C2 . 1.504(5) ?
    C2 C3 . 1.393(5) ?
    C2 C7 . 1.389(5) ?
    C3 H3 . 0.9500 ?
    C3 C4 . 1.382(5) ?
    C4 H4 . 0.9500 ?
    C4 C5 . 1.376(5) ?
    C5 C6 . 1.404(5) ?
    C5 C8 . 1.472(5) ?
    C6 C7 . 1.377(5) ?
    C6 C10 . 1.491(5) ?
    C7 H7 . 0.9500 ?
    C8 C9 . 1.396(5) ?
    C8 C11 . 1.376(5) ?
    C9 C10 . 1.479(5) ?
    C9 C14 . 1.383(5) ?
    C11 H11 . 0.9500 ?
    C11 C12 . 1.390(5) ?
    C12 H12 . 0.9500 ?
    C12 C13 . 1.387(5) ?
    C13 C14 . 1.386(5) ?
    C13 C15 . 1.495(5) ?
    C14 H14 . 0.9500 ?
    C15 H15A . 0.9900 ?
    C15 H15B . 0.9900 ?
    C16 C17 . 1.385(5) ?
    C16 C21 . 1.372(5) ?
    C17 H17 . 0.9500 ?
    C17 C18 . 1.378(6) ?
    C18 H18 . 0.9500 ?
    C18 C19 . 1.383(6) ?
    C19 H19 . 0.9500 ?
    C19 C20 . 1.382(5) ?
    C20 C21 . 1.392(5) ?
    C21 H21 . 0.9500 ?
    C22 H22A . 0.9900 ?
    C22 H22B . 0.9900 ?
    C22 C23 . 1.502(5) ?
    C23 C24 . 1.383(5) ?
    C23 C28 . 1.393(5) ?
    C24 H24 . 0.9500 ?
    C24 C25 . 1.377(5) ?
    C25 C26 . 1.402(5) ?
    C25 C29 . 1.492(5) ?
    C26 C27 . 1.377(5) ?
    C26 C31 . 1.473(5) ?
    C27 H27 . 0.9500 ?
    C27 C28 . 1.401(5) ?
    C28 H28 . 0.9500 ?
    C29 C30 . 1.479(5) ?
    C30 C31 . 1.400(5) ?
    C30 C32 . 1.371(5) ?
    C31 C35 . 1.370(5) ?
    C32 H32 . 0.9500 ?
    C32 C33 . 1.382(5) ?
    C33 C34 . 1.392(5) ?
    C33 C36 . 1.509(5) ?
    C34 H34 . 0.9500 ?
    C34 C35 . 1.389(5) ?
    C35 H35 . 0.9500 ?
    C36 H36A . 0.9900 ?
    C36 H36B . 0.9900 ?
    C37 C38 . 1.377(5) ?
    C37 C42 . 1.388(5) ?
    C38 H38 . 0.9500 ?
    C38 C39 . 1.384(6) ?
    C39 H39 . 0.9500 ?
    C39 C40 . 1.387(6) ?
    C40 H40 . 0.9500 ?
    C40 C41 . 1.377(5) ?
    C41 C42 . 1.375(5) ?
    C42 H42 . 0.9500 ?
    Cl1 C43 . 1.732(4) ?
    C43 C44 . 1.362(5) ?
    C43 C48 . 1.371(6) ?
    C44 H44 . 0.9500 ?
    C44 C45 . 1.372(6) ?
    C45 H45 . 0.9500 ?
    C45 C46 . 1.373(7) ?
    C46 H46 . 0.9500 ?
    C46 C47 . 1.364(7) ?
    C47 H47 . 0.9500 ?
    C47 C48 . 1.381(7) ?
    C48 H48 . 0.9500 ?
loop_
    _geom_angle_atom_site_label_1
    _geom_angle_atom_site_label_2
    _geom_angle_atom_site_label_3
    _geom_angle_site_symmetry_1
    _geom_angle_site_symmetry_3
    _geom_angle
    _geom_angle_publ_flag
    C16 O2 C15 . . 117.1(3) ?
    C20 O3 C22 . . 116.5(3) ?
    C37 O5 C36 . . 116.8(3) ?
    C41 O6 C1 . . 118.1(3) ?
    O6 C1 H1A . . 108.6 ?
    O6 C1 H1B . . 108.6 ?
    O6 C1 C2 . . 114.5(3) ?
    H1A C1 H1B . . 107.6 ?
    C2 C1 H1A . . 108.6 ?
    C2 C1 H1B . . 108.6 ?
    C3 C2 C1 . . 117.3(3) ?
    C7 C2 C1 . . 122.5(3) ?
    C7 C2 C3 . . 120.2(3) ?
    C2 C3 H3 . . 119.1 ?
    C4 C3 C2 . . 121.9(3) ?
    C4 C3 H3 . . 119.1 ?
    C3 C4 H4 . . 120.9 ?
    C5 C4 C3 . . 118.3(3) ?
    C5 C4 H4 . . 120.9 ?
    C4 C5 C6 . . 119.9(3) ?
    C4 C5 C8 . . 131.2(3) ?
    C6 C5 C8 . . 108.7(3) ?
    C5 C6 C10 . . 107.9(3) ?
    C7 C6 C5 . . 122.1(3) ?
    C7 C6 C10 . . 129.9(3) ?
    C2 C7 H7 . . 121.2 ?
    C6 C7 C2 . . 117.7(3) ?
    C6 C7 H7 . . 121.2 ?
    C9 C8 C5 . . 108.5(3) ?
    C11 C8 C5 . . 131.3(3) ?
    C11 C8 C9 . . 120.1(3) ?
    C8 C9 C10 . . 108.7(3) ?
    C14 C9 C8 . . 121.4(3) ?
    C14 C9 C10 . . 129.8(3) ?
    O1 C10 C6 . . 126.6(3) ?
    O1 C10 C9 . . 127.7(3) ?
    C9 C10 C6 . . 105.7(3) ?
    C8 C11 H11 . . 121.1 ?
    C8 C11 C12 . . 117.9(3) ?
    C12 C11 H11 . . 121.1 ?
    C11 C12 H12 . . 118.9 ?
    C13 C12 C11 . . 122.3(4) ?
    C13 C12 H12 . . 118.9 ?
    C12 C13 C15 . . 117.1(3) ?
    C14 C13 C12 . . 119.3(3) ?
    C14 C13 C15 . . 123.4(3) ?
    C9 C14 C13 . . 118.6(3) ?
    C9 C14 H14 . . 120.7 ?
    C13 C14 H14 . . 120.7 ?
    O2 C15 C13 . . 114.4(3) ?
    O2 C15 H15A . . 108.7 ?
    O2 C15 H15B . . 108.7 ?
    C13 C15 H15A . . 108.7 ?
    C13 C15 H15B . . 108.7 ?
    H15A C15 H15B . . 107.6 ?
    O2 C16 C17 . . 115.7(3) ?
    C21 C16 O2 . . 122.8(3) ?
    C21 C16 C17 . . 121.5(3) ?
    C16 C17 H17 . . 120.9 ?
    C18 C17 C16 . . 118.3(4) ?
    C18 C17 H17 . . 120.9 ?
    C17 C18 H18 . . 119.3 ?
    C17 C18 C19 . . 121.5(4) ?
    C19 C18 H18 . . 119.3 ?
    C18 C19 H19 . . 120.3 ?
    C20 C19 C18 . . 119.3(3) ?
    C20 C19 H19 . . 120.3 ?
    O3 C20 C19 . . 116.9(3) ?
    O3 C20 C21 . . 123.1(3) ?
    C19 C20 C21 . . 120.0(4) ?
    C16 C21 C20 . . 119.4(3) ?
    C16 C21 H21 . . 120.3 ?
    C20 C21 H21 . . 120.3 ?
    O3 C22 H22A . . 108.7 ?
    O3 C22 H22B . . 108.7 ?
    O3 C22 C23 . . 114.1(3) ?
    H22A C22 H22B . . 107.6 ?
    C23 C22 H22A . . 108.7 ?
    C23 C22 H22B . . 108.7 ?
    C24 C23 C22 . . 121.4(3) ?
    C24 C23 C28 . . 119.8(3) ?
    C28 C23 C22 . . 118.7(3) ?
    C23 C24 H24 . . 120.6 ?
    C25 C24 C23 . . 118.8(3) ?
    C25 C24 H24 . . 120.6 ?
    C24 C25 C26 . . 121.5(3) ?
    C24 C25 C29 . . 129.7(3) ?
    C26 C25 C29 . . 108.5(3) ?
    C25 C26 C31 . . 108.6(3) ?
    C27 C26 C25 . . 120.2(3) ?
    C27 C26 C31 . . 131.1(3) ?
    C26 C27 H27 . . 121.0 ?
    C26 C27 C28 . . 118.0(3) ?
    C28 C27 H27 . . 121.0 ?
    C23 C28 C27 . . 121.6(3) ?
    C23 C28 H28 . . 119.2 ?
    C27 C28 H28 . . 119.2 ?
    O4 C29 C25 . . 127.1(3) ?
    O4 C29 C30 . . 127.5(3) ?
    C30 C29 C25 . . 105.3(3) ?
    C31 C30 C29 . . 109.1(3) ?
    C32 C30 C29 . . 129.5(3) ?
    C32 C30 C31 . . 121.3(3) ?
    C30 C31 C26 . . 108.4(3) ?
    C35 C31 C26 . . 131.4(3) ?
    C35 C31 C30 . . 120.1(3) ?
    C30 C32 H32 . . 120.5 ?
    C30 C32 C33 . . 119.0(3) ?
    C33 C32 H32 . . 120.5 ?
    C32 C33 C34 . . 119.5(3) ?
    C32 C33 C36 . . 120.7(3) ?
    C34 C33 C36 . . 119.7(3) ?
    C33 C34 H34 . . 119.2 ?
    C35 C34 C33 . . 121.6(3) ?
    C35 C34 H34 . . 119.2 ?
    C31 C35 C34 . . 118.4(3) ?
    C31 C35 H35 . . 120.8 ?
    C34 C35 H35 . . 120.8 ?
    O5 C36 C33 . . 114.3(3) ?
    O5 C36 H36A . . 108.7 ?
    O5 C36 H36B . . 108.7 ?
    C33 C36 H36A . . 108.7 ?
    C33 C36 H36B . . 108.7 ?
    H36A C36 H36B . . 107.6 ?
    O5 C37 C38 . . 116.1(3) ?
    O5 C37 C42 . . 123.0(3) ?
    C38 C37 C42 . . 120.9(4) ?
    C37 C38 H38 . . 120.5 ?
    C37 C38 C39 . . 118.9(3) ?
    C39 C38 H38 . . 120.5 ?
    C38 C39 H39 . . 119.5 ?
    C38 C39 C40 . . 121.0(4) ?
    C40 C39 H39 . . 119.5 ?
    C39 C40 H40 . . 120.6 ?
    C41 C40 C39 . . 118.8(4) ?
    C41 C40 H40 . . 120.6 ?
    O6 C41 C40 . . 115.9(3) ?
    O6 C41 C42 . . 122.9(3) ?
    C42 C41 C40 . . 121.2(3) ?
    C37 C42 H42 . . 120.5 ?
    C41 C42 C37 . . 119.1(3) ?
    C41 C42 H42 . . 120.5 ?
    C44 C43 Cl1 . . 119.8(3) ?
    C44 C43 C48 . . 121.6(4) ?
    C48 C43 Cl1 . . 118.6(3) ?
    C43 C44 H44 . . 120.3 ?
    C43 C44 C45 . . 119.5(4) ?
    C45 C44 H44 . . 120.3 ?
    C44 C45 H45 . . 120.1 ?
    C44 C45 C46 . . 119.8(4) ?
    C46 C45 H45 . . 120.1 ?
    C45 C46 H46 . . 119.9 ?
    C47 C46 C45 . . 120.2(4) ?
    C47 C46 H46 . . 119.9 ?
    C46 C47 H47 . . 119.7 ?
    C46 C47 C48 . . 120.6(4) ?
    C48 C47 H47 . . 119.7 ?
    C43 C48 C47 . . 118.3(4) ?
    C43 C48 H48 . . 120.8 ?
    C47 C48 H48 . . 120.8 ?
loop_
    _geom_torsion_atom_site_label_1
    _geom_torsion_atom_site_label_2
    _geom_torsion_atom_site_label_3
    _geom_torsion_atom_site_label_4
    _geom_torsion_site_symmetry_1
    _geom_torsion_site_symmetry_2
    _geom_torsion_site_symmetry_3
    _geom_torsion_site_symmetry_4
    _geom_torsion
    _geom_torsion_publ_flag
    O2 C16 C17 C18 . . . . 178.9(3) ?
    O2 C16 C21 C20 . . . . -178.5(3) ?
    O3 C20 C21 C16 . . . . 179.4(3) ?
    O3 C22 C23 C24 . . . . -30.7(5) ?
    O3 C22 C23 C28 . . . . 152.4(3) ?
    O4 C29 C30 C31 . . . . -179.6(4) ?
    O4 C29 C30 C32 . . . . -3.9(7) ?
    O5 C37 C38 C39 . . . . 179.1(3) ?
    O5 C37 C42 C41 . . . . -178.6(3) ?
    O6 C1 C2 C3 . . . . -165.4(3) ?
    O6 C1 C2 C7 . . . . 12.6(5) ?
    O6 C41 C42 C37 . . . . 179.0(3) ?
    C1 O6 C41 C40 . . . . -160.6(3) ?
    C1 O6 C41 C42 . . . . 19.3(5) ?
    C1 C2 C3 C4 . . . . 175.2(4) ?
    C1 C2 C7 C6 . . . . -175.9(3) ?
    C2 C3 C4 C5 . . . . 0.5(6) ?
    C3 C2 C7 C6 . . . . 2.1(5) ?
    C3 C4 C5 C6 . . . . 2.3(5) ?
    C3 C4 C5 C8 . . . . -172.2(4) ?
    C4 C5 C6 C7 . . . . -3.1(5) ?
    C4 C5 C6 C10 . . . . -179.0(3) ?
    C4 C5 C8 C9 . . . . 174.1(4) ?
    C4 C5 C8 C11 . . . . -3.6(7) ?
    C5 C6 C7 C2 . . . . 0.8(5) ?
    C5 C6 C10 O1 . . . . -173.4(4) ?
    C5 C6 C10 C9 . . . . 6.1(4) ?
    C5 C8 C9 C10 . . . . 4.8(4) ?
    C5 C8 C9 C14 . . . . -172.1(3) ?
    C5 C8 C11 C12 . . . . 173.4(4) ?
    C6 C5 C8 C9 . . . . -0.9(4) ?
    C6 C5 C8 C11 . . . . -178.6(4) ?
    C7 C2 C3 C4 . . . . -2.9(5) ?
    C7 C6 C10 O1 . . . . 11.1(6) ?
    C7 C6 C10 C9 . . . . -169.4(4) ?
    C8 C5 C6 C7 . . . . 172.6(3) ?
    C8 C5 C6 C10 . . . . -3.3(4) ?
    C8 C9 C10 O1 . . . . 172.7(4) ?
    C8 C9 C10 C6 . . . . -6.7(4) ?
    C8 C9 C14 C13 . . . . -2.0(5) ?
    C8 C11 C12 C13 . . . . -1.6(6) ?
    C9 C8 C11 C12 . . . . -4.0(5) ?
    C10 C6 C7 C2 . . . . 175.7(3) ?
    C10 C9 C14 C13 . . . . -178.2(4) ?
    C11 C8 C9 C10 . . . . -177.2(3) ?
    C11 C8 C9 C14 . . . . 5.9(6) ?
    C11 C12 C13 C14 . . . . 5.5(6) ?
    C11 C12 C13 C15 . . . . -170.5(4) ?
    C12 C13 C14 C9 . . . . -3.6(5) ?
    C12 C13 C15 O2 . . . . 168.8(3) ?
    C14 C9 C10 O1 . . . . -10.7(7) ?
    C14 C9 C10 C6 . . . . 169.9(4) ?
    C14 C13 C15 O2 . . . . -7.0(5) ?
    C15 O2 C16 C17 . . . . 158.0(3) ?
    C15 O2 C16 C21 . . . . -23.6(5) ?
    C15 C13 C14 C9 . . . . 172.1(3) ?
    C16 O2 C15 C13 . . . . 91.6(4) ?
    C16 C17 C18 C19 . . . . -0.7(6) ?
    C17 C16 C21 C20 . . . . -0.2(6) ?
    C17 C18 C19 C20 . . . . 0.7(6) ?
    C18 C19 C20 O3 . . . . -179.7(3) ?
    C18 C19 C20 C21 . . . . -0.3(6) ?
    C19 C20 C21 C16 . . . . 0.1(5) ?
    C20 O3 C22 C23 . . . . -80.0(4) ?
    C21 C16 C17 C18 . . . . 0.5(6) ?
    C22 O3 C20 C19 . . . . -165.2(3) ?
    C22 O3 C20 C21 . . . . 15.4(5) ?
    C22 C23 C24 C25 . . . . -174.6(3) ?
    C22 C23 C28 C27 . . . . 174.6(3) ?
    C23 C24 C25 C26 . . . . -0.1(5) ?
    C23 C24 C25 C29 . . . . 174.4(3) ?
    C24 C23 C28 C27 . . . . -2.3(5) ?
    C24 C25 C26 C27 . . . . -1.9(5) ?
    C24 C25 C26 C31 . . . . 174.7(3) ?
    C24 C25 C29 O4 . . . . 4.5(6) ?
    C24 C25 C29 C30 . . . . -173.6(4) ?
    C25 C26 C27 C28 . . . . 1.8(5) ?
    C25 C26 C31 C30 . . . . 0.0(4) ?
    C25 C26 C31 C35 . . . . -177.1(4) ?
    C25 C29 C30 C31 . . . . -1.5(4) ?
    C25 C29 C30 C32 . . . . 174.2(4) ?
    C26 C25 C29 O4 . . . . 179.6(4) ?
    C26 C25 C29 C30 . . . . 1.5(4) ?
    C26 C27 C28 C23 . . . . 0.3(6) ?
    C26 C31 C35 C34 . . . . 174.0(4) ?
    C27 C26 C31 C30 . . . . 176.1(4) ?
    C27 C26 C31 C35 . . . . -1.0(7) ?
    C28 C23 C24 C25 . . . . 2.2(5) ?
    C29 C25 C26 C27 . . . . -177.5(3) ?
    C29 C25 C26 C31 . . . . -0.9(4) ?
    C29 C30 C31 C26 . . . . 1.0(4) ?
    C29 C30 C31 C35 . . . . 178.4(3) ?
    C29 C30 C32 C33 . . . . -174.1(4) ?
    C30 C31 C35 C34 . . . . -2.8(5) ?
    C30 C32 C33 C34 . . . . -4.0(5) ?
    C30 C32 C33 C36 . . . . 171.1(3) ?
    C31 C26 C27 C28 . . . . -173.9(4) ?
    C31 C30 C32 C33 . . . . 1.2(5) ?
    C32 C30 C31 C26 . . . . -175.2(3) ?
    C32 C30 C31 C35 . . . . 2.3(5) ?
    C32 C33 C34 C35 . . . . 3.5(5) ?
    C32 C33 C36 O5 . . . . 33.9(5) ?
    C33 C34 C35 C31 . . . . 0.0(6) ?
    C34 C33 C36 O5 . . . . -151.0(3) ?
    C36 O5 C37 C38 . . . . 167.2(3) ?
    C36 O5 C37 C42 . . . . -13.0(5) ?
    C36 C33 C34 C35 . . . . -171.7(3) ?
    C37 O5 C36 C33 . . . . 78.4(4) ?
    C37 C38 C39 C40 . . . . 0.1(6) ?
    C38 C37 C42 C41 . . . . 1.3(5) ?
    C38 C39 C40 C41 . . . . 0.0(6) ?
    C39 C40 C41 O6 . . . . -179.6(3) ?
    C39 C40 C41 C42 . . . . 0.5(5) ?
    C40 C41 C42 C37 . . . . -1.2(5) ?
    C41 O6 C1 C2 . . . . -90.6(4) ?
    C42 C37 C38 C39 . . . . -0.7(5) ?
    Cl1 C43 C44 C45 . . . . -177.9(3) ?
    Cl1 C43 C48 C47 . . . . 177.0(4) ?
    C43 C44 C45 C46 . . . . 0.5(6) ?
    C44 C43 C48 C47 . . . . -2.2(7) ?
    C44 C45 C46 C47 . . . . -1.4(7) ?
    C45 C46 C47 C48 . . . . 0.5(7) ?
    C46 C47 C48 C43 . . . . 1.3(7) ?
    C48 C43 C44 C45 . . . . 1.3(7) ?
loop_
    _geom_hbond_atom_site_label_D
    _geom_hbond_atom_site_label_H
    _geom_hbond_atom_site_label_A
    _geom_hbond_site_symmetry_A
    _geom_hbond_distance_DH
    _geom_hbond_distance_HA
    _geom_hbond_distance_DA
    _geom_hbond_angle_DHA
    _geom_hbond_publ_flag
    C18 H18 Cl1 1_665 0.95 2.83 3.547(4) 133 yes
    C35 H35 O1 1_455 0.95 2.58 3.491(5) 161 y
    C46 H46 O6 1_666 0.95 2.55 3.418(5) 152 y
    C1 H1A Cg2 1_545 0.99 2.95 3.610(4) 125 y
    C22 H22A Cg1 1_565 0.99 2.73 3.711(4) 170 yes
    C36 H36B Cg15 1_454 0.99 2.84 3.713(4) 148 yes
_shelx_space_group_comment
;
The symmetry employed for this shelxl refinement is uniquely defined
by the following loop, which should always be used as a source of
symmetry information in preference to the above space-group names.
They are only intended as comments.
;
_shelx_estimated_absorpt_T_min     0.905
_shelx_estimated_absorpt_T_max     0.967
_shelx_hkl_file
;
  -9  -5   4 769.058 299.569   5
  -9  -5   5 451.013 280.004   5
  -9  -4   1-115.413 200.269   5
  -9  -4   2-89.3317 193.661   5
  -9  -4   3 2077.42 498.255   5
  -9  -4   4 1943.67 449.714   5
  -9  -4   5 496.043 193.060   5
  -9  -4   6-15.3728 171.984   5
  -9  -4   7 1137.38 357.917   5
  -9  -4   8 466.713 276.355   5
  -9  -4   9 300.050 220.042   5
  -9  -4  10-93.0188 241.600   5
  -9  -3   0 798.778 292.708   5
  -9  -3   1 684.636 258.683   5
  -9  -3   2 131.539 191.966   5
  -9  -3   3 558.547 294.466   5
  -9  -3   4-122.558 263.039   5
  -9  -3   5 2480.74 530.519   5
  -9  -3   6 1741.80 434.015   5
  -9  -3   7 2080.19 437.778   5
  -9  -3   8 252.815 292.536   5
  -9  -3   9-16.9799 212.686   5
  -9  -3  10 749.435 331.125   5
  -9  -3  11-204.907 291.174   5
  -9  -3  12-34.9956 224.366   5
  -9  -2  -2-6.25323 212.267   5
  -9  -2  -1 1366.33 408.318   5
  -9  -2   0 6.64008 269.142   5
  -9  -2   1 1174.00 403.244   5
  -9  -2   2 1123.40 363.348   5
  -9  -2   3 846.627 375.818   5
  -9  -2   4 89.5992 201.559   5
  -9  -2   5 267.202 272.106   5
  -9  -2   6 985.430 364.839   5
  -9  -2   7 1639.47 466.330   5
  -9  -2   8 2855.69 552.197   5
  -9  -2   9 320.185 357.047   5
  -9  -2  10 357.783 360.961   3
  -9  -2  10 456.416 249.767   5
  -9  -2  11-153.608 264.780   5
  -9  -2  12 880.701 353.197   5
  -9  -1  -5-40.3979 202.542   2
  -9  -1  -3 350.370 191.702   5
  -9  -1  -2 1398.59 403.202   5
  -9  -1  -1 2423.24 502.806   5
  -9  -1   0 2922.67 564.706   5
  -9  -1   1 867.027 377.445   5
  -9  -1   2 2186.64 470.614   5
  -9  -1   3-72.2012 222.251   5
  -9  -1   4 202.208 349.681   5
  -9  -1   5-130.546 209.821   5
  -9  -1   6-99.5676 232.248   5
  -9  -1   7 43.0247 215.930   5
  -9  -1   7 153.180 229.462   3
  -9  -1   8 1236.34 383.417   3
  -9  -1   8 296.926 206.043   5
  -9  -1   9-25.6368 222.637   5
  -9  -1   9 418.248 260.695   3
  -9  -1  10 3219.56 651.240   3
  -9  -1  10 4744.55 708.766   5
  -9  -1  11 184.607 252.259   5
  -9  -1  11 1076.46 382.041   3
  -9  -1  12 283.637 232.657   5
  -9   0  -4-583.134 277.305   5
  -9   0  -3 704.386 323.553   5
  -9   0  -2 1554.48 415.827   5
  -9   0  -1 1117.16 394.857   5
  -9   0   0 125.062 175.104   5
  -9   0   1 303.973 265.462   5
  -9   0   2-62.1185 178.935   5
  -9   0   3 474.554 310.825   5
  -9   0   4 2221.34 461.508   5
  -9   0   5 2205.57 516.594   3
  -9   0   5 2828.65 543.734   5
  -9   0   6 1154.94 408.278   3
  -9   0   6 1014.11 382.308   5
  -9   0   7 156.444 269.752   3
  -9   0   7 390.032 290.234   5
  -9   0   8 501.235 316.057   3
  -9   0   8 327.848 218.954   5
  -9   0   9 111.694 178.031   3
  -9   0   9 194.789 248.799   5
  -9   0  10 1156.15 434.711   5
  -9   0  10 1553.76 456.513   3
  -9   0  11 358.325 292.141   3
  -9   0  11 630.602 296.926   5
  -9   1  -5-150.251 249.625   5
  -9   1  -4 601.202 337.642   5
  -9   1  -3 596.117 261.016   5
  -9   1  -2 1301.72 386.107   5
  -9   1  -1 1795.84 424.897   5
  -9   1   0 505.338 265.136   5
  -9   1   1 676.518 312.114   5
  -9   1   2 1010.81 378.557   5
  -9   1   3 249.227 321.106   5
  -9   1   4 9.26188 166.800   3
  -9   1   4 542.790 323.149   5
  -9   1   5 395.156 324.944   5
  -9   1   5 277.827 252.085   3
  -9   1   6 854.681 322.096   5
  -9   1   6 1422.57 384.046   3
  -9   1   7 1418.38 413.059   5
  -9   1   7 1216.46 376.069   3
  -9   1   8 78.2353 245.162   5
  -9   1   8-225.442 241.015   3
  -9   1   9 189.590 290.654   3
  -9   1   9-253.325 282.053   5
  -9   1  10 622.582 292.144   3
  -9   1  11 330.623 297.150   3
  -9   2  -5 553.172 285.002   5
  -9   2  -4 877.567 340.546   5
  -9   2  -3 437.905 308.614   5
  -9   2  -2-107.155 232.533   5
  -9   2  -1 266.771 267.390   5
  -9   2   0 311.548 289.939   5
  -9   2   1 947.910 338.071   5
  -9   2   2 1053.16 375.292   5
  -9   2   2 986.038 320.874   3
  -9   2   3 708.631 317.995   3
  -9   2   3 698.373 279.499   5
  -9   2   4 806.141 341.956   5
  -9   2   4 526.943 310.744   3
  -9   2   5 665.904 237.016   3
  -9   2   5 421.821 269.937   5
  -9   2   6 831.064 299.857   3
  -9   2   6 1388.38 322.703   5
  -9   2   7 2655.81 550.016   5
  -9   2   7 2342.72 510.015   3
  -9   2   8 2056.76 477.600   5
  -9   2   8 1763.29 449.918   3
  -9   2   9 1536.05 447.609   3
  -9   2  10 741.147 339.613   3
  -9   3  -6 112.135 247.199   5
  -9   3  -5-110.385 154.649   5
  -9   3  -4 1070.36 348.267   5
  -9   3  -3 304.108 203.502   5
  -9   3  -2 1621.41 418.192   5
  -9   3  -1-561.199 279.347   5
  -9   3   0 375.596 341.180   5
  -9   3   1 686.934 374.833   5
  -9   3   1 669.912 255.514   3
  -9   3   2 339.380 268.460   5
  -9   3   2 657.627 290.359   3
  -9   3   3 218.503 262.899   5
  -9   3   3 127.329 166.805   3
  -9   3   4 364.084 278.789   5
  -9   3   4 222.781 201.272   3
  -9   3   5 215.868 181.610   3
  -9   3   5-741.184 332.816   5
  -9   3   6 1520.11 472.674   5
  -9   3   6 2015.56 508.896   3
  -9   3   7 722.985 343.123   3
  -9   3   7 1143.08 362.469   5
  -9   3   8 514.298 276.455   3
  -9   3   9 745.416 332.308   3
  -9   3  10 525.146 332.344   3
  -9   4  -6-84.3125 151.781   5
  -9   4  -5 662.229 308.050   5
  -9   4  -4 213.880 209.829   5
  -9   4  -3 1447.17 369.923   5
  -9   4  -2 2195.95 472.035   5
  -9   4  -1 1182.56 386.477   5
  -9   4   0 145.158 225.834   5
  -9   4   1 351.706 298.173   5
  -9   4   1 250.721 226.729   3
  -9   4   2-84.2020 195.208   3
  -9   4   2 392.394 294.997   5
  -9   4   3 199.657 203.278   5
  -9   4   3 354.147 238.838   3
  -9   4   4 1438.16 402.226   3
  -9   4   4 2687.50 529.929   5
  -9   4   5 680.821 421.432   5
  -9   4   5 121.111 174.726   3
  -9   4   6 3824.72 656.575   5
  -9   4   6 3489.11 620.119   3
  -9   4   7 2962.05 563.253   3
  -9   4   8 218.219 195.911   3
  -9   4   9 2304.94 500.710   3
  -9   5  -7 127.625 182.650   5
  -9   5  -6 820.966 302.615   5
  -9   5  -5-112.612 177.233   5
  -9   5  -4 77.0266 190.736   5
  -9   5  -3 150.325 194.215   5
  -9   5  -2 968.307 340.781   5
  -9   5  -1 2098.25 474.079   5
  -9   5   0-0.99122 225.916   5
  -9   5   1 948.742 376.919   5
  -9   5   2 89.0992 256.280   5
  -9   5   2 455.241 227.042   3
  -9   5   3 542.224 238.195   3
  -9   5   3 795.592 279.620   5
  -9   5   4 306.460 256.900   3
  -9   5   4-79.4596 259.371   5
  -9   5   5 61.0991 245.528   5
  -9   5   5 219.451 159.858   3
  -9   5   6 3123.39 593.458   5
  -9   5   6 2383.78 509.886   3
  -9   5   7 1921.36 507.387   3
  -9   5   8 496.612 324.636   3
  -9   6  -7 211.355 147.398   5
  -9   6  -6 275.734 229.839   5
  -9   6  -5-16.5170 169.042   5
  -9   6  -4 23.9275 218.442   5
  -9   6  -3 97.0159 235.407   5
  -9   6  -2 138.624 227.176   5
  -9   6  -1 555.184 334.662   5
  -9   6   0 32.2740 197.070   5
  -9   6   1 2450.49 502.721   5
  -9   6   2 1611.18 464.368   5
  -9   6   3 1679.88 403.003   5
  -9   6   3 1470.34 410.453   3
  -9   6   4 777.549 333.530   5
  -9   6   4 1086.38 388.570   3
  -9   6   5-605.625 321.234   5
  -9   6   5 149.319 238.221   3
  -9   6   6 187.938 189.119   3
  -9   6   7 625.822 287.276   3
  -9   7  -4-17.5034 196.278   5
  -9   7  -3 149.930 205.050   5
  -9   7  -2 640.091 248.380   5
  -9   7  -1 258.121 172.051   5
  -9   7   0-68.3801 220.557   5
  -9   7   1 724.288 348.056   5
  -9   7   2-185.112 222.422   5
  -9   7   3-22.2631 198.567   5
  -9   7   4 1249.27 423.751   5
  -9   7   4 134.165 222.620   3
  -9   7   5 682.086 308.305   3
  -9   7   5 738.962 353.254   5
  -9   7   6-253.856 218.417   3
  -9   8   0-78.5132 193.337   5
  -9   8   1-287.323 186.176   5
  -9   8   2 481.892 321.001   5
  -9   8   3-368.740 305.538   5
  -8  -6   0 597.250 303.231   5
  -8  -6   1 364.252 223.728   5
  -8  -6   2 446.948 189.126   5
  -8  -6   3 900.926 300.951   5
  -8  -6   4 77.8598 154.002   5
  -8  -5  -2-161.583 260.132   5
  -8  -5  -1 136.527 159.523   5
  -8  -5   0 6.87829 170.184   5
  -8  -5   1 1427.09 384.235   5
  -8  -5   2 2483.14 461.844   5
  -8  -5   3-97.8256 239.795   5
  -8  -5   4 4495.54 629.843   5
  -8  -5   5 519.318 236.605   5
  -8  -5   6 343.165 215.964   5
  -8  -5   7 13.4632 150.207   5
  -8  -5   8 2098.21 405.093   5
  -8  -4  -3 606.300 336.053   5
  -8  -4  -2 344.243 233.408   5
  -8  -4  -1 588.935 278.192   5
  -8  -4   0 303.847 222.789   5
  -8  -4   1 666.069 312.566   5
  -8  -4   2 227.483 187.199   5
  -8  -4   3 1049.23 277.896   5
  -8  -4   4 4332.80 614.177   5
  -8  -4   5 1004.17 319.280   5
  -8  -4   6 27.0781 220.077   5
  -8  -4   7 233.552 215.652   5
  -8  -4   8 618.529 252.551   5
  -8  -4   9 706.638 287.490   5
  -8  -4  10 2018.60 425.281   5
  -8  -4  11 848.446 324.474   5
  -8  -4  12 491.303 310.032   5
  -8  -4  14-123.379 194.818   3
  -8  -4  15 490.317 287.537   3
  -8  -3  -5 651.227 314.141   5
  -8  -3  -4 569.774 290.496   5
  -8  -3  -3 1578.94 405.760   5
  -8  -3  -2 2222.99 466.311   5
  -8  -3  -1 482.585 267.671   5
  -8  -3   0 1808.73 432.780   5
  -8  -3   1 2538.86 467.944   5
  -8  -3   2 1274.96 331.067   5
  -8  -3   3-225.198 255.245   5
  -8  -3   4 132.501 238.026   5
  -8  -3   5 450.959 271.661   5
  -8  -3   6 2447.00 475.978   5
  -8  -3   7 853.751 345.936   5
  -8  -3   8 356.186 176.999   5
  -8  -3   9 942.312 326.881   5
  -8  -3  10 1496.17 417.260   5
  -8  -3  10 1013.23 361.546   3
  -8  -3  11 209.851 248.233   3
  -8  -3  11 246.399 244.175   5
  -8  -3  12 648.401 313.275   3
  -8  -3  12 108.300 208.918   5
  -8  -3  13 1542.27 389.422   5
  -8  -3  13 1573.52 434.933   3
  -8  -3  14 197.865 201.645   3
  -8  -3  15-358.737 240.964   3
  -8  -2  -8-248.813 200.161   2
  -8  -2  -7 243.706 147.204   2
  -8  -2  -6 1012.34 311.787   2
  -8  -2  -6 904.639 336.176   5
  -8  -2  -5 1400.46 415.400   5
  -8  -2  -5 1047.86 310.194   2
  -8  -2  -4 80.5335 226.927   5
  -8  -2  -3 1778.63 445.853   5
  -8  -2  -2 2046.09 430.477   5
  -8  -2  -1 188.078 252.843   5
  -8  -2   0 250.928 220.238   5
  -8  -2   1 6007.04 723.008   5
  -8  -2   2 2395.97 488.817   5
  -8  -2   3 165.447 213.303   5
  -8  -2   4 247.268 177.261   5
  -8  -2   5-60.8140 167.207   5
  -8  -2   6 1470.88 413.714   5
  -8  -2   7 2688.85 538.340   3
  -8  -2   7 2392.22 494.671   5
  -8  -2   8 7750.94 821.185   5
  -8  -2   8 6209.59 795.853   3
  -8  -2   9 767.190 297.977   3
  -8  -2   9 1472.04 390.845   5
  -8  -2  10-317.145 319.642   3
  -8  -2  10 387.581 264.920   5
  -8  -2  11-417.139 246.547   5
  -8  -2  11-89.0263 178.362   3
  -8  -2  12 408.345 205.738   3
  -8  -2  13 715.257 316.410   3
  -8  -2  14 996.635 391.238   3
  -8  -2  15 848.140 346.368   3
  -8  -2  16 512.488 312.436   3
  -8  -1  -9 3180.40 560.330   2
  -8  -1  -8 900.310 273.707   2
  -8  -1  -7-320.186 238.560   5
  -8  -1  -7 75.5556 163.996   2
  -8  -1  -6 726.101 288.675   5
  -8  -1  -6 95.8721 170.830   2
  -8  -1  -5 968.458 329.004   5
  -8  -1  -4 1159.73 324.415   5
  -8  -1  -3 824.810 334.382   5
  -8  -1  -2 545.651 292.307   5
  -8  -1  -1 1208.51 342.549   5
  -8  -1   0 389.576 257.812   5
  -8  -1   1 478.507 279.237   5
  -8  -1   2-142.242 220.336   5
  -8  -1   3 274.345 257.383   5
  -8  -1   4 780.702 281.900   5
  -8  -1   5 389.529 161.556   3
  -8  -1   5 1064.62 322.422   5
  -8  -1   6 1362.36 388.024   3
  -8  -1   6 1352.57 362.902   5
  -8  -1   7 1089.37 371.589   5
  -8  -1   7 569.234 177.505   3
  -8  -1   8 994.793 323.901   5
  -8  -1   8 892.803 352.724   3
  -8  -1   9 1090.85 354.501   3
  -8  -1   9 2347.81 505.682   5
  -8  -1  10 2639.93 568.154   3
  -8  -1  11-468.966 303.784   3
  -8  -1  12-328.040 165.496   3
  -8  -1  13 360.411 165.898   3
  -8  -1  14 3192.86 631.381   3
  -8  -1  15 1594.31 406.318   3
  -8   0  -9-14.7133 149.737   2
  -8   0  -8 1859.88 464.705   5
  -8   0  -8 2003.15 449.087   2
  -8   0  -7 454.199 185.350   5
  -8   0  -7 770.639 325.367   2
  -8   0  -6 63.7920 208.624   5
  -8   0  -5 269.147 207.843   5
  -8   0  -4 468.157 242.861   5
  -8   0  -3 1048.49 340.153   5
  -8   0  -2 1700.15 408.031   5
  -8   0  -1 726.829 270.650   5
  -8   0   0 623.117 254.146   5
  -8   0   1 301.455 225.727   5
  -8   0   2 160.037 190.725   5
  -8   0   3 1050.64 355.511   5
  -8   0   3 870.688 224.577   3
  -8   0   4 3253.80 529.751   5
  -8   0   4 3063.89 541.622   3
  -8   0   5 3647.38 591.078   5
  -8   0   5 3467.59 553.159   3
  -8   0   6 1281.95 398.689   5
  -8   0   6 1097.64 325.904   3
  -8   0   7 831.086 274.591   3
  -8   0   7 930.769 364.901   5
  -8   0   8 747.445 354.681   5
  -8   0   8 276.088 152.669   3
  -8   0   9 334.711 197.155   3
  -8   0  10 12.5571 166.067   3
  -8   0  11 3260.96 570.894   3
  -8   0  12 1132.21 406.422   3
  -8   0  13 683.821 253.872   3
  -8   0  14 863.369 352.347   3
  -8   0  15-291.420 330.724   3
  -8   1 -10 46.2611 218.905   2
  -8   1  -9 255.039 193.763   2
  -8   1  -8 539.706 249.976   5
  -8   1  -8 573.256 278.293   2
  -8   1  -7 692.885 267.014   5
  -8   1  -6 187.194 180.264   5
  -8   1  -5 832.940 281.973   5
  -8   1  -4 651.249 343.629   5
  -8   1  -3 266.924 182.440   5
  -8   1  -2 185.834 196.641   5
  -8   1  -1 69.8708 178.794   5
  -8   1   0 215.175 208.615   5
  -8   1   1 124.706 218.554   5
  -8   1   2 385.355 280.165   5
  -8   1   2 566.813 248.763   3
  -8   1   3 1868.69 422.547   5
  -8   1   3 1031.80 353.078   3
  -8   1   4 415.925 225.437   3
  -8   1   4 318.048 279.092   5
  -8   1   5 804.601 321.494   3
  -8   1   5 398.141 223.785   5
  -8   1   6 179.298 240.565   3
  -8   1   6 67.0308 223.138   5
  -8   1   7 295.230 222.081   3
  -8   1   8-367.888 300.985   3
  -8   1   9 27.2725 177.851   3
  -8   1  10 993.702 364.726   3
  -8   1  11 2542.39 500.285   3
  -8   1  12 4533.96 703.896   3
  -8   1  13 610.861 342.548   3
  -8   1  14 972.739 341.176   3
  -8   1  15 382.240 172.243   3
  -8   2 -10 391.404 209.920   2
  -8   2  -9 772.181 302.985   2
  -8   2  -9 700.402 267.513   5
  -8   2  -8 447.894 214.344   5
  -8   2  -7 521.286 265.380   5
  -8   2  -6 533.387 233.647   5
  -8   2  -5 3450.77 555.506   5
  -8   2  -4 91.0120 173.971   5
  -8   2  -3 778.707 288.342   5
  -8   2  -2-425.753 278.626   5
  -8   2  -1 723.323 271.348   5
  -8   2   0 1534.79 375.913   3
  -8   2   0 2318.59 466.692   5
  -8   2   1 1302.59 324.117   3
  -8   2   1 1921.09 435.345   5
  -8   2   2 3549.77 544.971   5
  -8   2   2 3021.05 506.015   3
  -8   2   3 286.160 206.868   5
  -8   2   3 420.162 236.268   3
  -8   2   4 457.495 256.017   3
  -8   2   4 585.555 331.519   5
  -8   2   5 421.420 240.403   5
  -8   2   5 69.3764 151.375   3
  -8   2   6 742.363 333.077   3
  -8   2   7 533.003 297.996   3
  -8   2   8 4152.23 632.610   3
  -8   2   9 3146.49 558.045   3
  -8   2  10 656.085 269.134   3
  -8   2  11-98.8689 230.378   3
  -8   2  12 1225.25 412.668   3
  -8   2  13 1352.52 420.912   3
  -8   2  14 217.982 164.645   3
  -8   3 -10 374.756 234.291   2
  -8   3  -9 766.496 291.635   5
  -8   3  -8-71.1334 168.384   5
  -8   3  -7 362.558 274.682   5
  -8   3  -6 532.386 244.503   5
  -8   3  -5-22.0992 184.020   5
  -8   3  -4 967.466 350.790   5
  -8   3  -3 1312.61 355.784   5
  -8   3  -2-152.211 261.913   5
  -8   3  -1 302.108 229.600   5
  -8   3  -1 227.866 172.465   3
  -8   3   0 894.502 338.776   5
  -8   3   0 995.862 333.768   3
  -8   3   1 489.968 322.564   5
  -8   3   1-42.6238 223.113   3
  -8   3   2 1740.44 399.935   3
  -8   3   2 1681.64 392.588   5
  -8   3   3 257.883 200.685   5
  -8   3   3 233.043 206.807   3
  -8   3   4-67.5021 187.384   3
  -8   3   4 206.444 215.840   5
  -8   3   5 121.321 163.298   3
  -8   3   5 488.180 304.290   5
  -8   3   6 29.2308 161.631   3
  -8   3   7 791.328 270.666   3
  -8   3   8 1396.05 366.187   3
  -8   3   9 2333.82 493.326   3
  -8   3  10 1565.01 393.630   3
  -8   3  11 526.131 270.860   3
  -8   3  12 100.099 237.789   3
  -8   3  13-184.764 266.592   3
  -8   3  14 174.404 196.377   3
  -8   4 -10 440.482 253.597   2
  -8   4 -10 183.827 204.944   5
  -8   4  -9 189.661 205.128   5
  -8   4  -8 630.966 295.812   5
  -8   4  -7-10.8378 160.229   5
  -8   4  -6-189.654 223.971   5
  -8   4  -5-270.432 245.535   5
  -8   4  -4 453.202 194.385   5
  -8   4  -3 368.620 247.217   5
  -8   4  -2 201.265 181.245   5
  -8   4  -1 326.236 139.723   3
  -8   4  -1 87.8706 168.237   5
  -8   4   0 35.9792 229.713   5
  -8   4   0 739.721 236.577   3
  -8   4   1 188.912 124.003   3
  -8   4   1 285.631 259.912   5
  -8   4   2-174.583 212.739   3
  -8   4   2 109.511 229.764   5
  -8   4   3 314.795 227.191   3
  -8   4   3 410.782 348.037   5
  -8   4   4 491.526 237.147   3
  -8   4   4 941.189 354.732   5
  -8   4   5 1463.34 409.583   3
  -8   4   6 2247.70 466.823   3
  -8   4   7 1122.91 326.125   3
  -8   4   8 1088.32 333.590   3
  -8   4   9 64.6339 191.354   3
  -8   4  10 764.533 314.449   3
  -8   4  11 495.211 297.234   3
  -8   4  12 12.1266 222.541   3
  -8   4  13-283.007 235.596   3
  -8   5 -10 205.212 220.454   5
  -8   5  -9 67.4608 161.992   5
  -8   5  -8 76.7217 181.052   5
  -8   5  -7 939.483 304.192   5
  -8   5  -6 1081.13 310.213   5
  -8   5  -5 1034.65 300.107   5
  -8   5  -4 26.4677 148.095   5
  -8   5  -3 3418.72 537.178   5
  -8   5  -2 618.073 297.792   5
  -8   5  -1 129.931 196.183   5
  -8   5   0-50.5043 202.517   3
  -8   5   0 335.050 252.234   5
  -8   5   1 1068.44 321.881   3
  -8   5   1 1171.05 361.259   5
  -8   5   2 20.1945 175.521   5
  -8   5   2 187.333 197.875   3
  -8   5   3 459.925 238.365   3
  -8   5   3-96.8921 238.916   5
  -8   5   4 721.160 290.227   3
  -8   5   5 332.779 249.332   3
  -8   5   6 592.755 295.371   3
  -8   5   7 2676.95 490.357   3
  -8   5   8 1440.67 375.904   3
  -8   5   9 1630.48 401.491   3
  -8   5  10 250.707 220.639   3
  -8   5  11 1369.47 435.229   3
  -8   5  12 13.4430 164.052   3
  -8   6  -9-303.182 195.368   5
  -8   6  -8 390.190 222.760   5
  -8   6  -7 78.9599 155.795   5
  -8   6  -6 1137.56 326.700   5
  -8   6  -5 4280.84 616.735   5
  -8   6  -4 1337.20 336.692   5
  -8   6  -3 689.468 261.208   5
  -8   6  -2 1084.91 342.433   5
  -8   6  -1 715.031 298.908   5
  -8   6   0 2115.67 442.559   5
  -8   6   1 242.800 147.579   3
  -8   6   1 249.558 174.253   5
  -8   6   2 2012.20 441.829   5
  -8   6   2 1561.91 383.052   3
  -8   6   3 1457.16 430.497   5
  -8   6   3 668.877 203.901   3
  -8   6   4-218.030 203.384   3
  -8   6   5 826.758 325.900   3
  -8   6   6 949.608 339.290   3
  -8   6   7-91.3006 247.898   3
  -8   6   8 1251.21 384.758   3
  -8   6   9 806.756 300.238   3
  -8   6  10 999.603 350.746   3
  -8   6  11 393.768 286.904   3
  -8   7  -5 1425.09 344.261   5
  -8   7  -4 140.872 146.080   5
  -8   7  -3 786.938 264.728   5
  -8   7  -2 1057.92 304.632   5
  -8   7  -1 395.019 226.439   5
  -8   7   0 226.643 172.890   5
  -8   7   1 1375.93 364.395   5
  -8   7   2 1174.19 328.520   3
  -8   7   2 1589.79 420.032   5
  -8   7   3 1197.23 341.897   3
  -8   7   3 867.181 329.225   5
  -8   7   4-201.037 191.338   3
  -8   7   5 341.317 219.419   3
  -8   7   6 512.846 280.302   3
  -8   7   7-144.009 208.408   3
  -8   7   8 837.269 301.054   3
  -8   7   9 399.740 281.493   3
  -8   8  -1 66.9832 164.530   5
  -8   8   0 326.580 237.780   5
  -8   8   1 346.713 213.088   5
  -8   8   2 1523.01 447.082   5
  -8   8   3 399.940 192.167   3
  -8   8   4 1281.30 377.021   3
  -8   8   5 1649.70 459.137   3
  -8   8   6 51.5493 184.208   3
  -8   8   7 1443.92 387.925   3
  -8   8   8 7.26457 186.256   3
  -8   9   5 1047.13 403.312   3
  -8   9   6 2482.88 588.077   3
  -7  -6  -1 245.921 157.605   5
  -7  -6   0 429.958 217.270   5
  -7  -6   1 2427.00 434.702   5
  -7  -6   2 1584.15 376.623   5
  -7  -6   3 1180.98 306.582   5
  -7  -6   4 1535.22 340.819   5
  -7  -6   5 496.446 219.332   5
  -7  -6   6 2003.98 376.730   5
  -7  -5  -2 596.369 257.537   5
  -7  -5  -1 342.416 232.662   5
  -7  -5   0 331.139 208.834   5
  -7  -5   1 366.863 240.188   5
  -7  -5   2 8673.76 813.840   5
  -7  -5   3 626.931 265.586   5
  -7  -5   4 5836.39 667.371   5
  -7  -5   5-43.9999 183.780   5
  -7  -5   6 524.041 251.496   5
  -7  -5   7 102.184 173.894   5
  -7  -5   8-55.8456 182.748   5
  -7  -5   9 789.662 196.864   5
  -7  -5  10 348.694 195.876   5
  -7  -5  16 478.193 224.100   3
  -7  -5  17 672.815 289.289   3
  -7  -4  -4-121.307 150.779   5
  -7  -4  -3 978.054 316.108   5
  -7  -4  -2 1860.61 417.918   5
  -7  -4  -1 874.245 309.050   5
  -7  -4   0 1959.35 426.025   5
  -7  -4   1-28.9732 187.665   5
  -7  -4   2 1851.28 394.125   5
  -7  -4   3 2736.76 492.989   5
  -7  -4   4 110.174 148.497   5
  -7  -4   5 9159.66 818.369   5
  -7  -4   6 300.381 249.081   5
  -7  -4   7 861.525 316.288   5
  -7  -4   8 1308.77 291.560   5
  -7  -4   9 245.305 224.405   5
  -7  -4  10 3644.29 491.828   5
  -7  -4  11 2596.63 484.648   3
  -7  -4  11 2314.90 402.214   5
  -7  -4  12 547.527 265.555   3
  -7  -4  12 340.092 217.830   5
  -7  -4  13 565.403 204.408   3
  -7  -4  14 584.520 298.288   3
  -7  -4  15 288.704 188.982   3
  -7  -4  16 680.631 240.105   3
  -7  -4  17 752.263 318.654   3
  -7  -4  18 892.432 358.893   3
  -7  -3 -11-547.485 271.113   2
  -7  -3 -10 111.930 175.822   2
  -7  -3  -9 921.047 301.966   2
  -7  -3  -8 909.991 280.805   2
  -7  -3  -7 364.207 224.464   2
  -7  -3  -6 3359.27 517.764   2
  -7  -3  -5 2704.48 444.900   2
  -7  -3  -5 2706.07 472.739   5
  -7  -3  -4 24.3349 149.288   5
  -7  -3  -4 114.369 157.687   2
  -7  -3  -3 310.819 166.423   5
  -7  -3  -2 586.100 322.126   5
  -7  -3  -1 2185.44 454.043   5
  -7  -3   0 542.175 277.405   5
  -7  -3   1 1170.40 296.105   5
  -7  -3   2 3042.09 507.418   5
  -7  -3   3 935.745 241.927   5
  -7  -3   4 17.9344 196.234   5
  -7  -3   5 1018.40 288.490   5
  -7  -3   6 426.835 250.560   5
  -7  -3   7-75.3180 219.057   5
  -7  -3   8 1003.77 415.094   3
  -7  -3   8 1524.65 333.162   5
  -7  -3   9 147.078 184.943   3
  -7  -3   9 458.672 275.564   5
  -7  -3  10-199.823 294.815   5
  -7  -3  10 153.446 158.821   3
  -7  -3  11 1060.75 320.145   3
  -7  -3  12 963.590 326.609   3
  -7  -3  13 224.078 223.622   3
  -7  -3  14 91.7940 155.300   3
  -7  -3  15 376.951 221.164   3
  -7  -3  16 1080.14 358.747   3
  -7  -3  17 429.733 232.708   3
  -7  -3  18 824.389 352.221   3
  -7  -2 -11 385.872 240.438   2
  -7  -2 -10 778.792 291.048   2
  -7  -2  -9 246.282 152.880   2
  -7  -2  -8 1388.29 345.422   2
  -7  -2  -7 1343.75 306.576   2
  -7  -2  -6 42.8669 148.585   2
  -7  -2  -6-425.855 219.454   5
  -7  -2  -5 1954.72 399.437   2
  -7  -2  -5 1305.06 388.928   5
  -7  -2  -4 443.860 217.861   5
  -7  -2  -3 356.135 189.697   5
  -7  -2  -2-132.322 182.564   5
  -7  -2  -1 743.413 303.745   5
  -7  -2   0 333.659 238.267   5
  -7  -2   1 156.168 164.658   5
  -7  -2   2 215.464 181.978   5
  -7  -2   3 61.3636 157.893   5
  -7  -2   4 484.779 278.579   5
  -7  -2   5 391.856 202.994   3
  -7  -2   5 455.445 239.285   5
  -7  -2   6 485.633 220.908   5
  -7  -2   6 524.708 237.977   3
  -7  -2   7 4948.40 604.137   5
  -7  -2   7 5573.52 669.917   3
  -7  -2   8 2402.33 493.621   5
  -7  -2   8 2332.13 428.586   3
  -7  -2   9 229.082 173.586   3
  -7  -2  10-320.355 249.022   3
  -7  -2  11 801.503 288.463   3
  -7  -2  12-437.798 271.457   3
  -7  -2  13 837.492 319.685   3
  -7  -2  14 1846.14 420.224   3
  -7  -2  15 912.604 416.545   3
  -7  -2  16 217.789 219.318   3
  -7  -2  17 124.277 185.179   3
  -7  -2  18 582.629 274.741   3
  -7  -2  19 663.329 337.668   3
  -7  -1 -12-64.1235 206.642   2
  -7  -1 -11 272.818 199.797   2
  -7  -1 -10 118.872 217.291   2
  -7  -1  -9 761.498 327.786   2
  -7  -1  -8 456.494 184.387   2
  -7  -1  -7 534.284 240.628   5
  -7  -1  -7 343.120 221.060   2
  -7  -1  -6 910.989 323.568   5
  -7  -1  -5 1459.93 387.047   5
  -7  -1  -4 1402.31 338.120   5
  -7  -1  -3 17.2869 140.966   5
  -7  -1  -2 390.957 168.472   5
  -7  -1  -1-208.067 143.383   5
  -7  -1   0 352.336 212.942   5
  -7  -1   1 1109.97 336.223   5
  -7  -1   2-133.574 228.785   5
  -7  -1   3 941.157 306.474   3
  -7  -1   3 1256.76 334.844   5
  -7  -1   4 433.627 210.146   5
  -7  -1   4 411.048 189.837   3
  -7  -1   5 1149.38 314.304   5
  -7  -1   5 1453.97 375.376   3
  -7  -1   6 298.308 202.738   3
  -7  -1   6 473.154 221.532   5
  -7  -1   7 291.932 240.655   3
  -7  -1   8 979.490 339.892   3
  -7  -1   9 1861.04 403.703   3
  -7  -1  10 481.472 291.230   3
  -7  -1  11 3245.17 530.423   3
  -7  -1  12 152.666 171.717   3
  -7  -1  13 1727.77 398.461   3
  -7  -1  14 860.420 336.056   3
  -7  -1  15 2102.39 455.113   3
  -7  -1  16 3321.09 622.464   3
  -7  -1  17 1109.00 327.823   3
  -7  -1  18 741.407 286.707   3
  -7  -1  19 485.065 288.634   3
  -7   0 -12 41.4253 161.829   2
  -7   0 -11-110.330 268.008   2
  -7   0 -10 277.975 228.804   2
  -7   0  -9 403.519 236.986   2
  -7   0  -8 328.961 234.400   5
  -7   0  -8 465.933 229.666   2
  -7   0  -7 1652.17 405.400   5
  -7   0  -6 124.022 129.934   5
  -7   0  -5 971.037 308.283   5
  -7   0  -4 493.908 251.685   5
  -7   0  -3 694.104 255.300   5
  -7   0  -2 1214.96 335.274   5
  -7   0  -1 1099.56 322.753   5
  -7   0   0 1418.39 353.840   5
  -7   0   1 3018.32 467.846   5
  -7   0   2 123.129 169.770   5
  -7   0   2 187.460 152.365   3
  -7   0   3 135.349 155.289   3
  -7   0   3 335.082 193.132   5
  -7   0   4 4822.56 580.392   3
  -7   0   4 5310.81 633.026   5
  -7   0   5 1560.75 370.909   5
  -7   0   5 1771.53 394.407   3
  -7   0   6 217.942 138.294   3
  -7   0   7 771.341 284.064   3
  -7   0   8 481.623 277.842   3
  -7   0   9 1185.08 335.163   3
  -7   0  10 2266.30 456.719   3
  -7   0  11 751.517 248.794   3
  -7   0  12 9021.95 916.133   3
  -7   0  13-15.4082 165.751   3
  -7   0  14-169.966 244.754   3
  -7   0  15 754.234 352.546   3
  -7   0  16 139.548 191.222   3
  -7   0  17 986.343 403.686   3
  -7   0  18 571.485 305.091   3
  -7   1 -13 885.192 332.523   2
  -7   1 -12 45.5795 144.735   2
  -7   1 -11 377.860 214.526   2
  -7   1 -10 1325.16 377.958   2
  -7   1  -9 652.860 290.247   2
  -7   1  -9 505.482 170.735   5
  -7   1  -8 1280.08 336.333   5
  -7   1  -7 9684.77 896.564   5
  -7   1  -6 1287.73 340.189   5
  -7   1  -5-97.7949 215.379   5
  -7   1  -4 556.363 252.806   5
  -7   1  -3 1142.24 320.106   5
  -7   1  -2 597.242 299.856   5
  -7   1  -1 1282.22 317.497   5
  -7   1   0 2660.90 443.572   3
  -7   1   0 3027.09 477.726   5
  -7   1   1 188.441 192.514   5
  -7   1   1-118.317 206.635   3
  -7   1   2 190.174 169.668   3
  -7   1   2 444.241 255.849   5
  -7   1   3-240.277 214.014   5
  -7   1   3 60.1575 180.079   3
  -7   1   4 241.875 185.620   3
  -7   1   4 154.496 200.159   5
  -7   1   5 175.859 198.705   3
  -7   1   6 1004.96 326.872   3
  -7   1   7 243.097 183.077   3
  -7   1   8 406.351 225.989   3
  -7   1   9 778.642 325.384   3
  -7   1  10 242.531 142.248   3
  -7   1  11 1328.05 369.539   3
  -7   1  12 4457.45 658.634   3
  -7   1  13 3968.74 636.123   3
  -7   1  14-79.9173 229.252   3
  -7   1  15 585.776 286.058   3
  -7   1  16 469.004 326.941   3
  -7   1  17 189.190 201.280   3
  -7   1  18 485.449 315.085   3
  -7   2 -13 79.0936 165.876   2
  -7   2 -12 552.703 203.117   2
  -7   2 -11 459.239 246.532   2
  -7   2 -10 407.665 230.211   2
  -7   2  -9 607.234 232.314   2
  -7   2  -9 295.796 195.133   5
  -7   2  -8-62.2300 177.334   5
  -7   2  -7 1285.01 322.359   5
  -7   2  -6 1964.13 387.832   5
  -7   2  -5 1544.09 350.751   5
  -7   2  -4 1003.04 337.836   5
  -7   2  -3 1535.06 379.999   5
  -7   2  -2 1845.12 364.028   5
  -7   2  -1 78.1736 153.239   5
  -7   2  -1 114.712 129.481   3
  -7   2   0 676.451 298.400   5
  -7   2   0 534.851 195.252   3
  -7   2   1 3977.77 519.128   5
  -7   2   1 4107.06 529.021   3
  -7   2   2 805.500 241.001   5
  -7   2   2 391.311 213.676   3
  -7   2   3 199.901 227.171   5
  -7   2   3-235.366 167.831   3
  -7   2   4 4457.08 567.870   3
  -7   2   5 627.649 206.258   3
  -7   2   6-61.3648 181.442   3
  -7   2   7 395.312 224.686   3
  -7   2   8 548.932 176.562   3
  -7   2   9 2518.51 477.021   3
  -7   2  10 887.359 306.500   3
  -7   2  11 783.692 290.320   3
  -7   2  12 1949.07 460.242   3
  -7   2  13 70.4731 152.373   3
  -7   2  14 2392.38 485.478   3
  -7   2  15-107.816 255.512   3
  -7   2  16 472.502 268.432   3
  -7   2  17-213.947 222.279   3
  -7   3 -13 122.402 220.652   2
  -7   3 -12 988.903 306.901   2
  -7   3 -11-119.286 137.886   2
  -7   3 -10 1687.43 422.369   5
  -7   3 -10 1226.77 345.725   2
  -7   3  -9 329.899 199.770   5
  -7   3  -8 942.558 322.944   5
  -7   3  -7 2421.58 426.475   5
  -7   3  -6 1204.47 311.556   5
  -7   3  -5 408.335 218.948   5
  -7   3  -4 6381.02 674.301   5
  -7   3  -3 11513.4 894.953   5
  -7   3  -2 3813.82 494.277   3
  -7   3  -2 3926.99 545.542   5
  -7   3  -1 668.212 290.734   5
  -7   3  -1 770.209 259.892   3
  -7   3   0 1248.94 319.167   3
  -7   3   0 1498.53 349.276   5
  -7   3   1 242.287 116.744   3
  -7   3   1 166.942 195.495   5
  -7   3   2 1927.30 375.416   5
  -7   3   2 2300.32 373.293   3
  -7   3   3 640.909 250.893   3
  -7   3   4 1490.20 335.091   3
  -7   3   5 532.538 220.921   3
  -7   3   6 331.295 209.291   3
  -7   3   7-93.2540 235.416   3
  -7   3   8 425.258 210.728   3
  -7   3   9 893.056 280.506   3
  -7   3  10 3151.62 526.194   3
  -7   3  11 283.105 213.899   3
  -7   3  12 222.955 210.201   3
  -7   3  13 123.046 179.323   3
  -7   3  14 248.877 164.411   3
  -7   3  15 573.616 322.971   3
  -7   3  16 1041.87 401.428   3
  -7   4 -13 1048.34 354.157   2
  -7   4 -12 380.481 224.011   2
  -7   4 -11-276.132 191.322   2
  -7   4 -10 1380.52 335.642   5
  -7   4  -9 700.269 267.574   5
  -7   4  -8 4514.09 588.274   5
  -7   4  -7 3528.24 527.985   5
  -7   4  -6 2155.23 395.496   5
  -7   4  -5 1123.03 315.613   5
  -7   4  -4 358.593 187.949   5
  -7   4  -3 2622.00 419.913   5
  -7   4  -2 7616.06 671.296   3
  -7   4  -2 9324.45 812.000   5
  -7   4  -1 1389.95 287.648   3
  -7   4  -1 1334.90 310.393   5
  -7   4   0 5413.38 589.326   3
  -7   4   0 4882.32 615.458   5
  -7   4   1 3962.80 566.891   5
  -7   4   1 3187.88 453.242   3
  -7   4   2 2497.54 419.800   3
  -7   4   2 2651.58 486.311   5
  -7   4   3 317.706 210.685   3
  -7   4   4 870.419 280.812   3
  -7   4   5 767.700 237.579   3
  -7   4   6 908.527 278.760   3
  -7   4   7-41.3046 167.362   3
  -7   4   8-119.090 219.937   3
  -7   4   9 550.852 227.678   3
  -7   4  10 619.041 286.181   3
  -7   4  11 2183.66 440.663   3
  -7   4  12 1327.49 349.212   3
  -7   4  13 797.107 348.512   3
  -7   4  14 310.373 289.807   3
  -7   4  15 118.871 235.491   3
  -7   5 -14 26.0836 170.655   2
  -7   5 -13 349.919 223.654   2
  -7   5 -12 274.449 176.019   2
  -7   5 -11 332.165 156.476   2
  -7   5 -10 1030.87 299.088   5
  -7   5  -9 794.307 240.848   5
  -7   5  -8-193.458 222.942   5
  -7   5  -7 1227.29 312.348   5
  -7   5  -6 3571.72 513.704   5
  -7   5  -5 570.087 204.097   5
  -7   5  -4 910.361 263.339   5
  -7   5  -3 2279.57 416.010   5
  -7   5  -2 482.414 237.412   5
  -7   5  -1 2790.35 392.551   3
  -7   5  -1 3264.70 490.851   5
  -7   5   0 5245.60 568.133   3
  -7   5   0 5073.75 586.935   5
  -7   5   1 243.897 170.134   3
  -7   5   1 498.288 261.071   5
  -7   5   2 1304.29 325.001   3
  -7   5   3 23.0461 151.630   3
  -7   5   4 525.035 207.842   3
  -7   5   5-89.9118 125.761   3
  -7   5   6 405.321 240.786   3
  -7   5   7 796.919 280.950   3
  -7   5   8 369.807 194.616   3
  -7   5   9 25.4014 181.361   3
  -7   5  10 65.0181 208.118   3
  -7   5  11 566.584 233.371   3
  -7   5  12 4427.47 678.124   3
  -7   5  13 2968.53 577.209   3
  -7   5  14 719.251 275.022   3
  -7   6 -13 959.107 311.873   2
  -7   6 -12 33.6357 192.093   2
  -7   6 -11 1407.20 361.392   2
  -7   6 -10 365.194 189.303   5
  -7   6  -9 330.182 209.333   5
  -7   6  -8 138.405 176.958   5
  -7   6  -7 460.359 227.728   5
  -7   6  -6 1750.91 359.933   5
  -7   6  -5 1418.59 324.432   5
  -7   6  -4 1324.03 296.618   5
  -7   6  -3 3043.42 446.255   5
  -7   6  -2 2997.81 472.298   5
  -7   6  -1 266.740 172.084   5
  -7   6   0 764.579 283.383   5
  -7   6   0 1089.40 278.105   3
  -7   6   1 947.751 339.903   5
  -7   6   1 650.788 186.275   3
  -7   6   2 3371.99 475.785   3
  -7   6   3 541.878 199.578   3
  -7   6   4 922.735 298.604   3
  -7   6   5 85.1015 136.873   3
  -7   6   6 724.646 244.308   3
  -7   6   7 610.301 245.792   3
  -7   6   8 1606.93 386.569   3
  -7   6   9 5509.55 710.396   3
  -7   6  10 3709.66 616.894   3
  -7   6  11-172.666 159.050   3
  -7   6  12 1084.62 354.506   3
  -7   6  13 461.788 274.436   3
  -7   7 -13 386.719 263.300   2
  -7   7 -12 361.781 210.665   2
  -7   7  -6 1992.44 381.469   5
  -7   7  -5 1138.47 324.626   5
  -7   7  -4 2755.61 446.646   5
  -7   7  -3 969.210 313.813   5
  -7   7  -2 1411.66 350.719   5
  -7   7  -1 2946.74 440.790   5
  -7   7   0 3099.13 472.023   5
  -7   7   1 547.302 187.619   3
  -7   7   1 467.772 268.189   5
  -7   7   2 577.076 237.320   3
  -7   7   3 5344.87 622.810   3
  -7   7   4 137.646 146.098   3
  -7   7   5 1566.98 355.556   3
  -7   7   6 1119.57 357.929   3
  -7   7   7-22.5460 149.006   3
  -7   7   8 3434.86 557.876   3
  -7   7   9 378.122 208.323   3
  -7   7  10 4887.72 725.552   3
  -7   7  11 3198.78 623.426   3
  -7   7  12 1679.28 453.228   3
  -7   8 -13 279.694 218.712   2
  -7   8 -12-19.8735 146.146   2
  -7   8  -2 1149.88 289.170   5
  -7   8  -1 1541.50 364.306   5
  -7   8   0 887.148 248.684   5
  -7   8   2 236.157 222.841   3
  -7   8   3 2815.60 481.827   3
  -7   8   4-128.043 187.537   3
  -7   8   5 45.6222 150.944   3
  -7   8   6 870.099 315.909   3
  -7   8   7 312.149 244.314   3
  -7   8   8 563.464 238.496   3
  -7   8   9-277.209 163.975   3
  -7   8  10 459.319 314.195   3
  -7   8  11 1439.87 437.870   3
  -7   9 -13 816.055 296.012   2
  -7   9 -12-163.065 220.790   2
  -7   9   3 1352.61 326.119   3
  -7   9   4 139.513 196.027   3
  -7   9   5 1504.27 412.263   3
  -7   9   6-77.7822 195.404   3
  -7   9   7 266.046 179.166   3
  -7   9   8 296.289 178.991   3
  -7   9   9 648.357 320.992   3
  -7  10   4 157.631 139.416   3
  -7  10   5 415.123 264.618   3
  -7  10   6 262.213 193.326   3
  -7  10   7 691.868 311.919   3
  -6  -7   1 908.607 264.411   5
  -6  -7   2 152.777 147.836   5
  -6  -6  -1 58.7004 140.275   5
  -6  -6   0 3473.93 483.589   5
  -6  -6   1 883.094 255.875   5
  -6  -6   2 1131.13 275.966   5
  -6  -6   3 319.242 193.927   5
  -6  -6   4 306.531 176.576   5
  -6  -6   5 3070.84 443.966   5
  -6  -6   6 320.801 195.853   5
  -6  -6   7 1150.49 308.750   5
  -6  -5  -3 1237.05 321.257   5
  -6  -5  -2 1182.96 337.964   5
  -6  -5  -1 3643.72 527.205   5
  -6  -5   0 532.492 209.609   5
  -6  -5   1 211.836 140.299   5
  -6  -5   2 503.435 146.259   5
  -6  -5   3 7952.29 709.396   5
  -6  -5   4 4459.97 517.151   5
  -6  -5   5 560.413 229.915   5
  -6  -5   6 12.9343 134.754   5
  -6  -5   7 919.849 271.222   5
  -6  -5   8 872.632 249.003   5
  -6  -5   9 5.23290 195.711   5
  -6  -5  10 1462.98 307.773   5
  -6  -5  11 865.475 271.253   5
  -6  -5  12 41.4247 160.622   3
  -6  -5  13 423.159 282.016   3
  -6  -5  14 331.013 212.265   3
  -6  -5  15-327.212 263.390   3
  -6  -5  16 576.086 329.438   3
  -6  -5  17 1530.19 371.898   3
  -6  -4 -12 449.681 225.634   2
  -6  -4 -11-27.8111 152.824   2
  -6  -4 -10 1462.17 363.669   2
  -6  -4  -9 530.792 216.984   2
  -6  -4  -8 1114.80 309.522   2
  -6  -4  -7 926.479 244.495   2
  -6  -4  -6 1100.77 277.098   2
  -6  -4  -5 2609.97 389.033   2
  -6  -4  -4 1395.88 292.246   2
  -6  -4  -4 982.543 287.838   5
  -6  -4  -3 3004.70 402.658   2
  -6  -4  -3 2492.46 438.169   5
  -6  -4  -2 1668.91 320.725   5
  -6  -4  -1 53.1156 170.503   5
  -6  -4   0 1107.06 294.996   5
  -6  -4   1 1088.07 287.070   5
  -6  -4   2 677.991 234.214   5
  -6  -4   3 654.698 268.697   5
  -6  -4   4 6786.47 632.340   5
  -6  -4   5 6082.42 621.103   5
  -6  -4   6 844.339 251.893   5
  -6  -4   7 1539.05 330.607   5
  -6  -4   8 1465.60 341.719   5
  -6  -4   9 2382.53 383.844   5
  -6  -4   9 1972.57 393.206   3
  -6  -4  10 2201.90 407.312   3
  -6  -4  11 2742.89 487.988   3
  -6  -4  12 296.668 193.938   3
  -6  -4  13 1518.85 351.679   3
  -6  -4  14 1441.61 351.593   3
  -6  -4  15 706.788 264.931   3
  -6  -4  16 1776.27 390.607   3
  -6  -4  17 2156.10 482.649   3
  -6  -3 -13 215.371 198.958   2
  -6  -3 -12 366.703 234.399   2
  -6  -3 -11 593.213 241.319   2
  -6  -3 -10 702.972 259.750   2
  -6  -3  -9 412.905 254.958   2
  -6  -3  -8 1387.93 330.183   2
  -6  -3  -7 203.838 185.668   2
  -6  -3  -6 906.916 245.020   2
  -6  -3  -5 1826.58 349.542   2
  -6  -3  -5 1729.61 386.999   5
  -6  -3  -4 2893.61 468.262   5
  -6  -3  -4 3083.46 431.424   2
  -6  -3  -3 1958.50 372.723   5
  -6  -3  -2 515.801 234.927   5
  -6  -3  -1-42.5383 140.962   5
  -6  -3   0 484.266 181.888   5
  -6  -3   1 97.4673 163.594   5
  -6  -3   2 4402.19 519.728   5
  -6  -3   3 1261.23 297.586   5
  -6  -3   4 1869.49 343.016   5
  -6  -3   5 9568.20 748.823   5
  -6  -3   6 1835.59 338.993   5
  -6  -3   6 1665.75 352.129   3
  -6  -3   7 4476.28 521.237   5
  -6  -3   7 3595.22 505.842   3
  -6  -3   8 201.539 140.203   3
  -6  -3   9 459.463 191.318   3
  -6  -3  10 512.332 233.314   3
  -6  -3  11 389.590 258.391   3
  -6  -3  12-171.582 214.249   3
  -6  -3  13 217.809 168.742   3
  -6  -3  14 1770.18 353.930   3
  -6  -3  15 176.807 151.574   3
  -6  -3  16-39.3336 156.114   3
  -6  -3  17 51.7990 143.630   3
  -6  -3  18 2035.83 413.856   3
  -6  -2 -14 547.367 252.689   2
  -6  -2 -13 347.166 176.848   2
  -6  -2 -12 414.232 252.585   2
  -6  -2 -11 761.885 232.567   2
  -6  -2 -10 440.554 212.065   2
  -6  -2  -9 1291.37 308.822   2
  -6  -2  -8 415.987 237.814   2
  -6  -2  -7 1698.42 357.705   2
  -6  -2  -6 321.618 142.550   5
  -6  -2  -6 355.905 180.839   2
  -6  -2  -5 493.018 213.580   5
  -6  -2  -4 1404.82 334.176   5
  -6  -2  -3 2375.66 433.658   5
  -6  -2  -2 2995.50 448.498   5
  -6  -2  -1 894.265 262.371   5
  -6  -2   0 1403.14 300.943   5
  -6  -2   1 2311.85 393.513   5
  -6  -2   2 2529.47 401.693   5
  -6  -2   3 2991.18 405.872   5
  -6  -2   4 1347.47 292.191   5
  -6  -2   4 1442.60 306.251   3
  -6  -2   5 441.433 191.435   3
  -6  -2   5 563.312 241.618   5
  -6  -2   6 573.648 256.908   5
  -6  -2   6 296.772 167.919   3
  -6  -2   7 3888.68 496.229   3
  -6  -2   8 10489.3 857.344   3
  -6  -2   9 735.135 263.712   3
  -6  -2  10 1652.83 340.719   3
  -6  -2  11 1165.01 291.631   3
  -6  -2  12 759.723 289.708   3
  -6  -2  13 555.140 240.932   3
  -6  -2  14 4758.96 620.014   3
  -6  -2  15 359.585 276.920   3
  -6  -2  16 246.786 200.366   3
  -6  -2  17 220.546 180.455   3
  -6  -2  18 833.075 311.551   3
  -6  -2  19 388.794 282.671   3
  -6  -1 -14 357.094 152.399   2
  -6  -1 -13 466.810 227.258   2
  -6  -1 -12 288.777 218.501   2
  -6  -1 -11 2959.83 485.744   2
  -6  -1 -10 1284.09 330.261   2
  -6  -1  -9-130.844 161.331   2
  -6  -1  -8 283.644 189.705   2
  -6  -1  -7 683.152 200.521   2
  -6  -1  -7 918.529 288.375   5
  -6  -1  -6 4260.71 549.373   5
  -6  -1  -5 324.007 146.801   5
  -6  -1  -4 3073.44 481.447   5
  -6  -1  -3 1892.41 376.298   5
  -6  -1  -2 315.157 164.225   5
  -6  -1  -1 2570.06 405.764   5
  -6  -1   0 1203.66 287.677   5
  -6  -1   1 108.040 145.862   5
  -6  -1   2 6919.19 654.982   5
  -6  -1   2 6063.58 614.967   3
  -6  -1   3 7150.10 651.730   5
  -6  -1   3 6478.24 654.537   3
  -6  -1   4 4402.57 539.954   5
  -6  -1   4 5350.59 584.301   3
  -6  -1   5 650.683 233.090   5
  -6  -1   5 256.124 179.810   3
  -6  -1   6 1409.27 292.988   3
  -6  -1   7 639.222 256.210   3
  -6  -1   8 5734.39 613.274   3
  -6  -1   9 1059.58 319.332   3
  -6  -1  10 5304.20 623.763   3
  -6  -1  11 710.940 272.978   3
  -6  -1  12 583.316 231.697   3
  -6  -1  13 221.503 177.520   3
  -6  -1  14 387.860 198.705   3
  -6  -1  15 1697.07 408.355   3
  -6  -1  16 1291.84 383.352   3
  -6  -1  17 782.104 302.860   3
  -6  -1  18-301.496 192.022   3
  -6  -1  19 817.317 329.416   3
  -6  -1  20 500.014 278.550   3
  -6   0 -15 260.600 260.525   2
  -6   0 -14-19.7835 176.944   2
  -6   0 -13 75.0143 184.567   2
  -6   0 -12 374.698 220.128   2
  -6   0 -11 1610.65 372.333   2
  -6   0 -10 4636.39 583.493   2
  -6   0  -9 899.250 295.948   2
  -6   0  -8 3112.43 477.552   5
  -6   0  -8 2692.78 426.676   2
  -6   0  -7 1220.40 328.940   5
  -6   0  -6 511.059 258.464   5
  -6   0  -5 252.478 159.707   5
  -6   0  -4 959.144 281.551   5
  -6   0  -3 2130.09 371.993   5
  -6   0  -2 7098.96 660.698   5
  -6   0  -1 3871.38 498.888   5
  -6   0   0 16601.0 1012.12   3
  -6   0   0 16646.5 990.822   5
  -6   0   1 3455.18 446.907   5
  -6   0   1 3408.74 467.692   3
  -6   0   2 1427.69 309.341   3
  -6   0   2 1352.69 295.701   5
  -6   0   3 1705.61 349.605   3
  -6   0   3 2258.75 376.372   5
  -6   0   4 10572.4 828.669   3
  -6   0   5 1561.60 318.396   3
  -6   0   6 5633.85 609.475   3
  -6   0   7 455.177 224.488   3
  -6   0   8 259.437 191.581   3
  -6   0   9 2345.41 411.232   3
  -6   0  10 712.680 236.656   3
  -6   0  11 2543.10 413.052   3
  -6   0  12 3918.80 554.820   3
  -6   0  13 645.797 278.834   3
  -6   0  14 274.116 203.534   3
  -6   0  15 141.358 211.204   3
  -6   0  16-16.7230 227.030   3
  -6   0  17 301.006 205.764   3
  -6   0  18 569.649 239.032   3
  -6   0  19 399.757 251.627   3
  -6   0  20-95.0771 236.545   3
  -6   1 -15-99.4842 196.869   2
  -6   1 -14 405.753 209.760   2
  -6   1 -13 1616.95 384.943   2
  -6   1 -12 34.2140 159.090   2
  -6   1 -11 242.511 208.412   2
  -6   1 -10 633.445 277.874   2
  -6   1  -9 1531.53 367.459   5
  -6   1  -9 1347.34 308.416   2
  -6   1  -8 2966.36 492.621   5
  -6   1  -7 1700.40 357.337   5
  -6   1  -6 2542.44 403.550   5
  -6   1  -5 3785.40 499.071   5
  -6   1  -4 1760.64 350.169   5
  -6   1  -3 2649.84 414.311   5
  -6   1  -2 219.706 172.676   5
  -6   1  -1 6218.84 599.939   3
  -6   1  -1 7264.49 676.927   5
  -6   1   0 18469.3 1053.22   5
  -6   1   0 17241.8 1010.56   3
  -6   1   1 6507.17 634.790   5
  -6   1   1 5150.16 539.905   3
  -6   1   2 138.649 148.486   3
  -6   1   2 219.851 203.814   5
  -6   1   3 1526.71 307.780   3
  -6   1   4 2196.07 367.584   3
  -6   1   5 4311.12 524.749   3
  -6   1   6 802.070 242.964   3
  -6   1   7 3145.93 449.439   3
  -6   1   8 3023.12 427.551   3
  -6   1   9 1077.23 287.665   3
  -6   1  10 2032.40 385.598   3
  -6   1  11 106.325 167.511   3
  -6   1  12 101.712 159.787   3
  -6   1  13 1585.66 350.130   3
  -6   1  14 134.203 194.181   3
  -6   1  15 311.399 192.168   3
  -6   1  16 259.555 153.762   3
  -6   1  17 1334.59 363.898   3
  -6   1  18 1133.22 371.307   3
  -6   1  19 1189.92 370.972   3
  -6   1  20 1184.78 350.432   3
  -6   2 -16-169.429 196.138   2
  -6   2 -15 28.8630 179.011   2
  -6   2 -14 2217.95 480.413   2
  -6   2 -13 1215.80 333.912   2
  -6   2 -12 1690.67 387.907   2
  -6   2 -11 2492.44 429.073   2
  -6   2 -10 3177.61 474.780   2
  -6   2  -9 2792.45 440.620   5
  -6   2  -8 2664.93 432.408   5
  -6   2  -7 521.686 221.500   5
  -6   2  -6 4050.69 536.454   5
  -6   2  -5 18805.9 1089.61   5
  -6   2  -4 6361.12 628.409   5
  -6   2  -3 3068.85 445.948   5
  -6   2  -2 5432.52 564.098   5
  -6   2  -2 4213.83 488.591   3
  -6   2  -1 3065.80 410.762   3
  -6   2  -1 3606.19 468.354   5
  -6   2   0 3233.26 428.773   3
  -6   2   0 3715.84 459.524   5
  -6   2   1 5004.79 533.062   5
  -6   2   1 5377.83 553.660   3
  -6   2   2 8091.10 659.135   3
  -6   2   3 15656.2 947.867   3
  -6   2   4 9181.32 734.356   3
  -6   2   5-80.8701 204.886   3
  -6   2   6 206.672 149.662   3
  -6   2   7 447.199 175.576   3
  -6   2   8 1012.35 269.471   3
  -6   2   9 1090.70 287.755   3
  -6   2  10 942.054 280.818   3
  -6   2  11 140.289 170.618   3
  -6   2  12 349.113 154.694   3
  -6   2  13 516.359 278.868   3
  -6   2  14 3240.84 560.019   3
  -6   2  15 6555.15 771.227   3
  -6   2  16 1785.23 425.057   3
  -6   2  17 120.668 178.330   3
  -6   2  18 144.322 167.903   3
  -6   2  19 441.318 304.105   3
  -6   3 -16 803.960 319.718   2
  -6   3 -15-76.2828 207.810   2
  -6   3 -14 380.232 265.441   2
  -6   3 -13 1871.76 383.207   2
  -6   3 -12 908.226 277.678   2
  -6   3 -11 881.181 282.003   2
  -6   3 -10 751.681 258.056   2
  -6   3 -10 998.027 300.358   5
  -6   3  -9 727.686 260.360   5
  -6   3  -8 2739.78 437.548   5
  -6   3  -7 153.488 181.220   5
  -6   3  -6 7852.24 689.135   5
  -6   3  -5 1898.53 363.305   5
  -6   3  -4 4997.12 542.475   5
  -6   3  -3 9656.16 745.430   5
  -6   3  -3 9025.22 679.789   3
  -6   3  -2 817.849 291.630   5
  -6   3  -2 126.980 109.709   3
  -6   3  -1 4140.87 505.502   5
  -6   3  -1 4220.41 470.729   3
  -6   3   0 634.200 215.001   5
  -6   3   0 711.562 214.315   3
  -6   3   1 1352.37 293.522   3
  -6   3   1 1475.24 274.805   5
  -6   3   2 3053.00 412.552   3
  -6   3   3 4959.24 521.615   3
  -6   3   4 766.060 219.459   3
  -6   3   5 4145.49 480.992   3
  -6   3   6 2293.53 369.987   3
  -6   3   7 208.717 140.258   3
  -6   3   8 2372.71 414.737   3
  -6   3   9 117.358 150.446   3
  -6   3  10 961.124 291.455   3
  -6   3  11 2730.21 463.896   3
  -6   3  12 622.319 233.959   3
  -6   3  13 788.908 165.314   3
  -6   3  14 731.295 221.577   3
  -6   3  15 4457.39 627.152   3
  -6   3  16 4446.35 675.894   3
  -6   3  17 592.284 151.099   3
  -6   3  18-7.06759 161.530   3
  -6   4 -16 460.362 273.525   2
  -6   4 -15 1432.82 383.082   2
  -6   4 -14 24.5283 188.174   2
  -6   4 -13 2516.62 435.201   2
  -6   4 -12 580.591 253.209   2
  -6   4 -11 1148.62 315.564   2
  -6   4 -10-979.302 261.202   5
  -6   4  -9 439.655 222.958   5
  -6   4  -8 603.926 237.800   5
  -6   4  -7-117.549 140.142   5
  -6   4  -6 976.023 255.509   5
  -6   4  -5 3303.90 452.425   5
  -6   4  -4 9327.63 748.530   5
  -6   4  -4 8661.31 622.608   3
  -6   4  -3 6779.45 639.745   5
  -6   4  -3 7073.94 567.206   3
  -6   4  -2 930.753 265.852   5
  -6   4  -2 709.679 177.554   3
  -6   4  -1 12108.6 830.387   5
  -6   4  -1 11495.0 761.632   3
  -6   4   0 8647.34 719.269   5
  -6   4   0 8874.40 689.459   3
  -6   4   1 4371.75 477.382   3
  -6   4   2 151.431 130.508   3
  -6   4   3 1462.79 278.714   3
  -6   4   4 3244.31 437.072   3
  -6   4   5 172.171 176.734   3
  -6   4   6 2529.06 393.228   3
  -6   4   7 920.770 269.093   3
  -6   4   8 763.297 235.744   3
  -6   4   9 884.535 283.528   3
  -6   4  10 1639.48 347.460   3
  -6   4  11 2350.32 435.053   3
  -6   4  12 4835.51 651.342   3
  -6   4  13 2072.40 458.770   3
  -6   4  14 969.716 315.716   3
  -6   4  15 599.852 309.557   3
  -6   4  16-432.115 335.296   3
  -6   4  17 91.2731 166.941   3
  -6   5 -16 264.149 217.805   2
  -6   5 -15 325.659 231.882   2
  -6   5 -14 222.564 196.493   2
  -6   5 -13-118.821 137.016   2
  -6   5 -12 91.7055 174.865   2
  -6   5 -11 2907.13 469.015   2
  -6   5 -10 82.6156 107.724   5
  -6   5  -9 3068.48 439.513   5
  -6   5  -8 26.3372 109.629   5
  -6   5  -7 945.304 233.518   5
  -6   5  -6 378.754 193.402   5
  -6   5  -5 84.0444 119.914   5
  -6   5  -4 5637.40 581.128   5
  -6   5  -3 3023.91 424.274   5
  -6   5  -3 2735.45 357.017   3
  -6   5  -2 1596.25 279.596   3
  -6   5  -2 1623.15 320.733   5
  -6   5  -1 6126.30 547.342   3
  -6   5  -1 6594.81 618.161   5
  -6   5   0 1420.52 288.407   3
  -6   5   0 1852.23 330.914   5
  -6   5   1 12118.8 804.659   3
  -6   5   2 5443.04 531.756   3
  -6   5   3-13.4557 127.722   3
  -6   5   4-4.30004 159.539   3
  -6   5   5 1481.93 307.013   3
  -6   5   6 1312.83 298.857   3
  -6   5   7 1010.04 281.097   3
  -6   5   8 229.957 179.548   3
  -6   5   9 5559.25 661.628   3
  -6   5  10 1680.30 376.513   3
  -6   5  11 110.583 180.928   3
  -6   5  12 451.223 214.925   3
  -6   5  13 5236.23 743.036   3
  -6   5  14 1124.08 375.442   3
  -6   5  15 112.171 233.663   3
  -6   5  16 72.8311 166.743   3
  -6   6 -16-64.9139 237.165   2
  -6   6 -15 1204.67 365.606   2
  -6   6 -14 488.429 207.270   2
  -6   6 -13 465.205 211.081   2
  -6   6 -12 74.2662 136.628   2
  -6   6 -10 755.557 228.202   5
  -6   6  -9 442.729 174.347   5
  -6   6  -8 811.696 229.595   5
  -6   6  -7 310.484 173.227   5
  -6   6  -6 3437.24 436.999   5
  -6   6  -5 246.214 162.550   5
  -6   6  -4 1238.07 272.016   5
  -6   6  -3 4119.14 494.414   5
  -6   6  -2 932.103 224.305   3
  -6   6  -2 991.630 287.800   5
  -6   6  -1 4800.22 541.322   5
  -6   6  -1 3941.14 445.753   3
  -6   6   0 2480.97 368.522   3
  -6   6   1 6331.13 594.749   3
  -6   6   2 929.422 239.817   3
  -6   6   3 2260.92 393.749   3
  -6   6   4 31.7939 157.667   3
  -6   6   5 2149.89 380.678   3
  -6   6   6-2.47098 123.450   3
  -6   6   7 569.791 222.003   3
  -6   6   8 336.823 229.869   3
  -6   6   9 371.557 262.314   3
  -6   6  10 1074.88 345.034   3
  -6   6  11 249.219 237.759   3
  -6   6  12 1251.50 330.939   3
  -6   6  13 1228.02 378.343   3
  -6   6  14 870.917 348.044   3
  -6   6  15 353.987 174.274   3
  -6   7 -16-125.376 178.792   2
  -6   7 -15-158.161 185.053   2
  -6   7 -14 562.536 233.836   2
  -6   7 -13 201.280 202.136   2
  -6   7 -12 253.783 136.084   2
  -6   7  -6 319.166 157.982   5
  -6   7  -5-41.6056 134.362   5
  -6   7  -4 2532.66 359.066   5
  -6   7  -3 439.026 190.439   5
  -6   7  -2 2296.05 402.044   5
  -6   7  -1 915.780 221.388   3
  -6   7  -1 1345.57 321.292   5
  -6   7   0 153.716 143.229   3
  -6   7   1 1443.66 300.046   3
  -6   7   2 2155.30 360.106   3
  -6   7   3 4627.44 548.651   3
  -6   7   4 1417.21 333.822   3
  -6   7   5 550.842 225.900   3
  -6   7   6 2717.92 443.104   3
  -6   7   8 15.2575 130.284   7
  -6   7   9 626.226 216.524   7
  -6   7  10 827.176 268.197   7
  -6   7  11 489.041 198.785   7
  -6   7  12-109.767 160.866   7
  -6   8 -16 609.317 267.199   2
  -6   8 -15 130.617 186.681   2
  -6   8 -14 1179.62 346.286   2
  -6   8 -13 445.204 211.423   2
  -6   8 -12 801.636 252.963   2
  -6   8  -2 1589.34 327.025   5
  -6   8  -1 2694.97 414.425   5
  -6   8   0 928.950 245.840   3
  -6   8   1 2719.20 422.855   3
  -6   8   2 371.656 200.303   3
  -6   8   3 241.775 190.278   3
  -6   8   4 1749.63 395.294   3
  -6   8   5 2018.06 416.386   7
  -6   8   6 271.813 187.005   7
  -6   8   7 1486.84 330.364   7
  -6   8   8 921.023 287.556   7
  -6   8   9 21.3086 181.736   7
  -6   8  10 238.839 194.414   7
  -6   8  11 1107.09 314.963   7
  -6   8  12 717.953 179.162   7
  -6   9 -14 173.317 179.622   2
  -6   9 -13 387.397 179.185   2
  -6   9 -12-6.30229 163.048   2
  -6   9   1 2356.81 383.900   3
  -6   9   2 1277.34 305.568   3
  -6   9   3 2138.30 406.865   3
  -6   9   4-28.9286 146.757   7
  -6   9   5 1203.94 264.315   7
  -6   9   6 1924.51 402.347   7
  -6   9   7 372.516 218.505   7
  -6   9   8 1045.85 308.168   7
  -6   9   9 454.099 262.198   7
  -6   9  10 367.169 189.270   7
  -6   9  11 850.234 286.562   7
  -6   9  12 630.981 297.894   7
  -6  10   3 1282.43 338.014   7
  -6  10   4 1105.07 321.766   7
  -6  10   5 59.6975 160.710   7
  -6  10   6 242.441 141.104   7
  -6  10   7 68.0868 155.088   7
  -6  10   8 210.868 187.202   7
  -6  10   9-19.1222 211.298   7
  -6  10  10 321.840 201.428   7
  -6  11   2 1045.04 344.728   7
  -6  11   3 149.605 226.425   7
  -6  11   4 969.949 305.663   7
  -6  11   5-83.3093 185.080   7
  -6  11   6-364.839 259.799   7
  -6  11   7-183.125 226.435   7
  -6  12   1-7.87397 160.083   7
  -6  12   2 62.7090 159.531   7
  -6  12   3 90.5221 151.517   7
  -6  12   4 248.582 203.865   7
  -5  -7   1 1709.85 300.832   5
  -5  -7   2 5248.48 532.788   5
  -5  -7   3 77.9101 139.031   5
  -5  -7   4 444.605 190.318   5
  -5  -6  -1 397.424 167.297   5
  -5  -6   0 7994.40 672.239   5
  -5  -6   1 310.239 186.239   5
  -5  -6   2 2063.26 342.283   5
  -5  -6   3 1839.75 290.452   5
  -5  -6   4 549.880 200.233   5
  -5  -6   5 1770.18 308.635   5
  -5  -6   6 1160.46 240.066   5
  -5  -6   7 5104.22 488.938   5
  -5  -6   8 2614.67 319.601   5
  -5  -5 -13 46.4810 147.192   2
  -5  -5 -12 31.1180 180.113   2
  -5  -5 -11 291.329 195.821   2
  -5  -5 -10 518.977 194.061   2
  -5  -5  -9 171.892 183.263   2
  -5  -5  -8 231.444 164.133   2
  -5  -5  -7 4337.49 500.745   2
  -5  -5  -6-52.7526 149.260   2
  -5  -5  -5 2262.25 341.577   2
  -5  -5  -4-210.518 137.710   2
  -5  -5  -3 1634.55 268.984   2
  -5  -5  -2 1278.13 239.094   2
  -5  -5  -2 836.579 232.375   5
  -5  -5  -1 223.506 137.761   2
  -5  -5  -1 326.564 177.267   5
  -5  -5   0-144.617 139.724   5
  -5  -5   1 1561.51 303.130   5
  -5  -5   2 179.273 118.202   5
  -5  -5   3 253.034 160.193   5
  -5  -5   4 934.925 258.019   5
  -5  -5   5 2382.06 339.561   5
  -5  -5   6 1837.19 319.319   5
  -5  -5   7 5022.14 490.012   5
  -5  -5   8 1019.26 212.772   5
  -5  -5   9 2687.47 345.340   5
  -5  -5  11 46.0779 151.097   3
  -5  -5  12 454.627 240.773   3
  -5  -5  13 3057.00 482.540   3
  -5  -5  14 729.142 267.869   3
  -5  -5  15 372.266 193.632   3
  -5  -5  16 251.320 174.622   3
  -5  -4 -14 677.033 266.531   2
  -5  -4 -13 820.967 308.422   2
  -5  -4 -12 1277.02 295.717   2
  -5  -4 -11 304.095 159.832   2
  -5  -4 -10 381.939 188.121   2
  -5  -4  -9 1739.15 347.954   2
  -5  -4  -8 1516.77 280.081   2
  -5  -4  -7 76.9020 136.897   2
  -5  -4  -6 1452.25 276.265   2
  -5  -4  -5 25.1324 109.140   2
  -5  -4  -4 823.403 191.861   2
  -5  -4  -4 785.456 213.445   5
  -5  -4  -3 720.924 215.546   5
  -5  -4  -3 461.648 173.919   2
  -5  -4  -2 5660.16 567.347   5
  -5  -4  -1 4707.29 506.233   5
  -5  -4   0 643.780 214.952   5
  -5  -4   1 624.623 212.497   5
  -5  -4   2 100.645 135.710   5
  -5  -4   3 713.380 196.374   5
  -5  -4   4 5697.37 527.703   5
  -5  -4   5 1384.48 285.297   5
  -5  -4   6 21788.0 1069.17   5
  -5  -4   7-250.455 173.287   3
  -5  -4   7 6.42733 169.065   5
  -5  -4   8 1927.70 376.427   3
  -5  -4   9 268.388 211.767   3
  -5  -4  10 1027.54 274.751   3
  -5  -4  11 772.306 253.193   3
  -5  -4  12 609.145 157.481   3
  -5  -4  13 599.612 265.421   3
  -5  -4  14 102.045 138.278   3
  -5  -4  15 1123.80 267.061   3
  -5  -4  16 582.678 212.319   3
  -5  -4  17 2097.77 415.093   3
  -5  -3 -15-132.089 158.032   2
  -5  -3 -14 408.874 251.667   2
  -5  -3 -13 1246.17 304.400   2
  -5  -3 -12 192.423 188.057   2
  -5  -3 -11 169.104 132.535   2
  -5  -3 -10 4456.48 551.870   2
  -5  -3  -9 352.126 189.140   2
  -5  -3  -8 793.105 259.920   2
  -5  -3  -7 1717.24 330.051   2
  -5  -3  -6 2359.19 361.905   2
  -5  -3  -5 2040.54 356.406   5
  -5  -3  -5 1872.20 322.338   2
  -5  -3  -4 53.7681 142.457   5
  -5  -3  -4 300.028 148.480   2
  -5  -3  -3 9703.13 750.841   5
  -5  -3  -2 2276.46 355.728   5
  -5  -3  -1 2749.85 399.231   5
  -5  -3   0 328.927 217.963   5
  -5  -3   1 18572.1 997.803   5
  -5  -3   2 2932.65 380.687   5
  -5  -3   3 5016.48 484.336   5
  -5  -3   4 11426.5 750.379   5
  -5  -3   5 11176.4 733.303   5
  -5  -3   5 9334.14 733.752   3
  -5  -3   6 61979.6 2110.31   3
  -5  -3   6 66842.9 1986.79   5
  -5  -3   7 2072.77 346.874   3
  -5  -3   8 323.289 162.841   3
  -5  -3   9 3577.62 476.146   3
  -5  -3  10 1116.55 293.246   3
  -5  -3  11 4273.25 531.260   3
  -5  -3  12 1570.74 328.996   3
  -5  -3  13 1419.12 328.389   3
  -5  -3  14 131.282 136.648   3
  -5  -3  15 2696.97 432.915   3
  -5  -3  16 2245.54 419.397   3
  -5  -3  17-75.9572 151.457   3
  -5  -3  18 576.587 244.882   3
  -5  -2 -16 288.738 217.043   2
  -5  -2 -15 1250.61 355.467   2
  -5  -2 -14-4.53983 139.509   2
  -5  -2 -13 680.706 273.309   2
  -5  -2 -12 1706.40 368.501   2
  -5  -2 -11 483.552 172.692   2
  -5  -2 -10 761.194 285.106   2
  -5  -2  -9 1127.83 276.100   2
  -5  -2  -8 1220.53 275.117   2
  -5  -2  -7 1833.75 319.188   2
  -5  -2  -6 1732.78 333.226   5
  -5  -2  -6 1514.77 297.476   2
  -5  -2  -5 15994.0 954.073   5
  -5  -2  -4 10382.9 763.633   5
  -5  -2  -3 2953.65 417.851   5
  -5  -2  -2 101.845 129.588   5
  -5  -2  -1 271.714 135.363   5
  -5  -2   0 1398.28 288.814   5
  -5  -2   1 10101.9 699.761   5
  -5  -2   2 16754.1 917.874   5
  -5  -2   3 39019.9 1531.44   3
  -5  -2   3 38162.0 1422.14   5
  -5  -2   4 975.240 238.583   5
  -5  -2   4 871.720 230.915   3
  -5  -2   5 1677.64 314.626   3
  -5  -2   6 6775.30 620.780   3
  -5  -2   7 16233.6 973.303   3
  -5  -2   8 25777.3 1240.60   3
  -5  -2   9 21263.4 1131.57   3
  -5  -2  10 711.162 238.139   3
  -5  -2  11 575.083 221.411   3
  -5  -2  12 2006.76 345.837   3
  -5  -2  13 116.615 218.469   3
  -5  -2  14 709.404 238.837   3
  -5  -2  15 3017.75 502.409   3
  -5  -2  16 302.773 203.033   3
  -5  -2  17 1066.55 292.943   3
  -5  -2  18 1549.40 372.024   3
  -5  -1 -16 226.903 215.043   2
  -5  -1 -15 20.2105 153.226   2
  -5  -1 -14 378.033 136.786   2
  -5  -1 -13 2872.57 481.948   2
  -5  -1 -12 1433.81 337.505   2
  -5  -1 -11 174.395 169.912   2
  -5  -1 -10 1057.74 310.022   2
  -5  -1  -9 731.082 234.889   2
  -5  -1  -8 581.416 204.302   2
  -5  -1  -7 4388.63 493.314   2
  -5  -1  -7 4793.08 537.422   5
  -5  -1  -6 3147.67 459.121   5
  -5  -1  -5 3758.94 454.661   5
  -5  -1  -4 544.362 171.190   5
  -5  -1  -3 8160.14 641.193   5
  -5  -1  -2 14532.5 865.153   5
  -5  -1  -1 10601.7 731.057   5
  -5  -1   0 11812.5 760.044   5
  -5  -1   1 2160.13 369.677   3
  -5  -1   1 2175.28 386.134   5
  -5  -1   2 7569.04 604.234   5
  -5  -1   2 7415.45 626.313   3
  -5  -1   3 17813.4 974.680   3
  -5  -1   3 20320.8 1009.02   5
  -5  -1   4 589.253 191.652   3
  -5  -1   5 4532.43 493.226   3
  -5  -1   6 1111.75 238.462   3
  -5  -1   7 1483.83 310.748   3
  -5  -1   8 17786.1 1012.82   3
  -5  -1   9 3411.31 445.592   3
  -5  -1  10 4817.91 539.263   3
  -5  -1  11 678.437 225.543   3
  -5  -1  12 486.158 193.250   3
  -5  -1  13 354.667 220.423   3
  -5  -1  14 351.053 187.734   3
  -5  -1  15 473.442 187.161   3
  -5  -1  16 226.990 200.126   3
  -5  -1  17 480.390 219.835   3
  -5  -1  18 1396.35 343.513   3
  -5  -1  19 288.914 278.889   3
  -5   0 -17-237.525 202.172   2
  -5   0 -16-68.3034 192.292   2
  -5   0 -15-355.830 251.518   2
  -5   0 -14 76.1905 167.893   2
  -5   0 -13 1352.79 309.531   2
  -5   0 -12 2265.35 413.234   2
  -5   0 -11 1275.44 286.594   2
  -5   0 -10 381.406 212.216   2
  -5   0  -9 11802.3 832.428   2
  -5   0  -8 2569.90 408.531   5
  -5   0  -8 2493.15 381.351   2
  -5   0  -7 4122.45 480.049   5
  -5   0  -6 5283.71 536.559   5
  -5   0  -5 4148.42 493.434   5
  -5   0  -4 1678.51 327.494   5
  -5   0  -3 1121.50 279.283   5
  -5   0  -2 21240.6 1056.93   5
  -5   0  -1 3288.29 438.525   5
  -5   0   0 17028.4 926.270   3
  -5   0   0 16049.6 920.213   5
  -5   0   1 5834.14 539.567   5
  -5   0   1 5695.54 523.812   3
  -5   0   2 20.1092 166.102   5
  -5   0   2 191.309 131.592   3
  -5   0   3 471.689 214.964   3
  -5   0   4 2096.28 327.510   3
  -5   0   5 16849.2 939.252   3
  -5   0   6 36856.5 1462.91   3
  -5   0   7 9870.28 714.372   3
  -5   0   8 1516.63 294.137   3
  -5   0   9 5077.55 543.372   3
  -5   0  10 1656.91 344.541   3
  -5   0  11 1576.34 313.134   3
  -5   0  12 433.372 182.301   3
  -5   0  13 771.143 273.396   3
  -5   0  14 807.934 264.780   3
  -5   0  15 432.431 201.991   3
  -5   0  16 2383.83 423.454   3
  -5   0  17 1900.81 401.918   3
  -5   0  18 4691.52 651.374   3
  -5   0  19 1687.46 410.009   3
  -5   0  20 830.198 292.165   3
  -5   1 -17 525.659 279.427   2
  -5   1 -16 253.589 187.232   2
  -5   1 -15 495.444 195.442   2
  -5   1 -14-151.783 204.162   2
  -5   1 -13 1910.74 390.820   2
  -5   1 -12 428.874 182.601   2
  -5   1 -11 1546.24 313.145   2
  -5   1 -10 2581.20 424.635   2
  -5   1  -9 3081.94 432.842   2
  -5   1  -8 1300.91 286.788   5
  -5   1  -7-107.469 130.898   5
  -5   1  -6 1195.79 275.438   5
  -5   1  -5 1307.90 274.395   5
  -5   1  -4 3996.26 465.935   5
  -5   1  -3 8001.56 624.359   5
  -5   1  -2 180.013 188.496   5
  -5   1  -2 205.462 135.684   3
  -5   1  -1 4669.88 445.295   3
  -5   1  -1 4828.25 485.296   5
  -5   1   0 404.258 180.947   3
  -5   1   0 89.7078 180.143   5
  -5   1   1 6036.82 532.005   3
  -5   1   1 5811.48 549.027   5
  -5   1   2 769.081 180.694   3
  -5   1   3 650.384 210.578   3
  -5   1   4 2349.95 328.756   3
  -5   1   5 3936.06 438.851   3
  -5   1   6 4146.34 450.377   3
  -5   1   7 2568.24 371.137   3
  -5   1   8 8089.70 654.124   3
  -5   1   9 249.005 180.498   3
  -5   1  10 844.793 209.482   3
  -5   1  11 1313.16 311.776   3
  -5   1  12 1432.47 316.785   3
  -5   1  13 5548.17 619.853   3
  -5   1  14 3589.91 516.452   3
  -5   1  15 63.8429 153.935   3
  -5   1  16 764.354 274.676   3
  -5   1  17 1347.99 344.032   3
  -5   1  18 1842.96 450.586   3
  -5   1  19 2372.85 474.970   3
  -5   1  20 430.222 215.565   3
  -5   2 -17 133.537 241.299   2
  -5   2 -16 1219.78 325.929   2
  -5   2 -15 256.494 199.989   2
  -5   2 -14 2193.70 411.210   2
  -5   2 -13 447.152 208.497   2
  -5   2 -12 5461.43 612.771   2
  -5   2 -11 93.1314 145.476   2
  -5   2 -10 2601.02 417.788   2
  -5   2  -9 1421.01 324.510   2
  -5   2  -9 1259.70 284.165   5
  -5   2  -8 5654.28 556.231   5
  -5   2  -7 5642.40 556.937   5
  -5   2  -6 1855.37 323.182   5
  -5   2  -5 6568.89 565.835   5
  -5   2  -4 5920.25 569.356   5
  -5   2  -3 5784.26 542.578   5
  -5   2  -3 6721.74 523.223   3
  -5   2  -2 13776.5 810.808   5
  -5   2  -2 13639.6 773.794   3
  -5   2  -1 1128.22 273.376   5
  -5   2  -1 733.143 185.209   3
  -5   2   0 8777.93 615.485   3
  -5   2   0 9652.39 681.417   5
  -5   2   1 291.972 127.768   3
  -5   2   2 5061.79 478.876   3
  -5   2   3 12841.7 770.793   3
  -5   2   4 19602.5 988.681   3
  -5   2   5 2251.27 336.530   3
  -5   2   6 7204.04 604.775   3
  -5   2   7 584.353 218.682   3
  -5   2   8 2417.62 359.981   3
  -5   2   9 2156.48 368.163   3
  -5   2  10 3113.77 458.016   3
  -5   2  11-80.5234 164.934   3
  -5   2  12 1639.73 359.016   3
  -5   2  13 440.942 208.872   3
  -5   2  14 359.920 171.829   3
  -5   2  15 4224.27 584.789   3
  -5   2  16 788.832 298.557   3
  -5   2  17 380.190 183.593   3
  -5   2  18 60.7041 144.597   3
  -5   2  19 247.272 222.036   3
  -5   2  20 264.200 192.296   3
  -5   3 -18 5.49301 182.026   2
  -5   3 -17-503.099 234.525   2
  -5   3 -16 355.286 134.255   2
  -5   3 -15 181.457 231.159   2
  -5   3 -14 2919.01 455.947   2
  -5   3 -13 1515.25 345.371   2
  -5   3 -12 687.196 227.607   2
  -5   3 -11 4.94605 135.420   2
  -5   3 -10 865.887 263.938   2
  -5   3  -9 1509.81 319.482   5
  -5   3  -8 1955.97 315.362   5
  -5   3  -7 854.667 210.236   5
  -5   3  -6 304.392 146.333   5
  -5   3  -5 10836.0 726.487   5
  -5   3  -4 5633.01 467.423   3
  -5   3  -4 6287.19 546.260   5
  -5   3  -3 12419.4 763.521   5
  -5   3  -3 11393.3 669.998   3
  -5   3  -2 10260.1 694.147   5
  -5   3  -2 9502.53 621.218   3
  -5   3  -1 943.862 216.203   5
  -5   3  -1 951.529 196.936   3
  -5   3   0 2024.92 276.594   3
  -5   3   1 1396.23 239.753   3
  -5   3   2 2074.35 320.072   3
  -5   3   3 3999.23 415.412   3
  -5   3   4 9485.66 680.263   3
  -5   3   5 8546.55 653.566   3
  -5   3   6 2490.86 367.119   3
  -5   3   7 826.762 216.162   3
  -5   3   8 6132.00 596.927   3
  -5   3   9 882.504 264.336   3
  -5   3  10 1028.92 290.140   3
  -5   3  11 1696.27 317.405   3
  -5   3  12 1333.67 316.528   3
  -5   3  13 1221.76 306.764   3
  -5   3  14 802.569 298.415   3
  -5   3  15-180.187 177.604   3
  -5   3  16 4004.18 613.602   3
  -5   3  17 1657.98 412.686   3
  -5   3  18 432.682 289.813   3
  -5   3  19-170.121 258.133   3
  -5   3  20 229.441 214.724   3
  -5   4 -18 272.065 195.873   2
  -5   4 -17 1093.21 335.597   2
  -5   4 -16 280.723 235.454   2
  -5   4 -15 2293.27 399.110   2
  -5   4 -14 1576.99 377.634   2
  -5   4 -13 249.570 224.586   2
  -5   4 -12 3047.69 436.313   2
  -5   4 -11 3716.23 488.715   2
  -5   4 -10 966.761 240.977   5
  -5   4  -9-84.1495 101.427   5
  -5   4  -8 348.901 187.406   5
  -5   4  -7 6110.43 535.535   5
  -5   4  -6 461.823 192.401   5
  -5   4  -5 17624.7 923.930   5
  -5   4  -5 18648.8 813.818   3
  -5   4  -4 1417.96 285.038   5
  -5   4  -4 1828.55 257.347   3
  -5   4  -3 28455.9 1197.66   5
  -5   4  -3 28308.1 1079.80   3
  -5   4  -2 3373.64 362.113   3
  -5   4  -2 4192.81 447.101   5
  -5   4  -1 4040.21 401.559   3
  -5   4  -1 4262.48 452.238   5
  -5   4   0 3892.28 400.485   3
  -5   4   1 2624.10 346.503   3
  -5   4   2 3804.03 428.603   3
  -5   4   3 227.991 136.743   3
  -5   4   4 2382.95 335.949   3
  -5   4   5 1564.72 327.393   3
  -5   4   6 4018.65 466.977   3
  -5   4   8-15.1880 106.236   7
  -5   4   9 605.913 189.585   7
  -5   4  10-77.1521 146.379   7
  -5   4  11 439.765 153.560   7
  -5   4  12 419.016 159.128   7
  -5   4  18-48.9859 173.260   3
  -5   4  19 1284.55 416.457   3
  -5   5 -18 764.148 312.768   2
  -5   5 -17 1121.57 346.551   2
  -5   5 -16 139.401 163.527   2
  -5   5 -15 1723.96 352.485   2
  -5   5 -14 27.6359 132.735   2
  -5   5 -13 1135.53 304.299   2
  -5   5 -12 4751.03 544.464   2
  -5   5 -11 1586.96 333.289   2
  -5   5 -10 1764.46 315.600   5
  -5   5  -9 1302.79 275.141   5
  -5   5  -8 1080.97 232.793   5
  -5   5  -7 60.6745 120.456   5
  -5   5  -6 4587.35 350.538   4
  -5   5  -6 6167.13 536.818   5
  -5   5  -5 445.052 177.730   5
  -5   5  -4 3698.80 347.997   3
  -5   5  -4 3250.06 398.861   5
  -5   5  -3 13646.2 788.101   5
  -5   5  -3 13070.3 701.507   3
  -5   5  -2 4430.22 407.991   3
  -5   5  -2 5021.49 487.690   5
  -5   5  -1 18930.2 891.380   3
  -5   5   0 2900.50 350.179   3
  -5   5   1 573.896 152.832   3
  -5   5   2 1568.91 290.207   3
  -5   5   3 276.514 160.870   3
  -5   5   4 1008.19 270.811   3
  -5   5   5 5923.72 538.631   7
  -5   5   6 2922.35 391.764   7
  -5   5   7 4977.67 507.598   7
  -5   5   8 733.856 221.266   7
  -5   5   9 1063.87 234.569   7
  -5   5  10 181.514 131.186   7
  -5   5  11 1280.20 268.518   7
  -5   5  12 683.913 189.779   7
  -5   6 -18 687.692 273.295   2
  -5   6 -17 1060.65 316.754   2
  -5   6 -16-103.878 155.976   2
  -5   6 -15-186.883 166.270   2
  -5   6 -14 387.056 183.615   2
  -5   6 -13 674.285 232.988   2
  -5   6 -12 357.657 177.516   2
  -5   6 -11 1627.19 328.341   2
  -5   6 -10 1775.55 294.716   5
  -5   6  -9 1243.42 194.876   4
  -5   6  -9 1720.10 271.147   5
  -5   6  -8 590.411 142.900   4
  -5   6  -8 839.762 226.304   5
  -5   6  -7 540.974 134.603   4
  -5   6  -7 649.332 151.978   5
  -5   6  -6 746.718 140.671   4
  -5   6  -6 1236.66 250.625   5
  -5   6  -5 539.150 176.110   5
  -5   6  -4 318.581 161.942   5
  -5   6  -3 705.917 177.024   3
  -5   6  -3 433.374 156.300   5
  -5   6  -2 2659.85 330.208   3
  -5   6  -2 3192.65 389.973   5
  -5   6  -1 3102.42 341.661   3
  -5   6   0 4354.48 439.832   3
  -5   6   1 1523.73 262.850   3
  -5   6   2 1210.65 237.030   3
  -5   6   3 7079.07 610.560   7
  -5   6   4 8470.77 647.130   7
  -5   6   5 415.608 181.971   7
  -5   6   6 175.413 126.166   7
  -5   6   7 3867.14 467.181   7
  -5   6   8 464.646 205.394   7
  -5   6   9 448.379 181.350   7
  -5   6  10 245.530 162.588   7
  -5   6  11 1655.25 307.933   7
  -5   6  12 725.433 228.136   7
  -5   6  13 600.198 218.437   7
  -5   7 -18 1184.97 324.679   2
  -5   7 -17 516.826 246.292   2
  -5   7 -16 348.704 207.290   2
  -5   7 -15 1074.10 293.200   2
  -5   7 -14 466.476 206.609   2
  -5   7 -13 882.128 269.919   2
  -5   7 -12 734.344 243.935   2
  -5   7 -11 642.661 197.129   4
  -5   7 -10 175.542 95.1755   4
  -5   7  -9 1083.04 209.248   4
  -5   7  -8 1573.62 252.255   4
  -5   7  -7 1973.25 256.937   4
  -5   7  -6 157.708 93.7696   4
  -5   7  -6 88.7279 95.1535   5
  -5   7  -5 35.8277 123.928   5
  -5   7  -4 7073.45 560.560   5
  -5   7  -3 250.471 135.765   5
  -5   7  -2 42.5463 125.686   5
  -5   7  -2 337.486 152.459   3
  -5   7  -1 2371.55 326.984   3
  -5   7   0 3723.68 423.700   3
  -5   7   1 3838.21 443.934   7
  -5   7   2 2533.61 379.745   7
  -5   7   3 646.210 215.637   7
  -5   7   4 12141.3 836.539   7
  -5   7   5 947.392 221.061   7
  -5   7   6 465.934 213.039   7
  -5   7   7 419.078 194.602   7
  -5   7   8 403.877 136.126   7
  -5   7   9 911.019 259.957   7
  -5   7  10 3249.29 443.410   7
  -5   7  11-47.1965 145.349   7
  -5   7  12 293.986 149.817   7
  -5   7  13 2247.28 406.442   7
  -5   8 -18-182.392 179.055   2
  -5   8 -17 320.050 185.317   2
  -5   8 -16 737.870 276.831   2
  -5   8 -15 841.267 284.580   2
  -5   8 -14 976.734 261.300   2
  -5   8 -13 290.653 162.817   2
  -5   8 -12 620.745 198.854   4
  -5   8 -12 1233.00 300.745   2
  -5   8 -11 919.158 203.764   4
  -5   8 -10 65.5142 90.6499   4
  -5   8  -9-4.51879 119.451   4
  -5   8  -8-60.1311 93.2213   4
  -5   8  -7 315.298 117.090   4
  -5   8  -6 3482.43 359.532   4
  -5   8  -2 1055.96 236.922   5
  -5   8  -1 2045.68 317.871   3
  -5   8   0 2917.27 406.276   7
  -5   8   1 4651.96 520.027   7
  -5   8   2-53.4486 141.006   7
  -5   8   3 1029.89 259.438   7
  -5   8   4 248.665 170.507   7
  -5   8   5 1722.61 333.113   7
  -5   8   6-292.232 199.040   7
  -5   8   7 254.026 160.025   7
  -5   8   8 474.460 196.389   7
  -5   8   9 129.054 167.553   7
  -5   8  10 351.336 227.799   7
  -5   8  11 358.528 188.631   7
  -5   8  12 851.759 270.468   7
  -5   8  13 418.675 197.314   7
  -5   9 -14 1572.52 292.473   4
  -5   9 -13 295.733 174.217   2
  -5   9 -13 2.66708 121.477   4
  -5   9 -12 430.119 157.255   4
  -5   9 -12 442.413 187.367   2
  -5   9 -11 960.851 212.855   4
  -5   9 -10 504.927 177.704   4
  -5   9  -9 835.976 208.402   4
  -5   9  -8 175.220 101.826   4
  -5   9  -7 2004.58 278.100   4
  -5   9  -1 180.558 145.180   7
  -5   9   0 1069.45 273.392   7
  -5   9   1 3721.15 497.211   7
  -5   9   2 149.278 152.077   7
  -5   9   3 475.487 201.175   7
  -5   9   4 2186.89 394.393   7
  -5   9   5 853.269 269.316   7
  -5   9   6 181.588 184.481   7
  -5   9   7 827.355 269.916   7
  -5   9   8-25.0009 181.413   7
  -5   9   9 545.091 245.713   7
  -5   9  10 104.575 125.633   7
  -5   9  11-77.4764 173.954   7
  -5   9  12 911.943 320.892   7
  -5   9  13 767.647 286.899   7
  -5  10 -15-2.37524 156.010   4
  -5  10 -14 997.583 247.314   4
  -5  10 -13-72.1260 154.358   4
  -5  10 -12 584.483 210.290   4
  -5  10 -11 801.873 212.063   4
  -5  10 -10 274.726 144.638   4
  -5  10  -9 1550.63 301.191   4
  -5  10  -2 962.678 270.360   7
  -5  10  -1 155.128 127.727   7
  -5  10   0 229.559 134.679   7
  -5  10   1 798.381 260.467   7
  -5  10   2 1579.21 351.642   7
  -5  10   3 100.665 158.935   7
  -5  10   4 446.092 215.266   7
  -5  10   5 825.926 240.478   7
  -5  10   6-98.6328 214.291   7
  -5  10   7 421.044 145.976   7
  -5  10   8 802.952 245.179   7
  -5  10   9 2649.74 455.627   7
  -5  10  10 319.662 227.571   7
  -5  10  11 223.359 123.381   7
  -5  10  12 316.667 210.179   7
  -5  11  -3 946.545 281.463   7
  -5  11  -2 2266.89 425.917   7
  -5  11  -1 1882.11 373.099   7
  -5  11   0 975.740 246.460   7
  -5  11   1 18.8764 176.649   7
  -5  11   2 283.998 188.020   7
  -5  11   3 630.408 177.460   7
  -5  11   4 516.999 253.854   7
  -5  11   5-77.1102 140.768   7
  -5  11   6 259.676 215.256   7
  -5  11   7 109.837 152.731   7
  -5  11   8-91.9240 151.124   7
  -5  11   9 412.278 236.318   7
  -5  12  -3 139.936 162.066   7
  -5  12  -2 30.4411 154.812   7
  -5  12  -1 154.185 161.982   7
  -5  12   0 1160.70 322.465   7
  -5  12   1 351.245 249.492   7
  -5  12   2 410.828 189.460   7
  -5  12   3-114.686 187.571   7
  -5  12   4 103.715 155.277   7
  -5  12   5 309.537 241.285   7
  -5  12   6 852.647 280.878   7
  -5  13  -3 32.8314 163.552   7
  -5  13  -2 40.3662 134.122   7
  -5  13  -1 139.534 155.520   7
  -5  13   0-21.1380 145.207   7
  -5  13   1 312.106 208.692   7
  -5  13   2 287.760 213.919   7
  -5  13   3 170.266 234.205   7
  -5  14  -3 320.068 193.388   7
  -4  -7   2 2283.51 316.300   5
  -4  -7   3 322.684 127.141   5
  -4  -7   4 535.851 164.305   5
  -4  -6  -8 712.222 206.189   2
  -4  -6   0 358.976 156.800   5
  -4  -6   1 26218.5 1079.48   5
  -4  -6   2 6445.99 496.784   5
  -4  -6   3 3028.34 332.201   5
  -4  -6   4 655.181 171.471   5
  -4  -6   5 478.330 170.230   5
  -4  -6   6 470.626 136.977   5
  -4  -6   7 2293.44 303.573   5
  -4  -6   8 9466.21 585.798   5
  -4  -5 -15 262.628 204.084   2
  -4  -5 -14-451.195 248.898   2
  -4  -5 -13 385.483 225.582   2
  -4  -5 -12-66.2790 140.490   2
  -4  -5 -11 1626.65 330.904   2
  -4  -5 -10 1404.53 313.791   2
  -4  -5  -9-106.133 145.476   2
  -4  -5  -8 5656.06 560.092   2
  -4  -5  -7 7271.35 605.538   2
  -4  -5  -6 910.939 216.952   2
  -4  -5  -5 403.336 148.773   2
  -4  -5  -4 2790.87 329.082   2
  -4  -5  -3 3386.45 352.452   2
  -4  -5  -2 416.469 135.925   2
  -4  -5  -2 121.988 105.696   5
  -4  -5  -1 13298.1 779.621   5
  -4  -5  -1 12706.1 641.477   2
  -4  -5   0 884.170 168.054   2
  -4  -5   0 978.703 231.445   5
  -4  -5   1 4972.30 437.991   5
  -4  -5   2 18514.0 896.887   5
  -4  -5   3 47455.0 1463.63   5
  -4  -5   4 20087.9 894.236   5
  -4  -5   5 8342.06 557.090   5
  -4  -5   6 1536.92 264.302   5
  -4  -5   7 8204.18 567.865   5
  -4  -5   8 13716.9 753.258   5
  -4  -5  10 11454.1 808.235   3
  -4  -5  11 5415.11 559.465   3
  -4  -5  12 2879.56 405.835   3
  -4  -5  13 4449.29 509.951   3
  -4  -5  14 200.732 158.313   3
  -4  -5  15 1683.45 322.422   3
  -4  -4 -16 132.164 168.002   2
  -4  -4 -15 867.819 304.830   2
  -4  -4 -14 232.068 204.563   2
  -4  -4 -13 404.399 218.744   2
  -4  -4 -12 3001.32 453.810   2
  -4  -4 -11 47.1504 169.444   2
  -4  -4 -10 489.045 224.809   2
  -4  -4  -9 515.888 185.754   2
  -4  -4  -8 635.386 209.648   2
  -4  -4  -7 5139.18 500.845   2
  -4  -4  -6 1901.22 297.662   2
  -4  -4  -5-14.5761 97.4665   2
  -4  -4  -4 1107.63 202.485   2
  -4  -4  -3 4478.66 465.427   5
  -4  -4  -3 4462.75 405.893   2
  -4  -4  -2 33502.8 1152.86   2
  -4  -4  -2 34828.1 1304.45   5
  -4  -4  -1 9276.16 619.496   5
  -4  -4   0 5771.90 507.624   5
  -4  -4   1 4981.91 440.233   5
  -4  -4   2 6437.47 493.633   5
  -4  -4   3 2434.51 318.932   5
  -4  -4   4 19686.5 870.121   5
  -4  -4   5 17447.7 830.991   5
  -4  -4   6 14261.8 765.746   5
  -4  -4   7 4890.03 516.721   3
  -4  -4   8 4771.81 499.189   3
  -4  -4   9 1133.00 245.301   3
  -4  -4  10 15312.1 918.630   3
  -4  -4  11 11284.5 788.090   3
  -4  -4  12 15614.9 949.138   3
  -4  -4  13 1935.28 337.257   3
  -4  -4  14 390.411 163.683   3
  -4  -4  15 852.164 231.760   3
  -4  -4  16 60.8848 135.480   3
  -4  -3 -16 1375.77 347.580   2
  -4  -3 -15 525.097 250.137   2
  -4  -3 -14 1602.75 376.258   2
  -4  -3 -13 502.524 211.687   2
  -4  -3 -12 693.266 233.403   2
  -4  -3 -11 2538.76 404.193   2
  -4  -3 -10 476.045 177.215   2
  -4  -3  -9 1550.56 308.654   2
  -4  -3  -8 1129.65 246.496   2
  -4  -3  -7 498.501 178.386   2
  -4  -3  -6 1768.86 293.830   2
  -4  -3  -5 3626.00 393.129   2
  -4  -3  -4 24741.6 1107.77   5
  -4  -3  -4 25668.5 1036.43   2
  -4  -3  -3 4907.87 457.614   5
  -4  -3  -2 3346.32 405.177   5
  -4  -3  -1 7733.12 558.185   5
  -4  -3   0 28732.7 1108.32   5
  -4  -3   1 7516.66 543.845   5
  -4  -3   2 3111.76 358.915   5
  -4  -3   3 29.7769 137.659   5
  -4  -3   4 1363.49 237.144   5
  -4  -3   4 1102.44 228.292   3
  -4  -3   5 25908.4 1147.84   3
  -4  -3   6 2527.81 374.569   3
  -4  -3   7 13809.5 831.599   3
  -4  -3   8 2609.10 353.996   3
  -4  -3   9 4832.93 504.663   3
  -4  -3  10 1802.74 315.887   3
  -4  -3  11 5583.00 537.376   3
  -4  -3  12 959.480 261.852   3
  -4  -3  13 3148.46 419.426   3
  -4  -3  14 844.966 256.462   3
  -4  -3  15 257.496 163.931   3
  -4  -3  16 1697.22 333.304   3
  -4  -3  17 57.0712 140.753   3
  -4  -2 -17 568.722 243.744   2
  -4  -2 -16 280.004 212.933   2
  -4  -2 -15 656.289 230.601   2
  -4  -2 -14 398.300 216.417   2
  -4  -2 -13 232.268 190.539   2
  -4  -2 -12 322.554 212.893   2
  -4  -2 -11 871.198 257.200   2
  -4  -2 -10 738.880 213.532   2
  -4  -2  -9 858.687 248.985   2
  -4  -2  -8 725.451 176.754   2
  -4  -2  -7 545.316 189.596   2
  -4  -2  -6 7214.32 563.531   2
  -4  -2  -5 4777.14 501.026   5
  -4  -2  -5 5340.92 488.461   2
  -4  -2  -4 5169.59 514.347   5
  -4  -2  -3 2054.08 313.417   5
  -4  -2  -2 10774.5 676.187   5
  -4  -2  -1 15627.7 798.357   5
  -4  -2   0 2428.50 301.599   5
  -4  -2   1 1177.59 247.574   5
  -4  -2   2 2093.80 295.971   5
  -4  -2   2 2553.89 348.978   3
  -4  -2   3 625.756 227.023   5
  -4  -2   3 539.072 154.608   3
  -4  -2   4 11654.1 725.711   3
  -4  -2   5 1123.87 244.385   3
  -4  -2   6 1987.15 318.747   3
  -4  -2   7 10120.1 670.413   3
  -4  -2   8 17688.8 912.032   3
  -4  -2   9 10992.9 721.583   3
  -4  -2  10 11722.9 766.600   3
  -4  -2  11 3782.81 430.402   3
  -4  -2  12 21.9815 114.225   3
  -4  -2  13 2670.43 408.043   3
  -4  -2  14 428.904 174.549   3
  -4  -2  15 2885.05 418.733   3
  -4  -2  16 1421.09 315.231   3
  -4  -2  17-23.2571 136.158   3
  -4  -2  18 2295.16 418.866   3
  -4  -1 -18 941.035 346.013   2
  -4  -1 -17 1228.63 332.381   2
  -4  -1 -16 698.944 257.355   2
  -4  -1 -15 1601.99 378.840   2
  -4  -1 -14 517.701 272.000   2
  -4  -1 -13 1283.56 298.957   2
  -4  -1 -12 887.347 236.908   2
  -4  -1 -11 1893.20 347.753   2
  -4  -1 -10 3824.73 483.461   2
  -4  -1  -9 6268.37 584.684   2
  -4  -1  -8 6868.99 584.216   2
  -4  -1  -7 20427.1 975.220   2
  -4  -1  -6 4445.44 475.342   5
  -4  -1  -6 5594.61 490.041   2
  -4  -1  -5 3922.59 445.175   5
  -4  -1  -4 3802.78 416.952   5
  -4  -1  -3 1341.38 272.070   5
  -4  -1  -2 7396.72 540.421   5
  -4  -1  -1 2443.17 353.078   5
  -4  -1   0 7794.43 537.266   5
  -4  -1   1 4725.00 422.258   5
  -4  -1   1 4125.68 431.326   3
  -4  -1   2 13057.3 722.798   3
  -4  -1   2 14021.8 742.505   5
  -4  -1   3 3310.36 362.944   3
  -4  -1   4 32350.8 1214.73   3
  -4  -1   5 9151.63 618.561   3
  -4  -1   6 140.963 131.510   3
  -4  -1   7 1986.57 307.608   3
  -4  -1   8 25683.5 1107.60   3
  -4  -1   9 14193.9 809.045   3
  -4  -1  10 28798.1 1237.42   3
  -4  -1  11 3329.45 409.910   3
  -4  -1  12 466.350 151.508   3
  -4  -1  13 1765.47 319.932   3
  -4  -1  14 1887.89 324.910   3
  -4  -1  15 253.591 117.222   3
  -4  -1  16 1670.79 311.996   3
  -4  -1  17-63.9244 172.192   3
  -4  -1  18 3748.73 522.701   3
  -4   0 -18 1367.35 370.158   2
  -4   0 -17 77.8409 178.528   2
  -4   0 -16 218.940 181.675   2
  -4   0 -15 1160.53 290.434   2
  -4   0 -14 660.690 226.562   2
  -4   0 -13 4752.61 561.256   2
  -4   0 -12 1174.53 302.549   2
  -4   0 -11 1553.82 309.246   2
  -4   0 -10 3999.65 482.191   2
  -4   0  -9 4511.61 475.028   2
  -4   0  -8 303.912 150.832   2
  -4   0  -7 4186.25 451.095   5
  -4   0  -7 3945.06 449.846   2
  -4   0  -6 3860.78 438.479   5
  -4   0  -5 1879.09 311.644   5
  -4   0  -4 3823.75 417.758   5
  -4   0  -3 4264.37 465.168   5
  -4   0  -2 24122.4 999.653   5
  -4   0  -1 539.731 184.807   5
  -4   0  -1 415.452 129.637   3
  -4   0   0 13305.7 711.829   3
  -4   0   0 13752.8 719.835   5
  -4   0   1 61689.2 1712.66   3
  -4   0   1 63989.7 1733.79   5
  -4   0   2 15372.7 765.543   3
  -4   0   3 571.000 167.733   3
  -4   0   4 3939.78 389.214   3
  -4   0   5 7822.39 544.429   3
  -4   0   6 7448.17 545.934   3
  -4   0   7 4715.90 434.291   3
  -4   0   8 1040.03 225.038   3
  -4   0   9 4126.55 432.583   3
  -4   0  10 9542.41 689.490   3
  -4   0  11 8296.20 670.955   3
  -4   0  12 9331.09 715.489   3
  -4   0  13 498.891 194.359   3
  -4   0  14 41.5664 115.120   3
  -4   0  15 1270.81 343.678   3
  -4   0  16 86.8993 125.481   3
  -4   0  17 102.200 153.153   3
  -4   0  18 983.362 269.189   3
  -4   0  19 876.943 287.982   3
  -4   1 -19-4.55351 166.712   2
  -4   1 -18 1687.30 413.161   2
  -4   1 -17 494.707 220.885   2
  -4   1 -16 463.384 244.369   2
  -4   1 -15 252.892 147.351   2
  -4   1 -14 1054.88 253.956   2
  -4   1 -13 2588.22 416.494   2
  -4   1 -12 1860.98 348.031   2
  -4   1 -11 2238.72 371.370   2
  -4   1 -10 2826.06 378.060   2
  -4   1  -9 15894.3 903.546   2
  -4   1  -8 5382.41 511.409   5
  -4   1  -8 5332.49 506.883   2
  -4   1  -7 2462.65 346.467   5
  -4   1  -6 9386.87 623.158   5
  -4   1  -5 3051.81 361.103   5
  -4   1  -4 646.393 221.593   5
  -4   1  -3 6538.89 503.608   5
  -4   1  -2 1508.79 263.385   5
  -4   1  -2 1461.82 236.715   3
  -4   1  -1 4125.27 399.269   5
  -4   1  -1 3874.52 382.109   3
  -4   1   0 127.777 120.057   5
  -4   1   0 75.8646 90.8743   3
  -4   1   1 6942.63 489.076   3
  -4   1   2 26593.3 1017.50   3
  -4   1   3 13116.9 699.870   3
  -4   1   4 2312.26 291.749   3
  -4   1   5 349.912 138.632   3
  -4   1   6 470.056 172.111   3
  -4   1   7 20336.2 974.206   3
  -4   1   8 783.880 217.598   3
  -4   1   9 13665.4 825.344   3
  -4   1  10 3058.72 417.662   3
  -4   1  11 8223.42 666.770   3
  -4   1  12 1782.79 315.706   3
  -4   1  13 768.052 215.328   3
  -4   1  14 161.074 149.403   3
  -4   1  15 402.856 141.007   3
  -4   1  16 335.217 189.356   3
  -4   1  17-63.2669 217.305   3
  -4   1  18 245.747 167.652   3
  -4   1  19 1217.17 344.031   3
  -4   1  20 276.722 177.404   3
  -4   2 -19 744.088 294.344   2
  -4   2 -18 1466.48 331.888   2
  -4   2 -17 1132.27 318.735   2
  -4   2 -16 3373.63 507.219   2
  -4   2 -15 6434.41 662.475   2
  -4   2 -14 1093.76 285.426   2
  -4   2 -13 3380.89 472.572   2
  -4   2 -12 617.401 227.426   2
  -4   2 -11 2551.64 386.424   2
  -4   2 -10 4130.67 467.463   2
  -4   2  -9 2197.19 338.224   2
  -4   2  -8 2211.22 317.456   5
  -4   2  -7 7828.56 572.006   5
  -4   2  -6 21814.0 945.121   5
  -4   2  -5 14943.1 787.533   5
  -4   2  -4 629.656 194.536   5
  -4   2  -3 3451.71 321.896   3
  -4   2  -3 2739.11 374.538   5
  -4   2  -2 26040.6 1025.15   5
  -4   2  -2 26604.1 947.416   3
  -4   2  -1 17013.7 769.402   3
  -4   2  -1 18898.6 851.302   5
  -4   2   0 2028.32 261.559   3
  -4   2   1 8952.89 552.390   3
  -4   2   2 11770.2 636.193   3
  -4   2   3 7568.36 516.808   3
  -4   2   4 13361.9 722.561   3
  -4   2   5 1682.01 270.004   3
  -4   2   6 2735.32 336.766   3
  -4   2   7 7052.20 565.883   3
  -4   2   9 12122.3 645.343   7
  -4   2  10 14182.0 700.597   7
  -4   2  11 1254.60 196.624   7
  -4   2  12 888.976 191.746   7
  -4   2  18 236.021 207.002   3
  -4   2  19 169.908 144.811   3
  -4   2  20-210.967 237.833   3
  -4   3 -19 371.624 192.336   2
  -4   3 -18 403.589 212.028   2
  -4   3 -17 441.341 230.324   2
  -4   3 -16 3461.66 518.026   2
  -4   3 -15 379.568 233.680   2
  -4   3 -14 384.139 186.151   2
  -4   3 -13 633.769 182.022   2
  -4   3 -12 922.897 247.319   2
  -4   3 -11 545.514 216.980   2
  -4   3 -10 339.413 200.710   2
  -4   3  -9 9115.55 648.195   5
  -4   3  -8 1940.51 307.159   5
  -4   3  -7 3667.55 399.453   5
  -4   3  -6 18845.2 860.605   5
  -4   3  -5 1269.41 229.707   5
  -4   3  -4 1322.01 243.463   5
  -4   3  -4 1306.18 212.944   3
  -4   3  -3 4666.98 263.456   4
  -4   3  -3 5788.89 399.683   3
  -4   3  -3 5613.13 446.077   5
  -4   3  -2 13209.3 710.105   5
  -4   3  -2 13444.8 626.934   3
  -4   3  -1 12917.5 683.471   5
  -4   3  -1 12639.6 630.698   3
  -4   3  -1 11011.0 359.644   4
  -4   3   0 11233.4 598.266   3
  -4   3   0 9163.32 297.423   4
  -4   3   1 5104.63 401.679   3
  -4   3   1 4453.08 197.025   4
  -4   3   2 15557.6 752.702   3
  -4   3   3 238.822 153.732   3
  -4   3   5 2909.98 324.172   7
  -4   3   6 168.318 103.495   7
  -4   3   7 2744.29 311.873   7
  -4   3   8 2015.43 242.573   7
  -4   3   9 9787.48 598.607   7
  -4   3  10 1354.73 237.420   7
  -4   3  11 655.049 156.340   7
  -4   3  12 39.4807 83.1939   7
  -4   4 -20 692.788 288.883   2
  -4   4 -19 1172.53 357.077   2
  -4   4 -18 847.198 249.839   2
  -4   4 -17 261.824 186.114   2
  -4   4 -16 741.058 255.769   2
  -4   4 -15 4122.05 526.031   2
  -4   4 -14 5742.36 587.205   2
  -4   4 -13 250.640 191.322   2
  -4   4 -12 185.336 158.004   2
  -4   4 -11 3098.42 409.043   2
  -4   4 -10 948.210 263.257   2
  -4   4  -9 4393.22 428.539   5
  -4   4  -8 3671.95 374.114   5
  -4   4  -7 2669.40 335.208   5
  -4   4  -7 2365.72 251.926   4
  -4   4  -6 61.5868 65.6114   4
  -4   4  -6 304.144 151.558   5
  -4   4  -5 5093.96 337.686   4
  -4   4  -5 6411.84 393.293   3
  -4   4  -5 6097.57 484.982   5
  -4   4  -4 4709.18 415.620   5
  -4   4  -4 3993.19 268.969   4
  -4   4  -4 4565.14 337.857   3
  -4   4  -3 1261.48 183.254   3
  -4   4  -3 853.688 197.293   5
  -4   4  -3 1089.02 140.101   4
  -4   4  -2 4636.01 409.717   5
  -4   4  -2 4017.10 340.535   3
  -4   4  -2 3703.14 244.090   4
  -4   4  -1 1230.73 144.937   4
  -4   4  -1 1372.21 200.115   3
  -4   4   0 188.338 75.7947   4
  -4   4   0 372.035 115.107   3
  -4   4   1 6302.50 476.763   3
  -4   4   2 591.845 157.149   7
  -4   4   3 2452.53 304.480   7
  -4   4   4 627.658 172.896   7
  -4   4   5 5463.84 467.822   7
  -4   4   6 16795.1 803.046   7
  -4   4   7 16791.6 834.132   7
  -4   4   8 19.0883 98.1821   7
  -4   4   9 1715.37 245.722   7
  -4   4  10 587.184 179.167   7
  -4   4  11 391.330 140.668   7
  -4   4  12-120.192 106.421   7
  -4   4  13 2290.00 323.304   7
  -4   5 -20 406.603 211.272   2
  -4   5 -19 890.443 261.462   2
  -4   5 -18-8.57302 149.101   2
  -4   5 -17-282.308 201.598   2
  -4   5 -16 1685.59 344.905   2
  -4   5 -15 308.152 187.857   2
  -4   5 -14 437.029 207.336   2
  -4   5 -13 25.9154 127.180   2
  -4   5 -12 3265.43 432.960   2
  -4   5 -11 445.174 174.400   2
  -4   5  -9 85.1280 91.5485   4
  -4   5  -9 365.306 162.207   5
  -4   5  -8 7.55639 82.4314   4
  -4   5  -8 214.806 128.277   5
  -4   5  -7 1284.73 198.688   4
  -4   5  -7 1134.01 203.208   5
  -4   5  -6 767.284 160.663   4
  -4   5  -6 397.782 146.608   5
  -4   5  -5 16842.1 777.714   5
  -4   5  -5 15553.6 615.061   3
  -4   5  -4 5887.08 450.179   5
  -4   5  -4 5078.06 341.820   4
  -4   5  -4 6052.39 393.507   3
  -4   5  -3 5439.82 443.290   5
  -4   5  -3 5666.93 389.426   3
  -4   5  -3 4906.39 317.494   4
  -4   5  -2 8655.58 506.446   3
  -4   5  -2 8317.77 418.689   4
  -4   5  -1 9714.61 481.201   4
  -4   5  -1 10891.2 592.585   3
  -4   5   0 9192.25 606.626   7
  -4   5   1 6250.92 495.295   7
  -4   5   2 3922.30 390.045   7
  -4   5   3 1975.60 288.441   7
  -4   5   4 3245.39 353.304   7
  -4   5   5 712.362 195.647   7
  -4   5   6 10366.7 651.432   7
  -4   5   7 2463.23 314.475   7
  -4   5   8 433.134 210.329   7
  -4   5   9 1275.67 243.408   7
  -4   5  10 2650.59 362.588   7
  -4   5  11 315.395 140.600   7
  -4   5  12 2517.88 345.124   7
  -4   5  13 4430.31 489.694   7
  -4   6 -20 144.602 172.688   2
  -4   6 -19 172.081 136.859   2
  -4   6 -18 524.381 240.880   2
  -4   6 -17 858.801 253.067   2
  -4   6 -16-233.527 186.833   2
  -4   6 -15 1085.75 302.411   2
  -4   6 -14 912.124 233.176   2
  -4   6 -13 47.2766 118.030   2
  -4   6 -12 328.202 155.887   2
  -4   6 -11 291.017 108.573   4
  -4   6 -11 639.928 210.906   2
  -4   6 -10 917.210 179.671   4
  -4   6  -9 353.468 127.833   4
  -4   6  -9 284.722 107.866   5
  -4   6  -8 960.025 180.510   5
  -4   6  -8 711.957 177.750   4
  -4   6  -7 1296.38 209.315   4
  -4   6  -7 1645.76 250.812   5
  -4   6  -6 1055.43 197.174   5
  -4   6  -6 660.817 153.095   4
  -4   6  -5 1948.20 239.121   4
  -4   6  -5 2080.34 273.132   5
  -4   6  -4 1497.30 193.599   3
  -4   6  -4 1739.12 220.934   4
  -4   6  -4 1841.65 259.332   5
  -4   6  -3 15202.3 732.286   5
  -4   6  -3 14856.8 665.209   3
  -4   6  -3 13396.3 611.732   4
  -4   6  -2 213.445 102.623   4
  -4   6  -2 243.210 133.469   3
  -4   6  -1 2046.93 304.115   7
  -4   6   0 13197.7 755.417   7
  -4   6   1 12991.0 765.873   7
  -4   6   2 2357.20 322.243   7
  -4   6   3 5083.74 469.232   7
  -4   6   4 9973.39 669.823   7
  -4   6   5 2874.17 365.840   7
  -4   6   6 910.930 225.672   7
  -4   6   7 110.845 121.326   7
  -4   6   8 1703.17 315.684   7
  -4   6   9 4331.53 474.990   7
  -4   6  10 3183.23 413.922   7
  -4   6  11 8.28532 118.475   7
  -4   6  12 2109.28 341.414   7
  -4   6  13 222.194 106.845   7
  -4   7 -20 130.016 155.318   2
  -4   7 -19 422.475 178.622   2
  -4   7 -18 1683.48 354.700   2
  -4   7 -17 1055.84 275.149   2
  -4   7 -16 363.747 151.056   2
  -4   7 -15 732.090 226.241   2
  -4   7 -14 867.928 236.771   2
  -4   7 -13 573.992 180.737   2
  -4   7 -13 313.567 131.016   4
  -4   7 -12 1968.32 289.985   4
  -4   7 -12 2589.95 360.434   2
  -4   7 -11 360.978 135.514   4
  -4   7 -11 351.461 155.821   2
  -4   7 -10 1507.20 257.165   4
  -4   7  -9 2599.92 312.992   4
  -4   7  -8 13235.0 694.571   4
  -4   7  -7 4549.51 381.475   4
  -4   7  -6 1688.20 226.893   5
  -4   7  -6 1419.64 208.296   4
  -4   7  -5 1113.48 205.169   5
  -4   7  -5 716.617 172.250   4
  -4   7  -4 2280.12 273.241   5
  -4   7  -4 2022.72 259.503   4
  -4   7  -3 2032.37 247.532   3
  -4   7  -3 2337.59 286.055   5
  -4   7  -3 2002.97 277.067   4
  -4   7  -2 8496.98 623.709   7
  -4   7  -2 8482.32 542.654   4
  -4   7  -1 2359.18 341.062   7
  -4   7   0 4166.25 429.402   7
  -4   7   1 5338.00 509.719   7
  -4   7   2 3363.04 416.380   7
  -4   7   3 5085.85 488.920   7
  -4   7   4 4718.52 484.849   7
  -4   7   5 3228.80 413.851   7
  -4   7   6 441.892 205.167   7
  -4   7   7 161.142 134.057   7
  -4   7   8-242.380 189.567   7
  -4   7   9-134.380 165.872   7
  -4   7  10 2877.47 427.182   7
  -4   7  11 1088.62 258.523   7
  -4   7  12 5484.18 580.862   7
  -4   7  13 351.450 175.688   7
  -4   8 -17 329.761 178.307   2
  -4   8 -16-183.752 178.359   2
  -4   8 -15 1868.10 346.746   2
  -4   8 -14 609.028 226.122   4
  -4   8 -14 633.638 209.860   2
  -4   8 -13 339.399 143.885   4
  -4   8 -13 614.990 188.637   2
  -4   8 -12 404.256 191.768   2
  -4   8 -12-28.0824 133.555   4
  -4   8 -11 746.872 207.810   2
  -4   8 -11 746.907 214.800   4
  -4   8 -10 968.248 200.531   4
  -4   8  -9 353.601 141.636   4
  -4   8  -8 235.089 109.388   4
  -4   8  -7-142.394 89.6699   4
  -4   8  -6 1940.45 269.394   4
  -4   8  -5 2391.69 308.135   4
  -4   8  -4 260.854 117.798   4
  -4   8  -3 82.8805 94.2349   7
  -4   8  -3 43.2252 105.827   4
  -4   8  -2 1915.10 312.441   7
  -4   8  -1 1103.04 264.890   7
  -4   8   0 4534.77 489.236   7
  -4   8   1 2764.71 370.372   7
  -4   8   2 2257.42 356.721   7
  -4   8   3 3882.90 443.071   7
  -4   8   4 154.307 132.286   7
  -4   8   5 199.571 123.567   7
  -4   8   6-83.7160 109.847   7
  -4   8   7 157.317 143.423   7
  -4   8   8 804.830 254.003   7
  -4   8   9 414.113 237.011   7
  -4   8  10 642.866 216.405   7
  -4   8  11 2593.68 424.275   7
  -4   8  12 228.329 152.434   7
  -4   8  13 612.557 234.602   7
  -4   8  14 544.939 226.597   7
  -4   9 -16 766.863 239.769   4
  -4   9 -15 1903.84 323.883   4
  -4   9 -14 305.332 163.759   4
  -4   9 -13 1448.46 291.523   4
  -4   9 -12 188.329 109.913   4
  -4   9 -11 322.437 173.572   4
  -4   9 -10 2108.28 315.667   4
  -4   9  -9 648.973 223.608   4
  -4   9  -8-120.985 103.588   4
  -4   9  -7 395.864 131.165   4
  -4   9  -6 616.483 161.352   4
  -4   9  -5 4772.80 469.652   4
  -4   9  -4 1587.46 282.295   7
  -4   9  -4 1955.16 311.081   4
  -4   9  -3 47.2612 167.296   7
  -4   9  -2 583.208 206.955   7
  -4   9  -1 6423.86 600.998   7
  -4   9   0 422.995 187.922   7
  -4   9   1 1285.05 281.568   7
  -4   9   2 3207.36 434.386   7
  -4   9   3 1888.21 329.805   7
  -4   9   4-269.749 186.268   7
  -4   9   5 648.364 207.082   7
  -4   9   6 751.433 251.377   7
  -4   9   7-71.6137 145.055   7
  -4   9   8 544.975 219.648   7
  -4   9   9 592.378 231.013   7
  -4   9  10 663.700 256.433   7
  -4   9  11 324.567 193.712   7
  -4   9  12-84.7691 152.272   7
  -4   9  13 708.604 293.845   7
  -4   9  14 58.6333 165.125   7
  -4  10 -17 596.277 236.638   4
  -4  10 -16 599.715 251.364   4
  -4  10 -15 943.383 256.703   4
  -4  10 -14 1488.20 323.211   4
  -4  10 -13 428.477 205.613   4
  -4  10 -12 195.956 111.496   4
  -4  10 -11 365.199 182.841   4
  -4  10 -10 2045.01 346.725   4
  -4  10  -9 679.612 220.702   4
  -4  10  -8 1076.85 226.782   4
  -4  10  -7 124.296 120.559   4
  -4  10  -6 698.989 217.849   4
  -4  10  -5 195.586 157.256   7
  -4  10  -5 538.618 226.728   4
  -4  10  -4 24.2286 114.034   7
  -4  10  -4 142.629 123.489   4
  -4  10  -3 322.754 153.892   7
  -4  10  -2 1331.05 308.858   7
  -4  10  -1 351.369 176.510   7
  -4  10   0 1640.92 322.230   7
  -4  10   1 516.630 198.401   7
  -4  10   2-176.002 162.032   7
  -4  10   3 1387.22 319.767   7
  -4  10   4-65.0513 124.217   7
  -4  10   5 900.637 281.957   7
  -4  10   6 499.760 203.776   7
  -4  10   7 312.634 202.178   7
  -4  10   8 1094.36 322.153   7
  -4  10   9 3.76553 127.202   7
  -4  10  10 617.468 195.003   7
  -4  10  11-93.0994 172.958   7
  -4  10  12 645.312 242.352   7
  -4  10  13 810.760 280.992   7
  -4  11 -17 522.659 243.318   4
  -4  11 -16-325.720 213.410   4
  -4  11 -15 1376.36 326.292   4
  -4  11 -14 1143.67 284.636   4
  -4  11 -13 380.425 151.681   4
  -4  11 -12-72.0800 132.299   4
  -4  11 -11 1220.37 270.855   4
  -4  11 -10 1781.82 301.725   4
  -4  11  -9 364.941 160.636   4
  -4  11  -8 849.618 265.465   4
  -4  11  -7 1392.19 285.580   4
  -4  11  -6 87.0874 146.032   7
  -4  11  -6 331.132 180.800   4
  -4  11  -5 717.254 243.272   7
  -4  11  -5 668.142 233.991   4
  -4  11  -4 4565.63 540.894   7
  -4  11  -4 4602.84 531.508   4
  -4  11  -3 517.442 198.705   7
  -4  11  -2-142.498 155.045   7
  -4  11  -1 4547.57 539.596   7
  -4  11   0 2433.97 407.290   7
  -4  11   1 339.583 167.610   7
  -4  11   2 496.424 206.146   7
  -4  11   3 96.4528 147.294   7
  -4  11   4 32.8015 181.828   7
  -4  11   5 621.027 247.663   7
  -4  11   6 423.713 191.156   7
  -4  11   7 130.404 176.313   7
  -4  11   8 264.488 237.283   7
  -4  11   9-1.26703 195.752   7
  -4  11  10 105.920 173.032   7
  -4  12 -16-49.0654 152.989   4
  -4  12 -15 454.546 228.931   4
  -4  12 -14 672.968 224.963   4
  -4  12 -13 1554.06 334.328   4
  -4  12 -12 267.539 149.649   4
  -4  12 -11 2238.67 415.573   4
  -4  12 -10 339.229 196.233   4
  -4  12  -9 999.241 255.722   4
  -4  12  -8 642.963 247.759   4
  -4  12  -7 551.599 236.131   4
  -4  12  -6 1634.64 335.300   7
  -4  12  -6 1583.41 335.080   4
  -4  12  -5 1456.89 317.103   7
  -4  12  -5 1510.02 332.287   4
  -4  12  -4 400.091 234.647   4
  -4  12  -4-55.9080 150.760   7
  -4  12  -3 545.147 215.261   7
  -4  12  -2 1250.47 249.181   7
  -4  12  -1 39.3891 124.828   7
  -4  12   0 950.549 318.521   7
  -4  12   1 1676.25 365.694   7
  -4  12   2 409.434 193.945   7
  -4  12   3 615.178 256.259   7
  -4  12   4-99.6444 178.816   7
  -4  12   5 360.766 231.875   7
  -4  12   6 904.109 315.395   7
  -4  12   7 686.804 249.097   7
  -4  12   8-6.37551 152.637   7
  -4  13 -14 247.436 158.009   4
  -4  13 -13 404.478 187.560   4
  -4  13 -12 299.998 172.488   4
  -4  13 -11 1089.37 293.268   4
  -4  13 -10 820.473 267.711   4
  -4  13  -9 311.972 174.850   4
  -4  13  -8 509.765 171.324   4
  -4  13  -7 264.096 197.137   4
  -4  13  -6 299.894 192.921   7
  -4  13  -6 521.791 273.051   4
  -4  13  -5 272.298 193.367   7
  -4  13  -5 48.0363 180.332   4
  -4  13  -4 3386.98 507.403   7
  -4  13  -4 3769.69 540.252   4
  -4  13  -3 162.698 169.518   7
  -4  13  -2-9.33627 175.825   7
  -4  13  -1 523.563 217.992   7
  -4  13   0 180.790 168.614   7
  -4  13   1 1698.46 405.405   7
  -4  13   2-47.4518 139.355   7
  -4  13   3 451.191 223.724   7
  -4  13   4 61.9273 172.083   7
  -4  14 -12 3.55060 145.667   4
  -4  14 -11-376.204 220.617   4
  -4  14 -10 452.582 223.419   4
  -4  14  -9 513.557 262.167   4
  -4  14  -8 1151.09 296.973   4
  -4  14  -7 725.399 280.511   4
  -4  14  -6 55.2207 181.029   7
  -4  14  -6 19.8096 162.903   4
  -4  14  -5 196.634 204.206   7
  -4  14  -5 474.076 221.330   4
  -4  14  -4 1094.71 304.068   7
  -4  14  -4 1669.76 397.368   4
  -4  14  -3 385.079 181.071   7
  -4  14  -2 422.368 241.875   7
  -4  14  -1 109.918 204.336   7
  -4  14   0 391.432 254.932   7
  -4  15  -6-243.906 225.802   4
  -3  -7   3 504.005 134.450   5
  -3  -7   4 952.242 182.209   5
  -3  -6 -13 858.393 301.573   2
  -3  -6 -12 1831.80 359.007   2
  -3  -6 -11 974.599 273.930   2
  -3  -6 -10 2979.33 410.340   2
  -3  -6  -9 7063.26 611.828   2
  -3  -6  -8 3715.99 430.704   2
  -3  -6  -7 47.5335 123.228   2
  -3  -6  -6 588.706 170.014   2
  -3  -6  -5 5521.70 453.424   2
  -3  -6  -4 863.908 186.338   2
  -3  -6  -3 6941.02 465.778   2
  -3  -6  -2 2899.38 287.873   2
  -3  -6  -1 8149.72 437.087   2
  -3  -6   1 26623.7 980.254   5
  -3  -6   2 4927.93 385.796   5
  -3  -6   3 9221.36 502.985   5
  -3  -6   4 2942.99 277.480   5
  -3  -6   5 3145.14 288.194   5
  -3  -6   6 2981.77 282.975   5
  -3  -6   7 5034.84 360.707   5
  -3  -6   8 12123.1 584.852   5
  -3  -5 -15 1680.87 390.495   2
  -3  -5 -14 2873.59 475.014   2
  -3  -5 -13 1512.54 356.182   2
  -3  -5 -12 1878.56 357.758   2
  -3  -5 -11 545.182 231.006   2
  -3  -5 -10 54.2414 107.247   2
  -3  -5  -9 108.906 103.529   2
  -3  -5  -8 1161.15 244.224   2
  -3  -5  -7 7251.63 557.462   2
  -3  -5  -6 3025.54 362.528   2
  -3  -5  -5 890.136 184.385   2
  -3  -5  -4 6815.50 481.161   2
  -3  -5  -3 5025.15 385.834   2
  -3  -5  -2 11375.0 556.983   2
  -3  -5  -1 24062.3 952.481   5
  -3  -5  -1 23404.7 794.626   2
  -3  -5   0 5396.37 430.845   5
  -3  -5   0 5529.71 345.160   2
  -3  -5   1 189.557 105.449   5
  -3  -5   1 253.580 99.0283   2
  -3  -5   2 412.893 129.752   5
  -3  -5   3 17696.6 726.808   5
  -3  -5   4 4768.95 366.182   5
  -3  -5   5 1525.65 221.395   5
  -3  -5   6 2248.30 260.450   5
  -3  -5   7 401.403 130.685   5
  -3  -5  10 4735.30 455.736   3
  -3  -5  11 4009.40 417.377   3
  -3  -5  12 1784.33 297.861   3
  -3  -5  13 5007.66 495.660   3
  -3  -5  14 1415.64 260.401   3
  -3  -4 -17 130.013 212.143   2
  -3  -4 -16 1202.39 388.540   2
  -3  -4 -15 1365.84 335.658   2
  -3  -4 -14 1333.27 346.242   2
  -3  -4 -13 279.712 197.092   2
  -3  -4 -12 1437.80 281.935   2
  -3  -4 -11 497.241 166.891   2
  -3  -4 -10 1230.77 281.717   2
  -3  -4  -9 971.266 224.905   2
  -3  -4  -8 3003.18 377.612   2
  -3  -4  -7 20242.7 940.538   2
  -3  -4  -6 11117.0 659.087   2
  -3  -4  -5 943.572 183.837   2
  -3  -4  -4 1045.42 189.402   2
  -3  -4  -3 22032.8 831.946   2
  -3  -4  -2 2746.83 313.142   5
  -3  -4  -2 2678.15 260.711   2
  -3  -4  -1 3526.46 340.362   5
  -3  -4  -1 3323.29 287.271   2
  -3  -4   0 14466.2 673.381   5
  -3  -4   1 21.5099 98.0009   5
  -3  -4   2 3425.04 315.455   5
  -3  -4   3 16590.8 700.624   5
  -3  -4   4 9397.29 510.386   5
  -3  -4   5 16432.2 695.219   5
  -3  -4   6-303.036 151.063   3
  -3  -4   7 3297.76 381.583   3
  -3  -4   8 1396.81 260.048   3
  -3  -4   9 755.182 198.045   3
  -3  -4  10 257.345 116.820   3
  -3  -4  11 16717.7 870.120   3
  -3  -4  12 2944.95 360.920   3
  -3  -4  13 4467.33 455.876   3
  -3  -4  14 2326.72 324.526   3
  -3  -4  15 302.699 155.030   3
  -3  -3 -18 729.166 292.492   2
  -3  -3 -17 3666.54 549.719   2
  -3  -3 -16 897.026 290.053   2
  -3  -3 -15 1752.30 366.887   2
  -3  -3 -14 717.237 265.200   2
  -3  -3 -13 1047.82 290.374   2
  -3  -3 -12 2422.80 379.306   2
  -3  -3 -11 598.025 247.297   2
  -3  -3 -10 3742.42 451.558   2
  -3  -3  -9 2590.64 359.911   2
  -3  -3  -8 1957.28 308.098   2
  -3  -3  -7 2763.99 340.332   2
  -3  -3  -6 5370.38 454.228   2
  -3  -3  -5 37313.5 1205.93   2
  -3  -3  -4 21021.2 832.458   2
  -3  -3  -3 1989.99 235.992   2
  -3  -3  -3 2034.53 288.236   5
  -3  -3  -2 2340.87 313.302   5
  -3  -3  -1 1939.41 258.636   5
  -3  -3   0 17843.4 764.667   5
  -3  -3   1 19255.9 775.101   5
  -3  -3   2 5011.51 365.565   5
  -3  -3   3 3267.74 302.406   5
  -3  -3   4 672.925 154.896   5
  -3  -3   4 663.284 162.954   3
  -3  -3   5 15824.9 767.879   3
  -3  -3   6 12773.1 678.308   3
  -3  -3   7 14902.0 757.091   3
  -3  -3   8 3184.44 354.424   3
  -3  -3   9 6596.10 506.258   3
  -3  -3  10 15555.5 810.955   3
  -3  -3  11 733.605 187.689   3
  -3  -3  12 9062.38 635.893   3
  -3  -3  13 4131.40 449.910   3
  -3  -3  14 420.539 172.976   3
  -3  -3  15 5390.49 526.183   3
  -3  -3  16 253.673 155.181   3
  -3  -2 -18 148.052 165.046   2
  -3  -2 -17 296.420 238.084   2
  -3  -2 -16-253.490 205.533   2
  -3  -2 -15 418.925 198.335   2
  -3  -2 -14-23.2076 153.109   2
  -3  -2 -13 666.373 231.909   2
  -3  -2 -12 614.443 214.074   2
  -3  -2 -11 8531.27 695.329   2
  -3  -2 -10 5091.71 506.390   2
  -3  -2  -9 5219.29 511.473   2
  -3  -2  -8 4202.60 430.671   2
  -3  -2  -7 1409.76 248.611   2
  -3  -2  -6 1410.54 240.929   2
  -3  -2  -5 5510.39 441.188   2
  -3  -2  -5 3849.06 442.273   5
  -3  -2  -4 6011.20 464.499   5
  -3  -2  -4 5994.00 432.961   2
  -3  -2  -3 12278.3 633.063   5
  -3  -2  -2 434.226 161.980   5
  -3  -2  -1 6513.99 440.688   5
  -3  -2   0 5637.24 411.577   5
  -3  -2   1 19594.7 766.215   5
  -3  -2   2 16237.1 738.112   3
  -3  -2   2 14339.3 650.335   5
  -3  -2   3 27969.2 1015.48   3
  -3  -2   4 7998.60 497.831   3
  -3  -2   5 4316.48 378.283   3
  -3  -2   6 5239.45 423.385   3
  -3  -2   7 1677.10 247.523   3
  -3  -2   8 20092.5 880.076   3
  -3  -2   9 3019.57 325.900   3
  -3  -2  10 1419.13 238.092   3
  -3  -2  11 2212.91 294.005   3
  -3  -2  12 1048.54 233.912   3
  -3  -2  13 1089.07 229.182   3
  -3  -2  14 719.873 201.350   3
  -3  -2  15 2364.25 337.907   3
  -3  -2  16 4399.29 476.887   3
  -3  -2  17 1226.40 259.800   3
  -3  -1 -19 422.864 253.644   2
  -3  -1 -18 1242.48 334.424   2
  -3  -1 -17-193.168 213.578   2
  -3  -1 -16 119.386 168.728   2
  -3  -1 -15 3590.97 506.233   2
  -3  -1 -14 1384.20 319.523   2
  -3  -1 -13 1140.42 301.349   2
  -3  -1 -12 8622.89 695.553   2
  -3  -1 -11 5929.75 563.664   2
  -3  -1 -10 7713.11 616.483   2
  -3  -1  -9 3533.19 421.888   2
  -3  -1  -8 3993.75 407.385   2
  -3  -1  -7 10844.5 645.816   2
  -3  -1  -6 1251.09 227.101   2
  -3  -1  -5 3498.66 362.707   5
  -3  -1  -5 3094.15 340.691   2
  -3  -1  -4 391.390 158.544   5
  -3  -1  -3 19103.9 795.436   5
  -3  -1  -2 9109.71 529.576   5
  -3  -1  -1 29872.8 988.237   5
  -3  -1   0 40605.0 1275.40   3
  -3  -1   0 42600.9 1208.56   5
  -3  -1   1 248.792 123.013   5
  -3  -1   1 202.270 120.068   3
  -3  -1   2 9000.73 516.161   3
  -3  -1   3 10277.8 550.371   3
  -3  -1   4 11450.6 599.955   3
  -3  -1   5 16132.1 714.453   3
  -3  -1   6 7224.19 481.767   3
  -3  -1   7 2098.85 266.729   3
  -3  -1   8 169.235 95.1705   3
  -3  -1   9 8590.64 574.431   3
  -3  -1  10 11409.2 674.373   3
  -3  -1  11 3107.91 352.164   3
  -3  -1  12 7286.26 569.055   3
  -3  -1  13 319.639 178.536   3
  -3  -1  14 4656.08 485.968   3
  -3  -1  15 3247.71 403.026   3
  -3  -1  16 732.909 244.610   3
  -3  -1  17 191.246 152.289   3
  -3  -1  18-90.3520 146.767   3
  -3   0 -19 457.671 241.847   2
  -3   0 -18 1518.88 376.133   2
  -3   0 -17 1336.78 316.091   2
  -3   0 -16 1124.96 269.981   2
  -3   0 -15 1628.52 336.814   2
  -3   0 -14 7533.13 679.937   2
  -3   0 -13 4309.36 509.179   2
  -3   0 -12 3652.53 452.619   2
  -3   0 -11 11711.0 786.810   2
  -3   0 -10 1180.35 252.738   2
  -3   0  -9 14297.7 810.976   2
  -3   0  -8 4574.18 436.070   2
  -3   0  -7 1634.20 277.447   2
  -3   0  -6 7183.32 506.240   5
  -3   0  -5 2666.33 307.501   5
  -3   0  -4 1087.53 198.226   5
  -3   0  -3 14309.2 674.422   5
  -3   0  -2 7435.88 465.349   5
  -3   0  -1 27960.6 908.638   3
  -3   0  -1 25395.2 912.053   5
  -3   0   0 62260.9 1503.71   3
  -3   0   0 61094.7 1516.53   5
  -3   0   1 13292.8 617.479   3
  -3   0   2 7205.33 452.157   3
  -3   0   3 1505.31 212.257   3
  -3   0   4 31207.5 1024.26   3
  -3   0   5 10864.6 582.144   3
  -3   0   6 15326.8 719.848   3
  -3   0   7 15683.0 744.976   3
  -3   0   8 7446.65 522.217   3
  -3   0   9 620.315 189.804   3
  -3   0  10 4037.37 413.597   3
  -3   0  16 475.862 192.209   3
  -3   0  17-77.3938 169.032   3
  -3   0  18 2964.16 441.456   3
  -3   1 -20 304.509 208.081   2
  -3   1 -19 300.081 201.174   2
  -3   1 -18 2166.50 422.142   2
  -3   1 -17 2651.21 443.452   2
  -3   1 -16 1937.10 394.398   2
  -3   1 -15 3058.70 465.256   2
  -3   1 -14 3313.00 470.932   2
  -3   1 -13 477.433 203.038   2
  -3   1 -12 10649.5 759.172   2
  -3   1 -11 928.146 247.369   2
  -3   1 -10 11476.8 748.634   2
  -3   1  -9 9025.22 619.253   2
  -3   1  -8 17023.4 833.866   2
  -3   1  -7 1203.47 233.294   2
  -3   1  -7 1141.29 220.969   5
  -3   1  -6 9583.50 572.051   5
  -3   1  -5 4014.81 377.344   5
  -3   1  -4 65698.4 1644.31   5
  -3   1  -3 9816.60 539.589   5
  -3   1  -2 2873.47 260.795   3
  -3   1  -2 3172.29 299.331   5
  -3   1  -1 10987.9 544.916   5
  -3   1  -1 10597.7 540.196   3
  -3   1   0 949.243 158.265   3
  -3   1   1 13131.8 606.873   3
  -3   1   2 95842.2 2039.89   3
  -3   1   3 55987.5 1428.94   3
  -3   1   4 2787.74 287.517   3
  -3   1   5 491.350 136.867   3
  -3   1   6 1304.81 165.591   7
  -3   1   7 14158.8 583.826   7
  -3   1   8 3816.77 294.004   7
  -3   1   9 3352.10 276.329   7
  -3   1  10 4807.06 333.843   7
  -3   1  11 15727.0 639.935   7
  -3   2 -20 618.017 287.553   2
  -3   2 -19 214.919 218.321   2
  -3   2 -18 1081.30 326.830   2
  -3   2 -17 4206.77 524.467   2
  -3   2 -16 601.141 233.328   2
  -3   2 -15 8980.88 754.745   2
  -3   2 -14 1135.11 283.975   2
  -3   2 -13 544.071 185.032   2
  -3   2 -12 10109.9 719.787   2
  -3   2 -11 6934.48 582.646   2
  -3   2 -10 386.981 156.474   2
  -3   2  -9 6020.73 512.109   2
  -3   2  -8 8277.95 587.887   2
  -3   2  -7 984.382 197.856   5
  -3   2  -6 11264.9 590.593   5
  -3   2  -5 1785.93 239.038   5
  -3   2  -4 10340.2 565.109   5
  -3   2  -3 10630.4 471.146   3
  -3   2  -3 11117.5 550.558   5
  -3   2  -2 4967.13 335.561   3
  -3   2  -2 4771.99 355.541   5
  -3   2  -2 4342.82 210.908   4
  -3   2  -1 2520.65 229.549   3
  -3   2  -1 2089.95 125.631   4
  -3   2   0 6906.89 391.839   3
  -3   2   0 5740.31 198.837   4
  -3   2   1 14315.3 351.767   4
  -3   2   1 17073.4 657.184   3
  -3   2   2 33542.6 1023.72   3
  -3   2   3 20395.9 751.015   7
  -3   2   4 9562.13 481.316   7
  -3   2   5 2703.86 253.536   7
  -3   2   6 1755.48 223.574   7
  -3   2   7 502.401 129.455   7
  -3   2   8 4506.77 334.029   7
  -3   2   9 16093.4 677.602   7
  -3   2  10 1996.81 237.199   7
  -3   2  11 3607.06 315.655   7
  -3   2  12 3781.60 317.010   7
  -3   3 -21-214.454 210.894   2
  -3   3 -20 105.210 145.040   2
  -3   3 -19 321.076 206.408   2
  -3   3 -18 2076.69 376.706   2
  -3   3 -17 1388.53 329.032   2
  -3   3 -16 1958.00 359.111   2
  -3   3 -15 1598.01 319.287   2
  -3   3 -14 3147.30 423.615   2
  -3   3 -13 1515.99 315.814   2
  -3   3 -12 965.811 231.580   2
  -3   3 -11 1162.24 250.149   2
  -3   3 -10 212.965 143.484   2
  -3   3  -9 3291.80 369.088   2
  -3   3  -8 3038.69 326.930   5
  -3   3  -7 2992.78 313.376   5
  -3   3  -7 3045.30 275.176   4
  -3   3  -6 13144.7 621.309   5
  -3   3  -6 12706.0 539.729   4
  -3   3  -5 6871.55 444.816   5
  -3   3  -5 6178.65 338.804   4
  -3   3  -4 4312.16 359.062   5
  -3   3  -4 4545.53 284.541   3
  -3   3  -4 4306.16 264.449   4
  -3   3  -3 7854.32 461.550   5
  -3   3  -3 7385.93 337.905   4
  -3   3  -2 2926.83 248.623   3
  -3   3  -2 2967.20 286.784   5
  -3   3  -2 2362.16 174.591   4
  -3   3  -1 2037.92 218.643   3
  -3   3  -1 1912.92 151.050   4
  -3   3   0 16765.3 662.240   3
  -3   3   1 6244.61 405.324   7
  -3   3   2 77.1181 78.9106   7
  -3   3   3 9280.06 498.334   7
  -3   3   4 4728.59 345.270   7
  -3   3   5 9088.07 496.326   7
  -3   3   6 345.709 125.943   7
  -3   3   7 3587.15 321.534   7
  -3   3   8 7978.69 488.926   7
  -3   3   9 5088.78 391.144   7
  -3   3  10 5649.56 431.709   7
  -3   3  11 5484.05 428.190   7
  -3   3  12 111.970 99.4925   7
  -3   3  13 97.1504 114.771   7
  -3   4 -21 275.637 168.992   2
  -3   4 -20 589.402 245.954   2
  -3   4 -19 10.1739 160.542   2
  -3   4 -18 2095.80 403.299   2
  -3   4 -17 1149.11 270.929   2
  -3   4 -16 249.210 137.170   2
  -3   4 -15 582.067 173.264   2
  -3   4 -14 2966.44 403.371   2
  -3   4 -13 865.370 234.223   2
  -3   4 -12 3305.38 393.270   2
  -3   4 -11 691.671 195.372   2
  -3   4 -10 369.024 144.491   2
  -3   4  -9 767.925 169.099   4
  -3   4  -9 1068.28 239.217   2
  -3   4  -8 5398.60 397.333   4
  -3   4  -8 5753.85 424.935   5
  -3   4  -7 2998.17 301.182   5
  -3   4  -7 3028.15 285.391   4
  -3   4  -6 6551.75 423.353   5
  -3   4  -6 6516.92 379.676   4
  -3   4  -5 715.810 117.595   3
  -3   4  -5 565.546 125.343   5
  -3   4  -5 579.117 126.335   4
  -3   4  -4 4071.49 266.856   3
  -3   4  -4 3710.25 314.410   5
  -3   4  -4 3772.03 264.136   4
  -3   4  -3 13312.3 613.193   5
  -3   4  -3 14197.3 541.985   3
  -3   4  -3 12592.8 498.271   4
  -3   4  -2 3248.55 247.468   4
  -3   4  -2 3767.50 280.572   3
  -3   4  -1 19110.1 758.471   7
  -3   4   0 45991.2 1280.30   7
  -3   4   1 1344.76 205.632   7
  -3   4   2 7778.63 472.513   7
  -3   4   3 211.000 94.1844   7
  -3   4   4 1541.31 231.318   7
  -3   4   5 5737.01 426.047   7
  -3   4   6 21566.6 875.949   7
  -3   4   7 19415.8 832.977   7
  -3   4   8 8367.54 543.558   7
  -3   4   9 3566.61 352.833   7
  -3   4  10 4021.39 392.601   7
  -3   4  11 3157.68 354.717   7
  -3   4  12 406.421 164.356   7
  -3   4  13 871.656 207.484   7
  -3   5 -21 715.254 303.645   2
  -3   5 -20 93.8887 134.935   2
  -3   5 -19 370.856 188.418   2
  -3   5 -18 945.277 258.384   2
  -3   5 -17 799.140 241.269   2
  -3   5 -16 440.305 186.032   2
  -3   5 -15 783.812 228.575   2
  -3   5 -14 1227.26 250.792   2
  -3   5 -13 1580.69 282.168   2
  -3   5 -12 1713.76 284.823   2
  -3   5 -11 1934.26 286.521   2
  -3   5 -11 2021.91 274.831   4
  -3   5 -10 1730.03 261.414   4
  -3   5 -10 1997.16 302.361   2
  -3   5  -9 4585.88 391.152   4
  -3   5  -8 284.276 135.919   4
  -3   5  -8 205.857 87.5864   5
  -3   5  -7 2868.63 274.785   5
  -3   5  -7 2700.24 266.943   4
  -3   5  -6 9963.17 497.341   5
  -3   5  -6 8088.66 473.899   4
  -3   5  -5 807.540 159.494   4
  -3   5  -5 1051.84 130.893   3
  -3   5  -5 786.495 165.008   5
  -3   5  -4 246.192 63.8383   3
  -3   5  -4 312.475 111.221   4
  -3   5  -4 127.342 99.8582   5
  -3   5  -3 8275.24 516.484   7
  -3   5  -3 8747.04 477.798   5
  -3   5  -3 8615.28 460.455   4
  -3   5  -2 366.659 143.631   7
  -3   5  -1 4220.11 370.303   7
  -3   5   0 8706.05 544.357   7
  -3   5   1 2013.17 253.336   7
  -3   5   2 2124.15 262.019   7
  -3   5   3 251.292 131.992   7
  -3   5   4 1145.37 203.751   7
  -3   5   5 5796.10 471.649   7
  -3   5   6 7964.00 554.621   7
  -3   5   7 2471.52 303.771   7
  -3   5   8 5335.59 471.161   7
  -3   5   9 8611.45 603.745   7
  -3   5  10 1465.92 237.405   7
  -3   5  11 258.919 139.313   7
  -3   5  12 1325.85 260.034   7
  -3   5  13 810.091 221.030   7
  -3   6 -21 505.926 241.211   2
  -3   6 -20 1223.06 302.776   2
  -3   6 -19 582.270 175.506   2
  -3   6 -18 324.058 196.794   2
  -3   6 -17-131.044 144.573   2
  -3   6 -16 950.573 235.927   2
  -3   6 -15 292.904 124.344   2
  -3   6 -14 2094.93 337.217   2
  -3   6 -13 377.187 130.630   4
  -3   6 -13 340.365 153.770   2
  -3   6 -12 1288.30 239.594   4
  -3   6 -12 1149.73 230.460   2
  -3   6 -11 9101.47 617.161   2
  -3   6 -11 7510.85 546.708   4
  -3   6 -10 3697.12 360.670   4
  -3   6 -10 4915.29 446.813   2
  -3   6  -9 678.493 142.743   4
  -3   6  -8 13773.7 596.647   5
  -3   6  -8 13378.4 658.959   4
  -3   6  -7 342.791 137.742   4
  -3   6  -7 300.440 102.524   5
  -3   6  -6 1090.23 203.136   4
  -3   6  -6 1436.68 193.878   5
  -3   6  -5 409.127 86.4208   3
  -3   6  -5 386.376 121.918   5
  -3   6  -5 318.368 116.315   4
  -3   6  -4 924.093 192.085   7
  -3   6  -4 919.413 165.446   5
  -3   6  -4 1012.07 193.940   4
  -3   6  -3 3817.01 366.754   7
  -3   6  -3 4028.50 327.273   5
  -3   6  -2 1591.96 235.457   7
  -3   6  -1 10141.0 590.557   7
  -3   6   0 590.824 171.206   7
  -3   6   1 10797.7 642.487   7
  -3   6   2 1208.90 225.235   7
  -3   6   3 3856.41 388.636   7
  -3   6   4 4738.91 430.465   7
  -3   6   5 1399.77 245.510   7
  -3   6   6 1947.51 290.590   7
  -3   6   7 30.1569 126.860   7
  -3   6   8 2396.41 328.861   7
  -3   6   9 563.136 187.739   7
  -3   6  10 2261.37 339.187   7
  -3   6  11 5627.87 540.865   7
  -3   6  12 517.364 190.862   7
  -3   6  13 434.768 183.686   7
  -3   6  14 607.744 196.132   7
  -3   7 -20 238.105 143.894   2
  -3   7 -19-99.5197 201.872   2
  -3   7 -18 121.515 154.902   2
  -3   7 -17 989.143 223.583   2
  -3   7 -16 1403.13 280.510   2
  -3   7 -15 114.210 124.336   4
  -3   7 -15 51.5660 128.644   2
  -3   7 -14 283.579 147.272   4
  -3   7 -14 415.215 196.170   2
  -3   7 -13 1351.22 259.022   4
  -3   7 -13 1514.14 273.799   2
  -3   7 -12 1719.42 276.202   4
  -3   7 -12 2009.71 296.782   2
  -3   7 -11 1083.37 221.094   2
  -3   7 -11 887.565 203.243   4
  -3   7 -10 4661.99 428.959   2
  -3   7 -10 4130.95 418.736   4
  -3   7  -9 1802.20 260.507   4
  -3   7  -8 6457.29 492.867   4
  -3   7  -7 169.290 105.028   4
  -3   7  -6 3525.03 364.929   4
  -3   7  -5 1506.39 244.684   7
  -3   7  -5 2141.18 222.095   5
  -3   7  -5 1867.90 265.710   4
  -3   7  -4-98.4029 110.435   7
  -3   7  -4 111.786 101.212   5
  -3   7  -4 71.9996 148.519   4
  -3   7  -3 42.3509 125.679   7
  -3   7  -2 12126.1 686.020   7
  -3   7  -1 114.704 87.8502   7
  -3   7   0 4007.97 400.846   7
  -3   7   1 5730.95 493.613   7
  -3   7   2 24922.4 1059.88   7
  -3   7   3 1498.21 274.367   7
  -3   7   4 6131.59 524.717   7
  -3   7   5 3711.39 417.072   7
  -3   7   6 7892.41 634.344   7
  -3   7   7 253.752 131.555   7
  -3   7   8 776.031 251.004   7
  -3   7   9 539.817 218.895   7
  -3   7  10-108.055 153.600   7
  -3   7  11 2187.06 378.519   7
  -3   7  12 1110.11 277.526   7
  -3   7  13 132.704 127.876   7
  -3   7  14 34.4543 121.217   7
  -3   8 -16 164.798 139.585   4
  -3   8 -15 161.204 141.254   4
  -3   8 -14 1907.83 331.817   4
  -3   8 -14 2287.52 337.522   2
  -3   8 -13 3735.36 395.273   2
  -3   8 -13 3929.76 435.297   4
  -3   8 -12 6966.81 535.160   2
  -3   8 -12 6541.69 550.849   4
  -3   8 -11 12818.3 725.215   2
  -3   8 -11 11583.6 730.986   4
  -3   8 -10 287.302 121.650   2
  -3   8 -10 210.328 148.161   4
  -3   8  -9 2955.70 370.034   4
  -3   8  -8 8066.72 576.272   4
  -3   8  -7 5425.38 468.819   4
  -3   8  -6 906.489 190.447   7
  -3   8  -6 728.521 199.402   4
  -3   8  -5 2291.93 298.310   7
  -3   8  -5 2161.42 298.069   4
  -3   8  -4 787.858 213.992   7
  -3   8  -3 629.835 192.707   7
  -3   8  -2 3640.76 384.684   7
  -3   8  -1 3536.45 404.609   7
  -3   8   0 7883.91 612.578   7
  -3   8   1 934.579 224.989   7
  -3   8   2 7840.54 617.872   7
  -3   8   3 5179.22 503.489   7
  -3   8   4 2278.19 349.788   7
  -3   8   5 3336.84 442.194   7
  -3   8   6 531.732 215.159   7
  -3   8   7 800.425 220.256   7
  -3   8   8 1456.01 294.218   7
  -3   8   9 1662.73 338.833   7
  -3   8  10 231.088 137.540   7
  -3   8  11 437.150 186.993   7
  -3   8  12 962.595 296.367   7
  -3   8  13 3584.78 506.224   7
  -3   8  14 43.1130 176.619   7
  -3   9 -17 1149.49 292.500   4
  -3   9 -16 1118.11 283.502   4
  -3   9 -15 742.852 244.620   4
  -3   9 -14 2068.30 337.704   4
  -3   9 -13 1669.60 299.550   4
  -3   9 -12 2892.39 394.660   4
  -3   9 -11 10033.7 704.697   4
  -3   9 -10 292.998 145.807   4
  -3   9  -9 1317.48 254.788   4
  -3   9  -8 464.582 193.452   4
  -3   9  -7 66.3358 92.4665   7
  -3   9  -7 120.390 112.682   4
  -3   9  -6 1986.90 289.434   7
  -3   9  -6 2226.43 336.924   4
  -3   9  -5 5806.65 505.826   7
  -3   9  -5 6206.13 577.474   4
  -3   9  -4 753.511 199.165   7
  -3   9  -3 5789.66 517.745   7
  -3   9  -2 1088.28 243.998   7
  -3   9  -1 4946.97 493.562   7
  -3   9   0 693.784 215.500   7
  -3   9   1 6375.48 575.346   7
  -3   9   2 7745.67 664.306   7
  -3   9   3 7318.55 644.778   7
  -3   9   4 337.032 177.929   7
  -3   9   5 1827.91 346.461   7
  -3   9   6 559.316 211.226   7
  -3   9   7 2011.68 379.214   7
  -3   9   8 84.3126 148.387   7
  -3   9   9 939.025 293.865   7
  -3   9  10 146.171 164.694   7
  -3   9  11 79.3627 221.872   7
  -3   9  12 101.701 134.870   7
  -3   9  13 1580.29 388.204   7
  -3   9  14 741.527 284.144   7
  -3  10 -18 396.811 211.654   4
  -3  10 -17 865.047 260.100   4
  -3  10 -16 1095.87 294.522   4
  -3  10 -15 1296.24 293.900   4
  -3  10 -14 4405.44 513.273   4
  -3  10 -13 700.980 194.695   4
  -3  10 -12 544.495 215.713   4
  -3  10 -11 4820.40 501.259   4
  -3  10 -10-83.8454 112.112   4
  -3  10  -9-109.966 141.961   4
  -3  10  -8 3080.94 416.408   4
  -3  10  -7-0.09644 122.101   7
  -3  10  -7 236.659 189.770   4
  -3  10  -6 54.8831 96.6974   7
  -3  10  -6 217.333 136.320   4
  -3  10  -5 1027.80 259.239   7
  -3  10  -5 1098.67 265.728   4
  -3  10  -4 4346.50 472.970   7
  -3  10  -3 848.261 215.970   7
  -3  10  -2 1700.91 318.045   7
  -3  10  -1 2601.83 381.676   7
  -3  10   0 133.310 170.084   7
  -3  10   1 4444.22 504.091   7
  -3  10   2 1430.53 289.968   7
  -3  10   3 434.872 239.913   7
  -3  10   4 1237.40 307.853   7
  -3  10   5 466.089 185.794   7
  -3  10   6 187.821 165.578   7
  -3  10   7 73.8948 148.698   7
  -3  10   8 758.692 264.833   7
  -3  10   9 3677.28 537.659   7
  -3  10  10 2292.71 436.574   7
  -3  10  11 380.262 180.423   7
  -3  10  12 662.350 253.336   7
  -3  10  13 383.068 217.970   7
  -3  11 -18 397.743 213.373   4
  -3  11 -17 738.550 246.935   4
  -3  11 -16 194.979 145.691   4
  -3  11 -15 886.632 246.763   4
  -3  11 -14 1350.20 298.935   4
  -3  11 -13 187.143 177.615   4
  -3  11 -12 18.6338 115.433   4
  -3  11 -11 913.565 277.130   4
  -3  11 -10 290.818 183.364   4
  -3  11  -9 1118.49 284.370   4
  -3  11  -8 619.472 206.745   7
  -3  11  -8 590.359 241.111   4
  -3  11  -7 1409.77 281.207   7
  -3  11  -7 1396.70 300.069   4
  -3  11  -6 104.978 145.760   7
  -3  11  -6 243.628 183.759   4
  -3  11  -5 975.825 205.785   7
  -3  11  -4 766.816 218.423   7
  -3  11  -3 991.372 260.717   7
  -3  11  -2 8087.95 704.275   7
  -3  11  -1 6533.19 646.977   7
  -3  11   0 2256.71 403.002   7
  -3  11   1 543.956 224.053   7
  -3  11   2 1700.13 357.343   7
  -3  11   3 218.368 187.904   7
  -3  11   4 926.666 318.200   7
  -3  11   5 401.985 243.227   7
  -3  11   6 100.987 164.611   7
  -3  11   7 1190.01 316.354   7
  -3  11   8 230.658 192.737   7
  -3  11   9 140.885 178.954   7
  -3  11  10 2787.44 527.282   7
  -3  11  11 737.444 311.601   7
  -3  12 -17 167.717 139.032   4
  -3  12 -16-106.608 184.025   4
  -3  12 -15 49.5039 144.204   4
  -3  12 -14 1082.09 278.141   4
  -3  12 -13 467.860 193.166   4
  -3  12 -12-19.4813 145.012   4
  -3  12 -11 192.263 161.087   4
  -3  12 -10 762.460 256.497   4
  -3  12  -9-66.5798 153.613   4
  -3  12  -8 483.666 203.647   7
  -3  12  -8 478.007 218.091   4
  -3  12  -7 508.384 213.070   7
  -3  12  -7 785.408 241.981   4
  -3  12  -6 888.875 258.473   7
  -3  12  -6 616.303 240.858   4
  -3  12  -5 110.768 104.266   7
  -3  12  -4 62.9403 138.509   7
  -3  12  -3 259.954 192.427   7
  -3  12  -2 935.621 244.666   7
  -3  12  -1 3456.86 496.287   7
  -3  12   0 3801.12 537.778   7
  -3  12   1 708.561 261.300   7
  -3  12   2 1488.95 329.719   7
  -3  12   3 207.353 203.469   7
  -3  12   4 516.122 244.703   7
  -3  12   5 2576.06 470.577   7
  -3  12   6 1199.49 344.002   7
  -3  12   7 4790.86 648.806   7
  -3  12   8 992.696 360.418   7
  -3  13 -15 34.2433 136.328   4
  -3  13 -14 7.47442 156.380   4
  -3  13 -13 1550.31 365.035   4
  -3  13 -12 734.506 247.113   4
  -3  13 -11-194.005 134.920   4
  -3  13 -10 2563.29 446.192   4
  -3  13  -9 392.175 259.696   4
  -3  13  -8 904.998 260.478   4
  -3  13  -7 891.891 264.366   7
  -3  13  -7 1240.40 330.378   4
  -3  13  -6 24.6371 130.394   7
  -3  13  -6 673.054 295.460   4
  -3  13  -5 1688.59 331.271   7
  -3  13  -4 86.3316 116.215   7
  -3  13  -3 508.843 216.298   7
  -3  13  -2 368.989 138.481   7
  -3  13  -1 1364.17 334.914   7
  -3  13   0 83.7092 172.571   7
  -3  13   1 95.6929 130.378   7
  -3  13   2 2693.68 480.060   7
  -3  13   3 731.570 284.724   7
  -3  13   4 665.062 286.559   7
  -3  13   5 123.973 197.050   7
  -3  14 -13 98.4983 164.631   4
  -3  14 -12 405.101 231.548   4
  -3  14 -11 52.6654 129.860   4
  -3  14 -10 171.465 191.967   4
  -3  14  -9 30.0695 180.804   4
  -3  14  -8-178.615 170.769   4
  -3  14  -7 1913.06 421.633   4
  -3  14  -6 661.339 235.767   7
  -3  14  -6 1969.18 451.111   4
  -3  14  -5-28.4947 133.303   7
  -3  14  -5 249.233 214.651   4
  -3  14  -4-24.1819 169.258   7
  -3  14  -3 437.763 221.805   7
  -3  14  -2-60.8469 184.496   7
  -3  14  -1 476.687 207.059   7
  -3  14   0 336.306 188.519   7
  -3  14   1 134.838 185.514   7
  -3  14   2 446.952 211.628   7
  -3  15  -8 195.168 229.899   4
  -3  15  -7 458.256 263.960   4
  -3  15  -6 381.667 221.904   4
  -3  15  -5 551.386 220.881   7
  -3  15  -5 626.262 317.951   4
  -3  15  -4-48.9512 184.258   7
  -3  15  -3-314.141 189.707   7
  -2  -6 -10 3769.30 441.341   2
  -2  -6  -9 238.536 129.993   2
  -2  -6  -8 1615.14 285.058   2
  -2  -6  -7 467.180 162.604   2
  -2  -6  -6 1547.55 264.116   2
  -2  -6  -5 17732.1 794.631   2
  -2  -6  -4 12534.1 620.766   2
  -2  -6  -3 8780.74 476.920   2
  -2  -6  -2 2134.94 215.641   2
  -2  -6  -1 4054.48 280.685   2
  -2  -6   0 394.874 93.4603   2
  -2  -6   1 1745.37 143.060   2
  -2  -6   3 13599.1 536.989   5
  -2  -6   4-11.1422 63.4374   5
  -2  -6   5 123.633 73.8598   5
  -2  -6   6 13514.5 488.383   5
  -2  -6   7 8736.11 387.131   5
  -2  -5 -13 364.443 229.677   2
  -2  -5 -12 1993.05 371.235   2
  -2  -5 -11 1882.89 323.959   2
  -2  -5 -10 3104.40 399.875   2
  -2  -5  -9 878.686 226.615   2
  -2  -5  -8 3.44551 121.286   2
  -2  -5  -7 1197.80 240.971   2
  -2  -5  -6 8472.84 546.184   2
  -2  -5  -5 929.032 174.624   2
  -2  -5  -4 2210.85 253.021   2
  -2  -5  -3 7499.41 441.835   2
  -2  -5  -2 17592.8 640.223   2
  -2  -5  -1 5140.26 305.523   2
  -2  -5   0 2873.60 202.092   2
  -2  -5   1 1993.03 217.788   5
  -2  -5   1 2006.31 154.438   2
  -2  -5   2 5588.87 332.228   5
  -2  -5   2 5679.13 227.460   2
  -2  -5   3 14265.0 520.818   5
  -2  -5   3 13373.7 343.325   2
  -2  -5   4 12486.6 481.298   5
  -2  -5   5 8207.60 382.200   5
  -2  -5   6 11646.6 468.984   5
  -2  -5  10 6031.49 456.591   3
  -2  -5  11 3601.83 363.000   3
  -2  -5  12 180.723 116.448   3
  -2  -5  13 463.675 130.768   3
  -2  -4 -15 1002.25 345.240   2
  -2  -4 -14 393.293 213.906   2
  -2  -4 -13 960.015 247.133   2
  -2  -4 -12 675.291 228.934   2
  -2  -4 -11 2765.95 397.977   2
  -2  -4 -10 976.735 238.260   2
  -2  -4  -9 1244.92 250.591   2
  -2  -4  -8 8917.59 605.110   2
  -2  -4  -7 12704.9 700.270   2
  -2  -4  -6 41837.7 1286.02   2
  -2  -4  -5 13572.9 661.457   2
  -2  -4  -4 4581.96 342.906   2
  -2  -4  -3 8432.39 449.321   2
  -2  -4  -2 9360.16 440.357   2
  -2  -4  -1 11680.6 541.730   5
  -2  -4  -1 10727.9 441.561   2
  -2  -4   0 16088.7 617.329   5
  -2  -4   0 15119.8 503.835   2
  -2  -4   1 1684.86 186.552   5
  -2  -4   2 416.730 96.4870   5
  -2  -4   3 36625.3 940.761   5
  -2  -4   4 23364.2 715.109   5
  -2  -4   7 19919.2 818.056   3
  -2  -4   8 196.350 92.5814   3
  -2  -4   9 2011.68 235.870   3
  -2  -4  10 11100.7 596.136   3
  -2  -4  11 527.196 145.349   3
  -2  -4  12 3674.45 341.983   3
  -2  -4  13 2197.81 287.508   3
  -2  -4  14 8147.01 549.619   3
  -2  -3 -16 2919.12 472.466   2
  -2  -3 -15 716.454 279.596   2
  -2  -3 -14 9572.87 783.776   2
  -2  -3 -13 7114.98 642.793   2
  -2  -3 -12 740.943 213.667   2
  -2  -3 -11 193.148 154.488   2
  -2  -3 -10 2906.06 367.046   2
  -2  -3  -9 13734.4 770.659   2
  -2  -3  -8 2903.07 361.094   2
  -2  -3  -7 7845.64 531.890   2
  -2  -3  -6 5821.08 419.790   2
  -2  -3  -5 5967.30 417.684   2
  -2  -3  -4 49454.9 1284.33   2
  -2  -3  -3 181.621 102.825   2
  -2  -3  -2 18662.0 698.146   5
  -2  -3  -2 17087.4 602.494   2
  -2  -3  -1 7413.88 412.635   5
  -2  -3  -1 7319.72 352.173   2
  -2  -3   0 32928.3 919.180   5
  -2  -3   1 53842.5 1240.41   5
  -2  -3   2 28351.0 800.658   5
  -2  -3   3 23262.6 704.356   5
  -2  -3   4 23075.0 840.241   3
  -2  -3   5 19304.9 738.038   3
  -2  -3   6 52162.3 1346.37   3
  -2  -3   7 3470.79 307.259   3
  -2  -3   8 669.407 139.099   3
  -2  -3   9 6107.04 424.088   3
  -2  -3  10 1311.17 204.055   3
  -2  -3  11 2125.63 268.130   3
  -2  -3  12-66.1706 96.6878   3
  -2  -3  13 1398.19 232.416   3
  -2  -3  14 6007.60 475.149   3
  -2  -3  15 7138.19 550.862   3
  -2  -2 -18 497.760 285.962   2
  -2  -2 -17 1209.70 345.829   2
  -2  -2 -16 85.3309 161.907   2
  -2  -2 -15 1964.65 387.709   2
  -2  -2 -14 2482.67 404.042   2
  -2  -2 -13 5154.37 543.220   2
  -2  -2 -12 3240.85 436.697   2
  -2  -2 -11 7571.20 609.481   2
  -2  -2 -10 14025.6 818.523   2
  -2  -2  -9 20471.3 954.162   2
  -2  -2  -8 3633.18 366.378   2
  -2  -2  -7 99.9161 98.7339   2
  -2  -2  -6 10145.7 566.485   2
  -2  -2  -5 17808.4 724.315   2
  -2  -2  -4 26938.1 858.952   2
  -2  -2  -3 68485.7 1600.15   5
  -2  -2  -3 68425.6 1517.86   2
  -2  -2  -2 43094.7 1122.18   5
  -2  -2  -1 7999.63 413.387   5
  -2  -2   0 16291.3 602.415   5
  -2  -2   1 7972.67 391.424   5
  -2  -2   2 10901.0 513.378   3
  -2  -2   2 9492.64 437.085   5
  -2  -2   3 26203.9 834.292   3
  -2  -2   4 23787.0 786.014   3
  -2  -2   5 1620.77 194.645   3
  -2  -2   6 15838.0 646.002   3
  -2  -2   7 26361.4 870.186   3
  -2  -2   8 1402.73 192.163   3
  -2  -2   9 20120.7 791.122   3
  -2  -2  10 4081.44 348.720   3
  -2  -2  11 1873.40 245.135   3
  -2  -2  12 500.969 159.366   3
  -2  -2  13 3077.02 342.149   3
  -2  -2  14 3194.73 370.688   3
  -2  -2  15 12114.1 733.794   3
  -2  -2  16 47.7350 109.052   3
  -2  -1 -19 697.673 273.212   2
  -2  -1 -18 62.9200 172.729   2
  -2  -1 -17 2297.35 416.183   2
  -2  -1 -16-25.4101 153.227   2
  -2  -1 -15-40.3015 121.391   2
  -2  -1 -14 1331.00 300.633   2
  -2  -1 -13 15369.9 924.791   2
  -2  -1 -12 7442.89 608.461   2
  -2  -1 -11 10251.2 697.942   2
  -2  -1 -10 2485.14 350.914   2
  -2  -1  -9 8671.95 586.589   2
  -2  -1  -8 2945.42 346.122   2
  -2  -1  -7 24983.9 944.841   2
  -2  -1  -6 4459.16 357.675   2
  -2  -1  -5 8070.59 454.746   2
  -2  -1  -4 16943.3 698.829   5
  -2  -1  -4 17196.0 669.653   2
  -2  -1  -3 12322.0 545.563   5
  -2  -1  -2 105000. 2053.83   5
  -2  -1  -1 59012.9 1333.19   5
  -2  -1   0 454.051 125.483   5
  -2  -1   1 17507.6 611.083   3
  -2  -1   1 15316.0 574.507   5
  -2  -1   2 28989.4 837.961   3
  -2  -1   3 11343.0 492.722   3
  -2  -1   4 40369.4 1050.06   3
  -2  -1   5 4039.83 299.984   3
  -2  -1   6 16006.4 639.914   3
  -2  -1   7 8257.55 456.704   3
  -2  -1   8 213.423 85.1897   3
  -2  -1   9 6119.18 427.834   3
  -2   0 -20 20.8431 182.814   2
  -2   0 -19 1410.09 359.803   2
  -2   0 -18 516.250 193.221   2
  -2   0 -17 1849.77 388.418   2
  -2   0 -16 605.236 226.631   2
  -2   0 -15 3971.63 491.977   2
  -2   0 -14 1064.48 280.510   2
  -2   0 -13 5847.13 552.562   2
  -2   0 -12 8715.58 649.334   2
  -2   0 -11 2931.67 379.233   2
  -2   0 -10 1302.04 260.130   2
  -2   0  -9 6372.99 486.731   2
  -2   0  -8 5864.48 445.942   2
  -2   0  -7 10282.6 561.788   2
  -2   0  -6 43672.4 1236.42   2
  -2   0  -5 1066.79 173.911   5
  -2   0  -5 971.572 166.465   2
  -2   0  -4 18986.1 692.823   5
  -2   0  -3 26100.6 801.762   5
  -2   0  -2 844.554 133.321   5
  -2   0  -1 10999.1 494.094   3
  -2   0  -1 11744.0 489.955   5
  -2   0   0 35463.0 906.110   3
  -2   0   0 31382.3 899.830   5
  -2   0   1 23281.9 715.105   3
  -2   0   2 18870.7 629.709   3
  -2   0   3 12224.6 492.551   3
  -2   0   4 2807.63 240.307   3
  -2   0   6 50403.4 1061.23   7
  -2   0   7 1560.48 139.596   7
  -2   0   8 3373.47 213.383   7
  -2   0   9 1673.16 152.029   7
  -2   0  10 1541.44 147.568   7
  -2   0  11 2580.57 198.854   7
  -2   1 -21 140.557 163.946   2
  -2   1 -20 490.733 209.037   2
  -2   1 -19 361.599 204.420   2
  -2   1 -18 365.542 195.559   2
  -2   1 -17 794.424 262.652   2
  -2   1 -16 2840.82 428.597   2
  -2   1 -15 2137.13 361.399   2
  -2   1 -14 3738.38 474.303   2
  -2   1 -13 1944.44 334.141   2
  -2   1 -12 78.4043 132.954   2
  -2   1 -11-34.7052 121.572   2
  -2   1 -10 4242.52 429.774   2
  -2   1  -9 537.410 164.615   2
  -2   1  -8 1957.66 263.741   2
  -2   1  -7 1339.84 219.668   2
  -2   1  -6 8073.09 453.612   5
  -2   1  -6 8091.00 489.080   2
  -2   1  -5 15691.7 618.195   5
  -2   1  -4 17963.2 630.597   5
  -2   1  -3 5904.22 338.676   5
  -2   1  -2 675.346 132.903   5
  -2   1  -2 744.591 115.020   3
  -2   1  -1 1746.98 198.955   5
  -2   1  -1 1797.28 102.152   4
  -2   1  -1 1391.67 170.943   3
  -2   1   0 32360.2 818.602   3
  -2   1   1 1287.03 142.666   3
  -2   1   3 13167.9 471.073   7
  -2   1   4 550.377 99.1113   7
  -2   1   5 6012.68 305.455   7
  -2   1   6 4567.56 271.875   7
  -2   1   7 7518.45 358.030   7
  -2   1   8 5027.91 296.176   7
  -2   1   9 370.302 90.4369   7
  -2   1  10 696.094 131.564   7
  -2   1  11 354.246 92.3944   7
  -2   1  12 9734.77 478.094   7
  -2   2 -21 215.660 173.855   2
  -2   2 -20 1272.66 346.139   2
  -2   2 -19 1041.92 299.386   2
  -2   2 -18 644.292 231.672   2
  -2   2 -17 1535.57 333.287   2
  -2   2 -16 1136.25 288.878   2
  -2   2 -15 11522.6 806.341   2
  -2   2 -14 363.883 140.212   2
  -2   2 -13 800.654 252.757   2
  -2   2 -12-81.3723 111.524   2
  -2   2 -11 3705.46 424.811   2
  -2   2 -10 17726.2 819.953   2
  -2   2  -9 12890.5 664.325   2
  -2   2  -8 3726.03 349.981   2
  -2   2  -7 2318.25 273.746   2
  -2   2  -6 23550.2 772.058   5
  -2   2  -6 22951.0 724.373   4
  -2   2  -5 12127.3 504.732   5
  -2   2  -5 12386.4 471.888   4
  -2   2  -4 2582.90 239.371   5
  -2   2  -4 2612.00 187.585   4
  -2   2  -3 4167.96 220.184   3
  -2   2  -3 3963.46 270.508   5
  -2   2  -3 3906.63 212.884   4
  -2   2  -2 13002.7 436.618   3
  -2   2  -2 13342.0 511.197   5
  -2   2  -2 13233.6 389.048   4
  -2   2  -1 645.091 106.471   3
  -2   2  -1 541.988 79.1140   4
  -2   2   0 2762.31 234.241   7
  -2   2   1 721.407 122.573   7
  -2   2   2 40180.9 974.872   7
  -2   2   3 63113.3 1346.68   7
  -2   2   4 12308.5 485.874   7
  -2   2   5 35467.8 938.715   7
  -2   2   6 20755.4 700.611   7
  -2   2   7 7571.30 413.523   7
  -2   2   8 3650.83 289.657   7
  -2   2   9 9540.59 495.783   7
  -2   2  10 13075.0 598.334   7
  -2   2  11-34.1427 88.5297   7
  -2   2  12 1985.59 250.550   7
  -2   2  13 3936.53 344.757   7
  -2   3 -22 300.011 173.413   2
  -2   3 -21 391.559 223.398   2
  -2   3 -20 1296.48 328.881   2
  -2   3 -19 433.944 227.469   2
  -2   3 -18 1427.06 343.308   2
  -2   3 -17 438.513 197.139   2
  -2   3 -16 1357.44 298.963   2
  -2   3 -15 879.699 236.440   2
  -2   3 -14 3461.07 413.318   2
  -2   3 -13 745.630 222.024   2
  -2   3 -12 1583.05 287.583   2
  -2   3 -11 4720.24 439.663   2
  -2   3 -10 2805.18 327.335   2
  -2   3  -9 11546.7 618.668   2
  -2   3  -9 10285.7 555.795   4
  -2   3  -8 3352.60 335.974   2
  -2   3  -8 3620.02 303.917   4
  -2   3  -7 23646.4 778.165   4
  -2   3  -6 16906.6 605.743   5
  -2   3  -6 16102.0 600.703   4
  -2   3  -5 24798.8 742.494   5
  -2   3  -5 25603.9 740.604   4
  -2   3  -4 22791.1 684.097   5
  -2   3  -4 23317.5 549.649   3
  -2   3  -4 21881.5 652.476   4
  -2   3  -3 12701.6 401.105   3
  -2   3  -3 12537.0 478.428   5
  -2   3  -3 12582.5 447.860   4
  -2   3  -2 12002.5 502.189   7
  -2   3  -2 11771.2 425.463   4
  -2   3  -1 3809.48 273.947   7
  -2   3   0 9513.72 437.265   7
  -2   3   1 15614.0 582.324   7
  -2   3   2 15162.3 580.318   7
  -2   3   3 39533.7 1057.12   7
  -2   3   4 22776.5 774.397   7
  -2   3   5 36337.6 1039.10   7
  -2   3   6 36210.0 1071.78   7
  -2   3   7 2407.33 254.141   7
  -2   3   8 3229.89 320.613   7
  -2   3   9 5636.41 413.410   7
  -2   3  10 10107.8 579.504   7
  -2   3  11 21974.1 910.255   7
  -2   3  12 833.738 190.054   7
  -2   3  13 1231.50 210.427   7
  -2   4 -22 561.005 232.173   2
  -2   4 -21 564.627 237.009   2
  -2   4 -20 3323.07 507.504   2
  -2   4 -19 437.012 205.471   2
  -2   4 -18 1546.99 320.978   2
  -2   4 -17 494.124 218.250   2
  -2   4 -16 2370.75 369.774   2
  -2   4 -15 2550.55 370.975   2
  -2   4 -14 765.051 227.667   2
  -2   4 -13 23416.3 1048.57   2
  -2   4 -12 7441.20 539.774   2
  -2   4 -11 3159.76 375.576   2
  -2   4 -11 3188.14 349.998   4
  -2   4 -10 288.123 117.516   4
  -2   4 -10 514.703 168.420   2
  -2   4  -9 1038.55 169.234   2
  -2   4  -9 1054.12 196.932   4
  -2   4  -8 24896.6 883.779   2
  -2   4  -8 24116.2 846.237   4
  -2   4  -7 2203.14 248.808   4
  -2   4  -6 53375.6 1202.61   5
  -2   4  -6 53676.3 1293.58   4
  -2   4  -5 68821.4 1402.79   5
  -2   4  -5 67453.9 1472.49   4
  -2   4  -5 65970.4 1157.02   3
  -2   4  -4 3059.95 175.577   3
  -2   4  -4 2508.53 215.374   5
  -2   4  -4 2931.87 248.624   4
  -2   4  -3 10161.6 500.951   7
  -2   4  -3 11214.3 449.213   5
  -2   4  -3 10966.2 479.403   4
  -2   4  -2 2970.38 253.484   7
  -2   4  -1 2399.38 226.266   7
  -2   4   0 2455.46 236.925   7
  -2   4   1 249.426 108.307   7
  -2   4   2 2958.32 278.806   7
  -2   4   3 4384.92 342.564   7
  -2   4   4 9182.27 516.391   7
  -2   4   5 14077.4 663.368   7
  -2   4   6 2213.24 274.046   7
  -2   4   7 2571.34 303.150   7
  -2   4   8 10670.0 621.526   7
  -2   4   9 2211.09 285.400   7
  -2   4  10 772.247 201.789   7
  -2   4  11 1535.35 270.660   7
  -2   4  12 566.327 178.433   7
  -2   4  13 967.624 219.969   7
  -2   4  14 420.594 178.924   7
  -2   5 -22-186.202 146.896   2
  -2   5 -21 520.597 238.531   2
  -2   5 -20 595.800 183.729   2
  -2   5 -19-103.410 123.524   2
  -2   5 -18 656.182 231.024   2
  -2   5 -17 1621.67 297.770   2
  -2   5 -16 334.967 166.523   2
  -2   5 -15 235.326 158.859   2
  -2   5 -14 69.5264 109.165   2
  -2   5 -13 4797.82 445.384   4
  -2   5 -13 5827.12 490.861   2
  -2   5 -12 2978.43 350.417   2
  -2   5 -12 2849.44 337.272   4
  -2   5 -11 3931.92 374.771   2
  -2   5 -11 3978.91 381.970   4
  -2   5 -10 1523.41 216.932   4
  -2   5 -10 1281.70 212.533   2
  -2   5  -9 713.494 146.029   2
  -2   5  -9 519.884 159.262   4
  -2   5  -8 1854.45 248.455   4
  -2   5  -8 2408.88 272.838   2
  -2   5  -7 10541.2 557.377   4
  -2   5  -6 28010.5 747.234   5
  -2   5  -6 29171.5 928.687   4
  -2   5  -5 29255.8 913.535   7
  -2   5  -5 29238.9 761.983   5
  -2   5  -5 28939.2 932.329   4
  -2   5  -4 17311.3 674.505   7
  -2   5  -4 17878.1 559.794   5
  -2   5  -4 18195.7 695.067   4
  -2   5  -3 16268.8 641.645   7
  -2   5  -2 25231.2 839.429   7
  -2   5  -1 12884.4 586.134   7
  -2   5   0 7198.15 445.652   7
  -2   5   1 23283.2 848.643   7
  -2   5   2 3031.51 312.317   7
  -2   5   3 26032.0 961.597   7
  -2   5   4 2899.71 323.144   7
  -2   5   5 177.734 154.067   7
  -2   5   6 9444.01 600.806   7
  -2   5   7 15848.3 830.931   7
  -2   5   8 29308.7 1158.75   7
  -2   5   9 3314.81 393.423   7
  -2   5  10 242.969 138.665   7
  -2   5  11-105.126 147.675   7
  -2   5  12 156.548 160.831   7
  -2   5  13 439.976 181.867   7
  -2   5  14-25.9687 117.777   7
  -2   6 -22 996.890 319.908   2
  -2   6 -21 192.630 165.129   2
  -2   6 -20 1952.31 389.837   2
  -2   6 -19 768.005 236.710   2
  -2   6 -18 324.389 194.632   2
  -2   6 -17 1339.24 256.981   2
  -2   6 -16 1576.45 288.968   2
  -2   6 -15 523.482 184.104   4
  -2   6 -15 380.555 167.895   2
  -2   6 -14 1543.52 270.690   4
  -2   6 -14 1922.08 296.189   2
  -2   6 -13 6923.89 553.429   4
  -2   6 -13 7566.37 555.757   2
  -2   6 -12 2579.81 328.764   4
  -2   6 -12 2837.98 330.825   2
  -2   6 -11 10601.8 611.290   2
  -2   6 -11 10367.7 633.785   4
  -2   6 -10 1416.75 212.721   2
  -2   6 -10 909.202 188.798   4
  -2   6  -9 53993.0 1424.70   2
  -2   6  -9 50948.7 1482.93   4
  -2   6  -8 53943.7 1484.09   4
  -2   6  -7 3107.67 315.220   4
  -2   6  -6 2524.95 260.369   7
  -2   6  -6 2008.69 160.966   5
  -2   6  -6 2372.64 283.292   4
  -2   6  -5 12587.9 607.122   7
  -2   6  -5 14208.9 467.097   5
  -2   6  -5 13895.9 663.972   4
  -2   6  -4 819.977 158.417   7
  -2   6  -4 729.311 108.696   5
  -2   6  -3 873.110 175.700   7
  -2   6  -2 26561.1 935.770   7
  -2   6  -1 10405.1 572.587   7
  -2   6   0 1807.17 264.747   7
  -2   6   1 10308.0 605.795   7
  -2   6   2 3488.57 370.604   7
  -2   6   3 9621.55 615.837   7
  -2   6   4 2806.55 342.822   7
  -2   6   5 11947.6 725.307   7
  -2   6   6 1639.75 281.500   7
  -2   6   7 1049.42 227.966   7
  -2   6   8 2398.44 332.503   7
  -2   6   9 1542.45 286.989   7
  -2   6  10 277.565 142.009   7
  -2   6  11 1744.37 302.872   7
  -2   6  12 408.959 185.116   7
  -2   6  13 1871.26 334.257   7
  -2   6  14 401.649 181.419   7
  -2   7 -18 333.911 153.515   2
  -2   7 -17 423.772 174.572   2
  -2   7 -16 1273.98 258.806   4
  -2   7 -16 1615.30 282.730   2
  -2   7 -15 387.800 155.502   4
  -2   7 -15 142.164 125.715   2
  -2   7 -14 4707.41 477.163   4
  -2   7 -14 5762.77 483.913   2
  -2   7 -13 3170.24 392.604   4
  -2   7 -13 2819.46 329.505   2
  -2   7 -12 738.553 166.581   4
  -2   7 -12 806.515 178.223   2
  -2   7 -11 585.099 167.425   4
  -2   7 -11 571.917 155.287   2
  -2   7 -10 2460.40 305.539   4
  -2   7 -10 2225.04 259.458   2
  -2   7  -9 18828.6 754.043   2
  -2   7  -9 18562.2 857.392   4
  -2   7  -8 9028.50 579.982   4
  -2   7  -7 3166.48 303.289   7
  -2   7  -7 2997.12 368.422   4
  -2   7  -6 23.0831 73.4732   7
  -2   7  -6 81.3684 137.146   4
  -2   7  -5 2280.65 270.829   7
  -2   7  -4 4568.66 257.466   5
  -2   7  -4 4955.34 395.743   7
  -2   7  -3 2917.16 301.057   7
  -2   7  -2 9540.32 566.751   7
  -2   7  -1 13805.8 708.129   7
  -2   7   0 3157.42 368.839   7
  -2   7   1 236.865 104.189   7
  -2   7   2 1371.25 262.330   7
  -2   7   3 7489.95 587.699   7
  -2   7   4 8585.13 643.818   7
  -2   7   5 20298.1 1039.02   7
  -2   7   6 2125.07 339.949   7
  -2   7   7 1208.06 250.726   7
  -2   7   8 402.579 209.309   7
  -2   7   9 1146.59 304.593   7
  -2   7  10 1296.17 282.175   7
  -2   7  11 299.451 149.606   7
  -2   7  12 1456.35 308.023   7
  -2   7  13 913.762 294.046   7
  -2   7  14-81.9803 159.378   7
  -2   8 -17 190.978 183.418   4
  -2   8 -16 3427.59 469.783   4
  -2   8 -15 712.910 235.503   4
  -2   8 -14 1460.66 290.411   4
  -2   8 -13 221.445 139.578   4
  -2   8 -12 7849.56 607.203   4
  -2   8 -11 7670.94 587.309   4
  -2   8 -10 554.831 178.830   4
  -2   8  -9 927.198 235.958   4
  -2   8  -8 8964.56 539.613   7
  -2   8  -8 8422.52 615.386   4
  -2   8  -7 3166.01 332.082   7
  -2   8  -7 3303.02 384.246   4
  -2   8  -6 802.246 179.844   7
  -2   8  -6 1260.61 263.908   4
  -2   8  -5 15877.7 760.556   7
  -2   8  -4 2705.60 320.446   7
  -2   8  -3 1952.83 290.347   7
  -2   8  -2 2990.05 362.274   7
  -2   8  -1 944.089 214.115   7
  -2   8   0 4736.45 453.187   7
  -2   8   1 3594.94 400.595   7
  -2   8   2 7432.70 608.823   7
  -2   8   3 2714.43 366.627   7
  -2   8   4 14598.9 892.541   7
  -2   8   5 4559.17 515.457   7
  -2   8   6 201.242 222.993   7
  -2   8   7 2517.60 406.245   7
  -2   8   8 65.0267 156.397   7
  -2   8   9 2563.40 405.612   7
  -2   8  10 1317.80 327.246   7
  -2   8  11 791.045 247.475   7
  -2   8  12 5049.39 627.407   7
  -2   8  13 5591.89 660.046   7
  -2   8  14 5579.26 635.234   7
  -2   9 -19 129.613 194.876   4
  -2   9 -18 171.317 176.759   4
  -2   9 -17-320.297 200.304   4
  -2   9 -16 297.480 224.718   4
  -2   9 -15 284.447 157.298   4
  -2   9 -14 925.308 263.558   4
  -2   9 -13 997.310 260.971   4
  -2   9 -12 2554.25 356.425   4
  -2   9 -11 849.425 193.307   4
  -2   9 -10 1057.53 227.519   4
  -2   9  -9 2104.28 275.257   7
  -2   9  -9 3264.24 403.109   4
  -2   9  -8 788.405 167.338   7
  -2   9  -8 514.203 169.910   4
  -2   9  -7 3795.19 378.455   7
  -2   9  -7 4322.95 480.061   4
  -2   9  -6 3959.65 383.776   7
  -2   9  -6 4366.41 456.506   4
  -2   9  -5 1261.33 208.922   7
  -2   9  -4 14334.5 778.501   7
  -2   9  -3 8292.38 596.176   7
  -2   9  -2 2565.78 346.579   7
  -2   9  -1 208.132 202.639   7
  -2   9   0 1263.08 257.258   7
  -2   9   1 5665.69 538.748   7
  -2   9   2 3562.39 440.384   7
  -2   9   3 13096.4 882.149   7
  -2   9   4 3903.13 480.841   7
  -2   9   5 1819.61 341.802   7
  -2   9   6 3137.77 472.054   7
  -2   9   7 771.236 244.397   7
  -2   9   8 453.040 225.101   7
  -2   9   9 77.5441 160.898   7
  -2   9  10 768.933 270.136   7
  -2   9  11 860.850 294.780   7
  -2   9  12 1778.90 396.926   7
  -2   9  13 2085.00 419.703   7
  -2   9  14-9.02277 141.615   7
  -2   9  15 386.338 252.159   7
  -2  10 -19 201.338 201.534   4
  -2  10 -18 597.381 229.836   4
  -2  10 -17 325.575 219.853   4
  -2  10 -16 1321.28 303.618   4
  -2  10 -15 100.040 178.942   4
  -2  10 -14 1412.00 295.247   4
  -2  10 -13 579.696 215.761   4
  -2  10 -12 1459.82 313.614   4
  -2  10 -11 750.984 221.104   4
  -2  10 -10 3116.61 425.394   4
  -2  10  -9 593.550 209.543   4
  -2  10  -8 620.332 169.955   7
  -2  10  -8 638.223 186.174   4
  -2  10  -7 2646.89 327.312   7
  -2  10  -7 3200.20 405.870   4
  -2  10  -6 2820.67 357.668   7
  -2  10  -5 5219.10 473.131   7
  -2  10  -4 5658.61 525.460   7
  -2  10  -3 1173.12 253.755   7
  -2  10  -2 3415.90 422.722   7
  -2  10  -1-14.8279 120.581   7
  -2  10   0 1225.60 280.787   7
  -2  10   1 2547.04 398.920   7
  -2  10   2 7896.06 699.981   7
  -2  10   3 1084.11 285.452   7
  -2  10   4 86.9460 152.378   7
  -2  10   5 876.031 279.211   7
  -2  10   6 5761.62 657.312   7
  -2  10   7 4504.04 590.533   7
  -2  10   8 198.174 164.673   7
  -2  10   9 1782.65 375.023   7
  -2  10  10 4988.62 638.375   7
  -2  10  11 2163.02 463.682   7
  -2  10  12 168.754 212.565   7
  -2  10  13 228.126 238.077   7
  -2  11 -19 1.38837 162.584   4
  -2  11 -18 157.368 143.084   4
  -2  11 -17 222.646 139.439   4
  -2  11 -16 714.898 227.444   4
  -2  11 -15 428.592 197.585   4
  -2  11 -14-71.7763 116.550   4
  -2  11 -13 603.352 174.568   4
  -2  11 -12 1016.88 295.237   4
  -2  11 -11 856.112 235.769   4
  -2  11 -10 2738.83 422.634   4
  -2  11  -9 370.656 201.411   4
  -2  11  -8 920.216 205.484   7
  -2  11  -8 1024.42 249.646   4
  -2  11  -7 3476.58 380.149   7
  -2  11  -7 4801.44 557.479   4
  -2  11  -6 539.937 173.534   7
  -2  11  -5 340.118 140.450   7
  -2  11  -4 451.832 198.420   7
  -2  11  -3 3744.29 445.863   7
  -2  11  -2 1116.27 256.919   7
  -2  11  -1 937.258 308.512   7
  -2  11   0 2512.06 389.654   7
  -2  11   1 181.186 189.042   7
  -2  11   2 712.280 237.616   7
  -2  11   3 99.4849 188.566   7
  -2  11   4 107.908 163.847   7
  -2  11   5 2550.71 457.277   7
  -2  11   6-108.960 242.524   7
  -2  11   7 433.796 206.505   7
  -2  11   8 2845.39 504.749   7
  -2  11   9 247.232 212.313   7
  -2  11  10-143.848 255.937   7
  -2  11  11 1041.75 349.301   7
  -2  12 -17 238.557 157.434   4
  -2  12 -16-60.9403 196.172   4
  -2  12 -15 404.041 198.830   4
  -2  12 -14 172.845 156.627   4
  -2  12 -13 139.688 145.237   4
  -2  12 -12 967.711 282.605   4
  -2  12 -11 444.365 214.954   4
  -2  12 -10 821.841 244.865   4
  -2  12  -9-164.177 191.288   4
  -2  12  -8-44.8411 146.848   4
  -2  12  -7 1421.36 271.456   7
  -2  12  -7 2836.60 462.962   4
  -2  12  -6 1219.35 274.163   7
  -2  12  -5 23.9393 118.694   7
  -2  12  -4 566.863 214.525   7
  -2  12  -3 1471.10 327.884   7
  -2  12  -2 453.711 184.772   7
  -2  12  -1 876.458 242.631   7
  -2  12   0 921.657 267.314   7
  -2  12   1 178.168 150.849   7
  -2  12   2 219.908 165.279   7
  -2  12   3 137.055 213.950   7
  -2  12   4 264.562 195.241   7
  -2  12   5 532.502 248.371   7
  -2  12   6 182.720 172.835   7
  -2  12   7 556.417 266.028   7
  -2  12   8 913.365 342.707   7
  -2  12   9-65.1362 227.360   7
  -2  13 -16 288.033 155.405   4
  -2  13 -15-147.998 185.835   4
  -2  13 -14 454.692 219.390   4
  -2  13 -13 245.694 173.703   4
  -2  13 -12 768.606 286.879   4
  -2  13 -11 411.334 222.737   4
  -2  13 -10 1289.75 341.768   4
  -2  13  -9 126.017 146.080   4
  -2  13  -8-108.675 178.723   4
  -2  13  -7 729.094 202.909   7
  -2  13  -7 1303.09 334.164   4
  -2  13  -6-133.158 137.870   7
  -2  13  -5 918.195 253.640   7
  -2  13  -4 2322.09 395.240   7
  -2  13  -3 710.725 241.675   7
  -2  13  -2 23.6937 121.295   7
  -2  13  -1 158.954 189.633   7
  -2  13   0 280.826 150.376   7
  -2  13   1 1043.37 319.184   7
  -2  13   2 2437.78 461.427   7
  -2  13   3 12.9863 172.154   7
  -2  13   4 567.501 261.589   7
  -2  13   5 3109.47 555.360   7
  -2  13   6-179.359 191.359   7
  -2  14 -13 409.182 246.460   4
  -2  14 -12 165.272 141.354   4
  -2  14 -11 1122.93 311.979   4
  -2  14 -10 1316.66 352.507   4
  -2  14  -9 1252.72 342.496   4
  -2  14  -8 1495.08 381.250   4
  -2  14  -7 995.048 363.942   4
  -2  14  -6 785.091 246.645   7
  -2  14  -5 417.149 185.506   7
  -2  14  -4 418.386 186.451   7
  -2  14  -3 55.7363 151.139   7
  -2  14  -2 647.351 267.024   7
  -2  14  -1-64.8904 172.646   7
  -2  14   0 578.245 221.899   7
  -2  14   1-55.9269 170.446   7
  -2  14   2 587.795 244.962   7
  -2  15  -9 475.147 240.003   4
  -2  15  -8 1638.90 434.505   4
  -2  15  -7 153.007 263.299   4
  -2  15  -6 255.890 207.165   4
  -2  15  -5 515.754 205.645   7
  -2  15  -4 389.343 238.831   7
  -2  15  -3 107.495 138.686   7
  -2  15  -2-15.7214 140.984   7
  -1  -5  -8 10865.0 676.396   2
  -1  -5  -7 8528.62 565.151   2
  -1  -5  -6 5181.52 412.196   2
  -1  -5  -5 1983.01 262.048   2
  -1  -5  -4 16050.2 655.360   2
  -1  -5  -3 13800.6 563.754   2
  -1  -5  -2 5897.76 334.552   2
  -1  -5  -1 35069.2 846.068   2
  -1  -5   4 27051.0 577.492   5
  -1  -5   5 31754.9 638.834   5
  -1  -5   6 2918.74 152.254   5
  -1  -5  11 6264.77 391.220   3
  -1  -4 -12 2134.96 344.760   2
  -1  -4 -11 788.437 238.218   2
  -1  -4 -10 163.647 119.292   2
  -1  -4  -9 3610.56 409.656   2
  -1  -4  -8 9540.31 602.050   2
  -1  -4  -7 34677.4 1171.47   2
  -1  -4  -6 17465.8 757.125   2
  -1  -4  -5 19894.4 751.813   2
  -1  -4  -4 4324.74 306.823   2
  -1  -4  -3 20916.4 671.143   2
  -1  -4  -2 7207.80 341.242   2
  -1  -4  -1 24362.5 634.173   2
  -1  -4   0 5613.34 239.379   2
  -1  -4   1 8528.08 243.644   2
  -1  -4   2 879.178 93.4444   5
  -1  -4   3 3918.86 184.507   5
  -1  -4   4 23367.8 537.946   5
  -1  -4   8 1136.86 162.396   3
  -1  -4   9 5762.18 350.748   3
  -1  -4  10 1266.94 169.915   3
  -1  -4  11 8721.14 453.958   3
  -1  -4  12 57.6791 83.7291   3
  -1  -3 -14 45.7146 174.269   2
  -1  -3 -13 1149.72 270.365   2
  -1  -3 -12 1154.17 291.814   2
  -1  -3 -11 1957.07 325.127   2
  -1  -3 -10 2364.75 334.199   2
  -1  -3  -9 7960.05 569.655   2
  -1  -3  -8 4178.45 402.000   2
  -1  -3  -7 241.070 95.3685   2
  -1  -3  -6 5053.97 382.415   2
  -1  -3  -5 2310.92 241.545   2
  -1  -3  -4 100188. 1988.93   2
  -1  -3  -3 17225.7 593.370   2
  -1  -3  -2 209.494 58.9161   2
  -1  -3  -1 3838.03 214.891   2
  -1  -3   0 22248.4 602.969   5
  -1  -3   0 21346.9 503.777   2
  -1  -3   1 60281.8 1133.43   5
  -1  -3   1 58850.1 993.266   2
  -1  -3   2 10187.8 328.736   5
  -1  -3   3 10030.2 322.349   5
  -1  -3   5 47918.7 1114.73   3
  -1  -3   6 2649.93 212.001   3
  -1  -3   7 9222.96 415.026   3
  -1  -3   8 35260.6 937.180   3
  -1  -3   9 359.898 94.8897   3
  -1  -3  10 312.183 104.350   3
  -1  -3  11 22.0475 68.9456   3
  -1  -3  12 2343.58 249.045   3
  -1  -3  13 7216.90 449.864   3
  -1  -2 -15 7251.17 689.098   2
  -1  -2 -14 3245.71 423.706   2
  -1  -2 -13 3683.93 454.760   2
  -1  -2 -12 7673.85 602.901   2
  -1  -2 -11 127.576 161.314   2
  -1  -2 -10 586.887 196.448   2
  -1  -2  -9 10558.6 631.091   2
  -1  -2  -8 9706.22 566.286   2
  -1  -2  -7 18967.2 774.852   2
  -1  -2  -6 12736.7 590.782   2
  -1  -2  -5 6938.61 392.153   2
  -1  -2  -4 57088.0 1307.50   2
  -1  -2  -3 245549. 3976.32   2
  -1  -2  -2 67320.9 1301.82   2
  -1  -2  -1 12708.4 456.934   5
  -1  -2  -1 13632.5 400.726   2
  -1  -2   0 15155.9 441.412   5
  -1  -2   1 13003.7 393.479   5
  -1  -2   3 7463.03 324.904   3
  -1  -2   4 3333.83 221.070   3
  -1  -2   5 7691.53 345.964   3
  -1  -2   6 27798.6 748.021   3
  -1  -2   7 36265.3 926.125   3
  -1  -2   8 40415.1 1030.70   3
  -1  -2   9 16093.4 614.112   3
  -1  -2  10 3302.85 271.433   3
  -1  -1 -17 275.243 174.561   2
  -1  -1 -16 729.675 271.740   2
  -1  -1 -15 1094.27 302.080   2
  -1  -1 -14 4799.74 507.491   2
  -1  -1 -13 6492.17 572.443   2
  -1  -1 -12 7072.93 555.092   2
  -1  -1 -11 7586.37 573.162   2
  -1  -1 -10 401.725 163.234   2
  -1  -1  -9 6055.35 488.662   2
  -1  -1  -8 787.033 183.225   2
  -1  -1  -7 28406.7 931.303   2
  -1  -1  -6 164.529 80.2567   2
  -1  -1  -5 5969.13 383.331   2
  -1  -1  -4 23412.2 713.498   2
  -1  -1  -3 27952.4 729.896   2
  -1  -1  -2 97565.8 1748.44   5
  -1  -1  -2 96075.6 1719.40   2
  -1  -1  -1 309995. 4754.82   5
  -1  -1   0 41958.2 850.170   5
  -1  -1   1 67228.2 1267.89   3
  -1  -1   2 148344. 2453.88   3
  -1  -1   3 20289.3 554.985   3
  -1  -1   4 23962.8 634.459   3
  -1  -1   5 7753.05 345.363   3
  -1  -1   6 863.291 62.7126   7
  -1  -1   7 20247.1 422.676   7
  -1  -1   8 11669.3 311.118   7
  -1  -1   9 8400.46 275.107   7
  -1  -1  10 3469.68 180.500   7
  -1  -1  11 5625.43 253.424   7
  -1   0 -18 2420.12 461.758   2
  -1   0 -17 2696.58 438.947   2
  -1   0 -16-83.2011 211.865   2
  -1   0 -15 1390.06 332.733   2
  -1   0 -14 4511.54 498.114   2
  -1   0 -13 2900.99 381.715   2
  -1   0 -12 3144.63 378.273   2
  -1   0 -12 3229.19 382.763   6
  -1   0 -11 4615.79 432.444   6
  -1   0 -11 4865.41 451.215   2
  -1   0 -10 24725.2 987.109   6
  -1   0 -10 27239.0 1040.70   2
  -1   0  -9 6154.41 447.168   6
  -1   0  -9 6729.08 473.296   2
  -1   0  -8 877.061 191.217   2
  -1   0  -8 751.039 175.317   6
  -1   0  -7 10799.5 525.709   6
  -1   0  -7 10142.8 537.932   2
  -1   0  -6 53611.7 1269.10   6
  -1   0  -6 52498.8 1318.64   2
  -1   0  -5 361.179 116.499   2
  -1   0  -4 1231.00 158.290   2
  -1   0  -3 23326.6 647.718   5
  -1   0  -3 23833.1 647.395   2
  -1   0  -2 14939.2 482.028   5
  -1   0  -1 85044.3 1481.53   5
  -1   0   0 99343.9 1683.09   3
  -1   0   1 179822. 2827.06   3
  -1   0   3 435.787 59.3155   7
  -1   0   4 10824.4 298.539   7
  -1   0   5 57648.6 1049.02   7
  -1   0   6 17139.4 454.072   7
  -1   0   7 8010.87 308.902   7
  -1   0   8 1709.00 151.346   7
  -1   0   9 4739.70 267.090   7
  -1   0  10 928.057 130.245   7
  -1   0  11 2929.17 224.316   7
  -1   0  12 52.0341 57.6064   7
  -1   1 -18 2154.28 375.654   2
  -1   1 -17 4594.63 542.709   2
  -1   1 -16 2876.51 430.682   2
  -1   1 -15 1713.17 318.855   2
  -1   1 -14 92.7383 130.534   6
  -1   1 -14 349.706 146.526   2
  -1   1 -13-32.6575 123.831   6
  -1   1 -13-18.9297 154.388   2
  -1   1 -12 2638.37 332.508   6
  -1   1 -12 2487.31 329.481   2
  -1   1 -11 13972.5 722.433   6
  -1   1 -11 14033.1 738.493   2
  -1   1 -10 847.150 205.131   6
  -1   1 -10 929.494 200.812   2
  -1   1  -9 16592.8 721.809   6
  -1   1  -9 17448.0 760.928   2
  -1   1  -8 15976.4 674.679   6
  -1   1  -8 15785.7 666.056   2
  -1   1  -7 8651.17 456.840   6
  -1   1  -7 9199.50 486.541   2
  -1   1  -6 34758.5 928.231   6
  -1   1  -6 32662.8 917.630   2
  -1   1  -5 353.366 108.976   2
  -1   1  -4 62601.4 1298.11   2
  -1   1  -4 62463.7 1215.92   4
  -1   1  -3 1354.34 127.850   5
  -1   1  -3 1558.52 125.410   4
  -1   1  -2 2319.45 124.363   3
  -1   1  -2 2617.92 167.192   5
  -1   1  -2 2427.27 133.330   4
  -1   1  -1 12494.1 387.901   5
  -1   1  -1 12898.5 304.194   4
  -1   1  -1 13564.2 346.468   3
  -1   1   0 33211.7 684.683   7
  -1   1   1 51998.9 966.397   7
  -1   1   2 269243. 4112.43   7
  -1   1   3 119266. 2003.92   7
  -1   1   4 73022.5 1367.77   7
  -1   1   5 29244.9 733.715   7
  -1   1   6 21400.8 619.105   7
  -1   1  12 8884.77 496.570   7
  -1   2 -19 52.4291 144.071   2
  -1   2 -18 127.790 160.284   2
  -1   2 -17 3233.78 459.286   2
  -1   2 -16 3298.61 434.980   2
  -1   2 -15 1574.72 286.879   6
  -1   2 -15 680.199 186.159   2
  -1   2 -14 1471.14 295.540   6
  -1   2 -14 1471.06 292.547   2
  -1   2 -13 9356.38 625.961   2
  -1   2 -13 8639.72 624.342   6
  -1   2 -12 3886.50 392.503   6
  -1   2 -12 4073.93 413.367   2
  -1   2 -11 7058.27 495.725   2
  -1   2 -11 6502.16 473.598   6
  -1   2 -10 10722.8 575.789   6
  -1   2 -10 11160.5 595.562   2
  -1   2  -9 15339.7 669.083   6
  -1   2  -9 15668.8 693.314   2
  -1   2  -8 16636.8 655.582   6
  -1   2  -8 16852.8 673.347   2
  -1   2  -8 17349.3 662.824   4
  -1   2  -7 1517.73 176.012   4
  -1   2  -7 1708.86 197.291   6
  -1   2  -7 1556.47 192.363   2
  -1   2  -6 9812.74 428.539   6
  -1   2  -6 9419.34 440.668   2
  -1   2  -6 9918.70 431.133   4
  -1   2  -5 23980.8 715.060   2
  -1   2  -5 26589.1 700.485   4
  -1   2  -4 115296. 1982.24   5
  -1   2  -4 118769. 2032.90   4
  -1   2  -3 587286. 8843.92   5
  -1   2  -3 617021. 8907.55   4
  -1   2  -2 691038. 10029.0   7
  -1   2  -2 675681. 9957.17   5
  -1   2  -2 675881. 10010.1   4
  -1   2  -1 80174.1 1430.88   7
  -1   2   0 57292.5 1125.95   7
  -1   2   1 106764. 1868.99   7
  -1   2   2 12224.0 430.116   7
  -1   2   3 75490.7 1507.31   7
  -1   2   4 106352. 1986.06   7
  -1   2  13 2911.54 328.176   7
  -1   3 -20 920.521 308.302   2
  -1   3 -19 2428.81 400.737   2
  -1   3 -18 1770.13 322.672   2
  -1   3 -17 1234.50 293.384   2
  -1   3 -16 2133.33 349.390   6
  -1   3 -16 1676.90 322.386   2
  -1   3 -15 2853.49 383.137   2
  -1   3 -15 3162.29 391.878   6
  -1   3 -14 17773.4 902.751   6
  -1   3 -14 18374.7 904.552   2
  -1   3 -13 12.9425 142.682   6
  -1   3 -13 6.66622 117.832   2
  -1   3 -12 9178.40 580.662   6
  -1   3 -12 9071.85 583.550   2
  -1   3 -11 5053.80 420.194   6
  -1   3 -11 5258.12 426.258   2
  -1   3 -10 3502.65 322.102   6
  -1   3 -10 3394.00 325.788   4
  -1   3 -10 3386.70 320.156   2
  -1   3  -9 1533.62 209.370   4
  -1   3  -9 1555.41 222.679   2
  -1   3  -9 1375.81 198.912   6
  -1   3  -8 13513.5 569.730   6
  -1   3  -8 14846.2 604.941   2
  -1   3  -8 13851.5 587.882   4
  -1   3  -7 3886.38 280.784   6
  -1   3  -7 4386.03 305.253   2
  -1   3  -7 4257.04 298.333   4
  -1   3  -6 14995.3 523.343   6
  -1   3  -6 16477.7 572.465   2
  -1   3  -6 15581.9 564.094   4
  -1   3  -5-51.4361 71.7310   4
  -1   3  -4 4829.15 258.912   7
  -1   3  -4 4446.11 204.718   5
  -1   3  -4 4997.07 288.861   4
  -1   3  -3 129867. 2198.08   7
  -1   3  -3 128051. 2068.32   5
  -1   3  -3 129106. 2268.63   4
  -1   3  -2 123263. 2128.98   7
  -1   3  -1 115484. 2047.38   7
  -1   3   0 63583.5 1313.47   7
  -1   3   1 10304.2 427.792   7
  -1   3   2 1537.74 175.189   7
  -1   3   3 66391.1 1467.42   7
  -1   3  13 2404.14 320.867   7
  -1   3  14 754.095 191.293   7
  -1   4 -20 896.163 276.634   2
  -1   4 -19 1147.31 291.591   2
  -1   4 -18 249.375 160.904   2
  -1   4 -17 3735.68 438.757   2
  -1   4 -16 903.860 242.755   6
  -1   4 -16 751.041 179.468   2
  -1   4 -15 586.960 191.249   6
  -1   4 -15 634.840 182.977   2
  -1   4 -14-87.2431 139.120   6
  -1   4 -14 232.408 127.334   2
  -1   4 -13 7510.93 532.091   6
  -1   4 -13 7843.90 559.131   2
  -1   4 -12 13895.0 723.005   6
  -1   4 -12 14075.4 730.153   4
  -1   4 -12 15761.0 745.407   2
  -1   4 -11 1689.62 255.974   4
  -1   4 -11 1623.07 225.141   2
  -1   4 -11 2157.46 268.266   6
  -1   4 -10 931.028 166.104   4
  -1   4 -10 891.430 180.390   2
  -1   4 -10 857.088 164.829   6
  -1   4  -9 1753.50 226.710   4
  -1   4  -9 1539.81 190.928   6
  -1   4  -9 1619.72 228.872   2
  -1   4  -8 7124.61 395.828   6
  -1   4  -8 7872.75 446.981   4
  -1   4  -8 7844.52 421.593   2
  -1   4  -7 26075.0 747.730   6
  -1   4  -7 28254.8 825.604   2
  -1   4  -7 26875.1 865.471   4
  -1   4  -6 241196. 3956.35   2
  -1   4  -6 241604. 4072.12   4
  -1   4  -5 180612. 3022.63   7
  -1   4  -5 182300. 3182.90   4
  -1   4  -4 22715.0 636.483   7
  -1   4  -4 21974.1 485.460   5
  -1   4  -4 22800.6 721.630   4
  -1   4  -3 1039.88 136.524   7
  -1   4  -3 866.912 80.5030   5
  -1   4  -2 11104.6 452.237   7
  -1   4  -1 10138.9 449.324   7
  -1   4   0 46254.2 1156.64   7
  -1   4   1 28937.7 875.724   7
  -1   4   2 15057.5 617.369   7
  -1   4  13-68.8352 91.5687   7
  -1   4  14 3485.96 427.180   7
  -1   5 -20-58.8514 163.201   2
  -1   5 -19 90.1048 128.929   2
  -1   5 -18 1946.49 332.326   2
  -1   5 -17 1322.27 274.875   2
  -1   5 -16 352.435 164.468   2
  -1   5 -15 8707.42 619.410   6
  -1   5 -15 8331.42 602.146   2
  -1   5 -14 4166.18 401.569   6
  -1   5 -14 3998.17 402.918   2
  -1   5 -14 4236.39 428.818   4
  -1   5 -13 125.615 139.969   4
  -1   5 -13 128.572 139.100   6
  -1   5 -13 228.495 139.357   2
  -1   5 -12 7340.12 488.232   6
  -1   5 -12 7551.21 532.714   4
  -1   5 -12 7494.73 494.094   2
  -1   5 -11 23458.4 859.237   6
  -1   5 -11 23911.7 951.219   4
  -1   5 -11 24137.2 882.089   2
  -1   5 -10 4733.89 347.031   6
  -1   5 -10 4621.66 386.167   4
  -1   5 -10 5581.08 382.387   2
  -1   5  -9 1611.97 233.865   4
  -1   5  -9 1401.69 191.417   2
  -1   5  -9 1287.49 183.607   6
  -1   5  -8 375.434 133.054   4
  -1   5  -8 610.714 132.292   2
  -1   5  -8 497.965 103.917   6
  -1   5  -7 15323.2 663.709   4
  -1   5  -7 15396.7 556.149   2
  -1   5  -6 43844.8 1033.53   7
  -1   5  -6 41517.5 1194.37   4
  -1   5  -5 10328.4 435.749   7
  -1   5  -5 10685.3 521.125   4
  -1   5  -4 30959.6 837.095   7
  -1   5  -4 28387.6 552.193   5
  -1   5  -3 29499.6 851.773   7
  -1   5  -2 61372.7 1417.80   7
  -1   5  -1 22182.9 773.469   7
  -1   5   0 1138.09 188.928   7
  -1   5   1 4188.17 346.810   7
  -1   5   2 25978.2 960.601   7
  -1   5  12 554.818 191.558   7
  -1   5  13 1934.61 346.579   7
  -1   5  14 2488.39 400.107   7
  -1   6 -20 1280.23 288.443   2
  -1   6 -19 236.163 175.153   2
  -1   6 -18 389.853 168.906   2
  -1   6 -17 289.698 139.513   2
  -1   6 -16 1230.04 272.200   4
  -1   6 -16 1613.26 274.221   2
  -1   6 -15 337.914 174.182   4
  -1   6 -15 478.105 158.530   2
  -1   6 -14 3083.52 358.696   6
  -1   6 -14 3787.25 377.969   2
  -1   6 -14 3449.55 402.069   4
  -1   6 -13 1064.70 237.248   4
  -1   6 -13 912.185 181.862   6
  -1   6 -13 1265.61 219.047   2
  -1   6 -12 2849.39 289.136   6
  -1   6 -12 2611.94 341.400   4
  -1   6 -12 3270.66 316.396   2
  -1   6 -11 2172.29 242.855   6
  -1   6 -11 2184.34 297.172   4
  -1   6 -11 2313.91 249.942   2
  -1   6 -10 20570.8 879.434   4
  -1   6 -10 21587.6 768.295   2
  -1   6  -9 10161.8 592.361   4
  -1   6  -9 10913.8 497.376   2
  -1   6  -8 6844.88 377.640   7
  -1   6  -8 7854.06 513.938   4
  -1   6  -8 7644.36 390.706   2
  -1   6  -7 2489.72 222.862   7
  -1   6  -7 2355.48 203.651   2
  -1   6  -7 2341.18 287.182   4
  -1   6  -6 1566.67 182.458   7
  -1   6  -6 1740.30 265.704   4
  -1   6  -5 8189.08 426.347   7
  -1   6  -4 21030.9 741.408   7
  -1   6  -3 39003.2 1117.53   7
  -1   6  -2 2069.82 246.624   7
  -1   6  -1 2372.03 275.848   7
  -1   6   0 10494.9 583.006   7
  -1   6   1 6518.46 476.910   7
  -1   6   2 3932.71 378.503   7
  -1   6  11 2710.18 419.537   7
  -1   6  12-83.7490 159.208   7
  -1   6  13 32.7580 170.256   7
  -1   6  14 1552.09 323.809   7
  -1   6  15 5953.01 640.087   7
  -1   7 -17 899.198 233.718   4
  -1   7 -16 310.595 167.175   4
  -1   7 -15 771.474 220.632   4
  -1   7 -14 299.005 144.398   4
  -1   7 -14 362.411 137.344   2
  -1   7 -13 166.293 122.844   4
  -1   7 -13 375.059 133.236   2
  -1   7 -12 1588.92 273.938   4
  -1   7 -12 1330.94 201.222   2
  -1   7 -11 1452.47 201.269   2
  -1   7 -11 1321.54 244.462   4
  -1   7 -10 4857.64 442.743   4
  -1   7 -10 5418.47 350.475   2
  -1   7  -9 17531.5 823.208   4
  -1   7  -9 16766.9 616.353   2
  -1   7  -8 1832.41 208.728   7
  -1   7  -8 2191.92 199.301   2
  -1   7  -7 14475.3 609.380   7
  -1   7  -7 15597.3 531.594   2
  -1   7  -6 866.393 154.951   7
  -1   7  -5 1296.03 190.102   7
  -1   7  -4 17547.2 736.758   7
  -1   7  -3 1855.79 244.555   7
  -1   7  -2 12504.3 649.073   7
  -1   7  -1 7193.32 504.070   7
  -1   7   0 5604.35 457.156   7
  -1   7   1 3549.19 382.791   7
  -1   7   2 7393.74 565.226   7
  -1   7   3 1631.87 286.220   7
  -1   7   4 1028.40 262.925   7
  -1   7   8 2368.08 384.664   7
  -1   7   9 1428.54 305.890   7
  -1   7  10 747.712 242.107   7
  -1   7  11 2176.13 384.132   7
  -1   7  12 1652.32 354.224   7
  -1   7  13 448.773 196.336   7
  -1   7  14 570.418 249.645   7
  -1   7  15 1018.80 303.358   7
  -1   8 -18 519.029 218.722   4
  -1   8 -17 3014.48 432.878   4
  -1   8 -16 669.343 218.223   4
  -1   8 -15 2593.01 366.964   4
  -1   8 -14-58.2463 102.738   4
  -1   8 -13 3317.28 398.921   4
  -1   8 -12 2175.49 329.819   4
  -1   8 -11-102.792 147.253   4
  -1   8 -10 807.324 198.154   4
  -1   8  -9 4482.49 342.565   7
  -1   8  -9 5125.51 481.683   4
  -1   8  -8 11565.2 564.976   7
  -1   8  -8 12625.3 743.084   4
  -1   8  -7 6980.15 443.007   7
  -1   8  -7 7768.12 568.488   4
  -1   8  -6 10128.2 554.331   7
  -1   8  -5 30367.7 1049.06   7
  -1   8  -4 349.599 133.024   7
  -1   8  -3 6345.18 489.685   7
  -1   8  -2 1331.30 235.368   7
  -1   8  -1 5468.62 481.927   7
  -1   8   0 2595.15 351.015   7
  -1   8   1 3752.48 440.377   7
  -1   8   2 1192.46 262.574   7
  -1   8   3 8123.76 659.533   7
  -1   8   4 6758.41 612.168   7
  -1   8   5 1129.79 272.090   7
  -1   8   6 2138.50 385.070   7
  -1   8   7 4949.89 586.733   7
  -1   8   8 1801.41 341.371   7
  -1   8   9 1113.19 291.260   7
  -1   8  10 161.628 181.080   7
  -1   8  11 369.205 210.518   7
  -1   8  12 2295.01 416.662   7
  -1   8  13 1402.49 352.977   7
  -1   8  14 130.067 124.439   7
  -1   8  15 321.248 239.989   7
  -1   9 -19 837.511 263.924   4
  -1   9 -18 146.793 117.378   4
  -1   9 -17 301.649 174.375   4
  -1   9 -16 534.642 212.583   4
  -1   9 -15 562.235 181.546   4
  -1   9 -14 171.831 125.616   4
  -1   9 -13 178.770 152.340   4
  -1   9 -12 2102.40 336.912   4
  -1   9 -11 1126.49 242.973   4
  -1   9 -10 1554.66 307.527   4
  -1   9  -9 290.023 191.749   4
  -1   9  -8 1153.64 194.535   7
  -1   9  -8 1286.01 275.244   4
  -1   9  -7 6955.11 485.542   7
  -1   9  -7 7269.79 585.736   4
  -1   9  -6 3217.47 333.245   7
  -1   9  -5 858.676 183.823   7
  -1   9  -4 2480.24 315.882   7
  -1   9  -3 954.775 217.387   7
  -1   9  -2-138.977 141.001   7
  -1   9  -1 209.989 135.152   7
  -1   9   0 2724.85 378.641   7
  -1   9   1 1146.69 243.323   7
  -1   9   2 7852.02 675.478   7
  -1   9   3 2699.75 405.168   7
  -1   9   4 1915.69 358.078   7
  -1   9   5 4088.13 520.923   7
  -1   9   6 671.790 244.853   7
  -1   9   7 4953.94 608.961   7
  -1   9   8 2186.00 420.022   7
  -1   9   9 645.716 238.852   7
  -1   9  10 406.021 254.041   7
  -1   9  11 172.038 177.108   7
  -1   9  12 204.731 145.110   7
  -1   9  13 593.021 290.567   7
  -1   9  14 1737.69 423.035   7
  -1   9  15 709.832 286.177   7
  -1  10 -20 346.351 193.399   4
  -1  10 -19 239.568 152.424   4
  -1  10 -18 352.806 146.319   4
  -1  10 -17 47.3405 113.502   4
  -1  10 -16 175.636 145.034   4
  -1  10 -15 3695.52 459.994   4
  -1  10 -14 570.596 195.899   4
  -1  10 -13 1749.06 337.216   4
  -1  10 -12 657.745 222.151   4
  -1  10 -11 756.030 221.833   4
  -1  10 -10 3702.52 448.719   4
  -1  10  -9 1303.49 298.423   4
  -1  10  -8 2736.95 313.511   7
  -1  10  -8 3828.12 469.595   4
  -1  10  -7 1821.30 273.378   7
  -1  10  -6 1767.54 273.330   7
  -1  10  -5 9230.17 637.917   7
  -1  10  -4 6285.73 542.255   7
  -1  10  -3 3361.19 414.855   7
  -1  10  -2 5019.63 518.087   7
  -1  10  -1 3122.32 417.169   7
  -1  10   0 2845.45 429.830   7
  -1  10   1-195.664 198.455   7
  -1  10   2 3493.58 464.177   7
  -1  10   3 1551.36 326.772   7
  -1  10   4 3315.36 506.410   7
  -1  10   5 285.350 147.517   7
  -1  10   6 2653.98 430.466   7
  -1  10   7 2111.56 425.069   7
  -1  10   8 685.828 305.958   7
  -1  10   9 1352.02 337.644   7
  -1  10  10-63.4081 151.255   7
  -1  10  11 1711.08 403.573   7
  -1  10  12 835.034 359.675   7
  -1  10  13 305.232 238.931   7
  -1  11 -19 447.748 228.488   4
  -1  11 -18 144.109 172.439   4
  -1  11 -17 157.484 165.692   4
  -1  11 -16 928.649 269.774   4
  -1  11 -15-126.696 164.021   4
  -1  11 -14 539.175 214.326   4
  -1  11 -13 718.999 220.728   4
  -1  11 -12 302.248 142.774   4
  -1  11 -11 3429.18 460.759   4
  -1  11 -10 369.484 240.352   4
  -1  11  -9 759.724 209.289   4
  -1  11  -8 267.936 141.714   4
  -1  11  -7 775.251 203.339   7
  -1  11  -6 1437.56 261.160   7
  -1  11  -5 2563.22 361.606   7
  -1  11  -4 101.282 124.523   7
  -1  11  -3 1530.81 310.674   7
  -1  11  -2 2556.02 388.105   7
  -1  11  -1 3808.58 492.371   7
  -1  11   0 2502.84 406.994   7
  -1  11   1 1507.16 312.448   7
  -1  11   2 16.6174 141.881   7
  -1  11   3-194.085 219.175   7
  -1  11   4 3705.96 553.927   7
  -1  11   5 158.331 137.692   7
  -1  11   6 6255.25 724.064   7
  -1  11   7 1379.61 349.724   7
  -1  11   8 370.156 230.422   7
  -1  11   9 1594.66 446.243   7
  -1  11  10 728.777 287.404   7
  -1  11  11-76.0111 161.347   7
  -1  12 -18 871.940 270.111   4
  -1  12 -17 28.4438 139.490   4
  -1  12 -16 835.547 296.484   4
  -1  12 -15-29.0589 159.804   4
  -1  12 -14-116.057 139.939   4
  -1  12 -13 547.680 234.246   4
  -1  12 -12 433.056 244.184   4
  -1  12 -11 2677.14 415.575   4
  -1  12 -10 203.494 197.452   4
  -1  12  -9 369.427 179.346   4
  -1  12  -8 3481.14 500.936   4
  -1  12  -7 2858.93 383.145   7
  -1  12  -6 192.377 146.564   7
  -1  12  -5 1496.97 287.635   7
  -1  12  -4 949.060 241.155   7
  -1  12  -3 1233.39 282.772   7
  -1  12  -2 315.955 201.976   7
  -1  12  -1 3825.72 522.316   7
  -1  12   0 2133.62 415.396   7
  -1  12   1 185.338 142.997   7
  -1  12   2 793.768 343.922   7
  -1  12   3 466.390 224.750   7
  -1  12   4 809.146 291.291   7
  -1  12   5 650.753 308.348   7
  -1  12   6 29.9945 163.495   7
  -1  12   7 69.5807 154.849   7
  -1  12   8 569.120 236.441   7
  -1  13 -16 339.529 169.164   4
  -1  13 -15 153.652 220.524   4
  -1  13 -14-69.6463 197.128   4
  -1  13 -13 1082.81 308.846   4
  -1  13 -12 1480.73 353.735   4
  -1  13 -11 207.835 166.742   4
  -1  13 -10-202.535 201.877   4
  -1  13  -9 873.925 293.860   4
  -1  13  -8 2701.09 457.556   4
  -1  13  -6 226.419 161.457   7
  -1  13  -5 1127.04 247.500   7
  -1  13  -4 926.944 255.566   7
  -1  13  -3 73.3168 147.163   7
  -1  13  -2 1096.45 291.404   7
  -1  13  -1 280.860 141.290   7
  -1  13   0-259.382 205.690   7
  -1  13   1 334.222 268.867   7
  -1  13   2 179.937 180.570   7
  -1  13   3 462.103 244.858   7
  -1  13   4 399.780 254.618   7
  -1  13   5-574.606 323.885   7
  -1  13   6 405.128 254.804   7
  -1  14 -14-175.853 221.523   4
  -1  14 -13 72.5584 168.489   4
  -1  14 -12 311.484 275.587   4
  -1  14 -11 1647.44 394.783   4
  -1  14 -10 1806.04 402.245   4
  -1  14  -9 95.8651 228.725   4
  -1  14  -8 1287.28 386.485   4
  -1  14  -5 204.785 170.607   7
  -1  14  -4 425.730 172.044   7
  -1  14  -3 783.694 214.662   7
  -1  14  -2 628.951 263.070   7
  -1  14  -1 442.001 271.908   7
  -1  14   0 978.860 312.615   7
  -1  14   1 259.841 177.886   7
  -1  14   2-667.618 310.180   7
  -1  15  -9 48.5069 208.384   4
  -1  15  -8 655.812 333.427   4
  -1  15  -7 1323.16 405.619   4
  -1  15  -4 485.933 246.409   7
  -1  15  -3 110.968 186.012   7
  -1  15  -2-82.2881 187.135   7
   0  -4 -12 2241.22 324.810   6
   0  -4 -11 1225.13 247.828   6
   0  -4 -10 429.780 156.553   6
   0  -4  -9 1715.10 260.478   6
   0  -4  -8 2350.60 276.226   6
   0  -4  -7 26934.3 947.601   6
   0  -4  -6 2554.29 255.848   6
   0  -4  -5 360.514 99.4006   6
   0  -4  10 4941.93 245.526   3
   0  -3 -15 2681.59 411.465   6
   0  -3 -14 346.639 132.901   6
   0  -3 -13 514.495 209.243   6
   0  -3 -12 4702.82 475.308   6
   0  -3 -11 12421.3 738.085   6
   0  -3 -10 17374.2 831.445   6
   0  -3  -9 9856.98 576.969   6
   0  -3  -8 4877.24 388.464   6
   0  -3  -7 3393.23 300.571   6
   0  -3  -6 49834.0 1323.45   2
   0  -3  -6 49509.2 1240.89   6
   0  -3  -5 4241.05 313.695   2
   0  -3  -5 4028.99 284.643   6
   0  -3  -4 42712.5 1014.88   6
   0  -3  -3 4344.58 244.584   6
   0  -3   6 13178.0 366.390   3
   0  -3   7 4965.21 214.120   3
   0  -3   8 10437.2 350.838   3
   0  -3   9 968.050 116.034   3
   0  -3  10 10562.7 406.422   3
   0  -3  11 3604.89 244.521   3
   0  -2 -17-120.305 203.322   6
   0  -2 -16 2421.84 374.690   6
   0  -2 -15 1505.29 293.262   6
   0  -2 -14 659.017 235.981   6
   0  -2 -13 405.518 194.574   6
   0  -2 -12 1875.64 301.350   6
   0  -2 -11 15133.0 829.689   2
   0  -2 -11 13645.1 725.091   6
   0  -2 -10 1633.04 257.170   6
   0  -2 -10 1457.83 269.180   2
   0  -2  -9 11092.0 634.952   2
   0  -2  -9 10452.9 571.970   6
   0  -2  -8 4285.94 370.231   2
   0  -2  -8 4019.66 330.369   6
   0  -2  -7 6495.50 422.805   2
   0  -2  -7 6162.75 385.257   6
   0  -2  -6 3034.61 256.135   6
   0  -2  -6 3365.63 285.080   2
   0  -2  -5 29156.4 794.673   6
   0  -2  -5 27636.2 827.742   2
   0  -2  -4 11109.3 418.031   6
   0  -2  -4 10748.3 454.331   2
   0  -2  -3 139081. 2319.17   6
   0  -2  -3 138374. 2376.27   2
   0  -2  -2 40416.8 800.529   6
   0  -2  -2 38110.7 833.249   2
   0  -2  -1 33196.6 644.222   6
   0  -2   4 51556.5 898.264   3
   0  -2   5 10902.8 301.118   3
   0  -2   6 11693.1 347.262   3
   0  -1 -18-4.50515 160.394   6
   0  -1 -17 291.868 205.799   6
   0  -1 -16 197.647 149.190   6
   0  -1 -15 2528.61 373.206   6
   0  -1 -14 4211.89 450.495   6
   0  -1 -13 7609.19 572.227   6
   0  -1 -12 7036.86 555.654   6
   0  -1 -12 8791.12 651.882   2
   0  -1 -11 3502.41 351.760   6
   0  -1 -11 3753.92 411.539   2
   0  -1 -10 5575.09 465.603   2
   0  -1 -10 5376.47 417.105   6
   0  -1  -9 9255.46 558.474   2
   0  -1  -9 9251.54 518.078   6
   0  -1  -8 17132.6 712.747   2
   0  -1  -8 15572.5 663.455   6
   0  -1  -7 38687.7 1080.38   2
   0  -1  -7 37225.1 1043.39   6
   0  -1  -6 21626.7 717.687   2
   0  -1  -6 21076.9 694.014   6
   0  -1  -5 6593.81 335.168   6
   0  -1  -5 5873.41 345.082   2
   0  -1  -4 3229.99 235.148   2
   0  -1  -4 3456.01 221.065   6
   0  -1  -3 31450.3 720.196   2
   0  -1  -3 29856.9 690.442   6
   0  -1  -2 102432. 1707.74   2
   0  -1  -2 103371. 1687.15   6
   0  -1  -1 213.879 40.2614   2
   0  -1   7 13572.0 311.506   1
   0  -1   8 7434.96 223.588   1
   0  -1   9 11084.8 304.216   1
   0  -1  10 25159.4 547.065   1
   0   0 -19 562.311 221.051   6
   0   0 -18 695.571 216.751   6
   0   0 -17 1238.72 305.251   6
   0   0 -16 442.100 148.089   6
   0   0 -15 1850.79 326.241   6
   0   0 -14 3408.88 397.524   6
   0   0 -14 3776.23 456.300   2
   0   0 -13 887.451 198.056   6
   0   0 -13 601.291 222.354   2
   0   0 -12 33419.6 1250.84   2
   0   0 -12 32986.6 1176.03   6
   0   0 -11 12227.3 659.801   6
   0   0 -11 14041.6 743.472   2
   0   0 -10 12093.6 651.354   2
   0   0 -10 12126.0 623.880   6
   0   0  -9 28292.6 1016.01   2
   0   0  -9 30628.1 978.489   6
   0   0  -8 27996.6 906.289   2
   0   0  -8 27950.2 894.016   6
   0   0  -7 8792.13 458.870   2
   0   0  -7 9811.59 465.308   6
   0   0  -6 33451.3 910.813   2
   0   0  -6 33063.0 875.691   6
   0   0  -5 43369.7 1005.19   2
   0   0  -5 44458.9 1002.00   6
   0   0  -4 49809.8 1026.72   6
   0   0  -4 51333.0 1056.63   2
   0   0  -3 53537.9 990.329   6
   0   0  -3 51193.6 998.151   2
   0   0   4 49233.2 872.262   1
   0   0   5 43223.8 817.528   1
   0   0   6 33959.9 711.424   1
   0   0   7 8926.89 316.238   1
   0   0   8 27518.1 663.206   1
   0   0   9 29666.9 720.073   1
   0   0  10 12212.1 430.833   1
   0   0  11 12963.6 457.882   1
   0   1 -20 1304.55 367.875   6
   0   1 -19 526.100 245.135   6
   0   1 -18-255.457 212.332   6
   0   1 -17 5302.27 534.545   6
   0   1 -16 8039.84 658.136   6
   0   1 -15 2380.07 342.638   6
   0   1 -15 2716.38 392.598   2
   0   1 -14 669.464 186.444   6
   0   1 -14 628.135 222.186   2
   0   1 -13 1691.92 275.635   6
   0   1 -13 2015.87 297.732   2
   0   1 -12 6062.38 490.199   6
   0   1 -12 6190.13 511.923   2
   0   1 -11 12126.9 679.797   2
   0   1 -11 12683.4 649.468   6
   0   1 -10 26752.5 946.332   2
   0   1 -10 26389.4 937.622   6
   0   1  -9 11239.2 552.688   2
   0   1  -9 10895.1 544.849   6
   0   1  -8 8224.29 443.004   2
   0   1  -8 7778.47 426.445   6
   0   1  -7 14678.2 572.450   2
   0   1  -7 14331.7 557.475   6
   0   1  -6 4307.65 271.750   6
   0   1  -6 3995.19 263.528   2
   0   1  -6 3952.97 257.449   4
   0   1  -5 51268.8 1100.56   6
   0   1  -5 54473.2 1089.59   4
   0   1  -5 51325.5 1122.67   2
   0   1  -4 19513.4 521.195   6
   0   1  -4 20786.0 520.993   4
   0   1  -4 18739.5 517.247   2
   0   1  -3 48025.7 909.905   6
   0   1  -3 48566.6 916.668   4
   0   1  -3 50194.3 908.686   2
   0   1  -2 541.556 60.7087   4
   0   1  -2 86.2170 23.6496   6
   0   1   1 1624.76 105.727   1
   0   1   2 102399. 1698.08   1
   0   1   3 31525.6 688.850   1
   0   1   4 3608.92 200.684   1
   0   1   5 6988.70 294.773   1
   0   1   6 21359.8 605.653   1
   0   1   7 39348.8 927.526   1
   0   1   8 16132.3 554.627   1
   0   1   9 9253.37 420.699   1
   0   1  10 5356.29 330.212   1
   0   1  11 3745.25 283.932   1
   0   2 -21 806.127 261.224   6
   0   2 -20 341.551 201.592   6
   0   2 -19 1068.60 280.280   6
   0   2 -18 3023.26 454.169   6
   0   2 -17 779.223 234.615   6
   0   2 -16 3554.89 453.529   2
   0   2 -16 2960.45 396.725   6
   0   2 -15 2059.17 316.837   6
   0   2 -15 2260.38 334.473   2
   0   2 -14 6260.26 519.718   6
   0   2 -14 8184.05 591.514   2
   0   2 -13 1725.91 262.740   6
   0   2 -13 1910.60 297.135   2
   0   2 -12 1898.45 260.055   6
   0   2 -12 2085.63 266.436   2
   0   2 -11 1313.00 216.065   6
   0   2 -11 1147.38 222.200   2
   0   2 -10 657.578 143.766   6
   0   2 -10 766.529 161.671   2
   0   2  -9 12710.3 581.627   2
   0   2  -9 12753.2 573.725   6
   0   2  -9 12500.5 575.621   4
   0   2  -8 5041.42 327.240   2
   0   2  -8 4578.14 318.659   6
   0   2  -8 4151.49 298.560   4
   0   2  -7 21613.5 676.440   6
   0   2  -7 22004.9 688.467   4
   0   2  -7 21196.1 686.110   2
   0   2  -6 12722.4 463.513   6
   0   2  -6 12404.2 469.513   4
   0   2  -6 12398.9 456.607   2
   0   2  -5 11929.7 409.661   6
   0   2  -5 11823.2 425.519   4
   0   2  -5 11280.3 394.395   2
   0   2  -4 54316.5 1015.36   6
   0   2  -4 53005.4 1079.10   4
   0   2  -4 52893.8 1000.21   2
   0   2  -3 999999. 14605.0   4
   0   2  -2 19944.0 464.248   1
   0   2  -1 7397.34 263.003   1
   0   2   0 111258. 1880.70   1
   0   2   1 33118.6 756.992   1
   0   2   2 40055.3 894.605   1
   0   2   3 137513. 2381.07   1
   0   2   4 11002.1 443.331   1
   0   2   5 28624.3 798.208   1
   0   2   6 3355.90 254.414   1
   0   2   7 6584.50 368.610   1
   0   2   8 3786.75 292.102   1
   0   2   9 10474.9 512.817   1
   0   2  10 1660.38 212.622   1
   0   2  11 15286.4 650.693   1
   0   2  12 1570.20 212.759   1
   0   3 -21 351.256 256.247   6
   0   3 -20 942.959 292.026   6
   0   3 -19 2334.96 411.399   6
   0   3 -18 853.255 250.442   6
   0   3 -17 622.752 240.536   6
   0   3 -16 2139.50 319.690   6
   0   3 -16 1848.72 322.230   2
   0   3 -15 8380.02 614.352   2
   0   3 -15 6387.56 557.970   6
   0   3 -14 1100.30 242.966   6
   0   3 -14 1522.11 265.496   2
   0   3 -13 1403.59 243.972   6
   0   3 -13 1394.12 251.810   2
   0   3 -12 2010.75 245.671   6
   0   3 -12 1887.41 262.493   2
   0   3 -11 3898.45 341.264   2
   0   3 -11 3707.77 339.647   6
   0   3 -11 3820.35 339.791   4
   0   3 -10 11876.5 560.652   2
   0   3 -10 11927.7 577.497   6
   0   3 -10 12126.7 589.582   4
   0   3  -9 1114.41 164.480   4
   0   3  -9 1031.59 166.298   6
   0   3  -9 1043.46 156.934   2
   0   3  -8 10880.3 476.748   6
   0   3  -8 10935.9 472.487   2
   0   3  -8 11546.8 515.574   4
   0   3  -7 5201.45 299.934   6
   0   3  -7 4992.96 322.026   4
   0   3  -7 5693.99 306.297   2
   0   3  -6 13469.0 463.570   6
   0   3  -6 13546.1 514.578   4
   0   3  -6 14089.6 462.268   2
   0   3  -5 45551.7 819.004   7
   0   3  -5 44897.9 931.152   6
   0   3  -5 43892.1 1042.92   4
   0   3  -5 44210.7 903.670   2
   0   3  -4 26172.4 570.001   7
   0   3  -4 25308.7 567.069   6
   0   3  -4 25544.8 720.887   4
   0   3  -4 25999.0 554.830   2
   0   3  -3 79012.3 1445.21   1
   0   3  -3 79761.7 1410.47   7
   0   3  -2 119077. 2062.98   1
   0   3  -1 62431.8 1260.86   1
   0   3   0 11650.1 445.794   1
   0   3   1 24485.4 711.205   1
   0   3   2 12528.5 500.183   1
   0   3   3 3725.38 271.487   1
   0   3   4 42960.8 1122.29   1
   0   3   5 4194.21 317.404   1
   0   3   6 48476.4 1281.19   1
   0   3   7 2771.41 281.604   1
   0   3   8 5218.17 380.422   1
   0   3   9 9637.85 538.586   1
   0   3  10 17824.9 771.611   1
   0   3  11 13789.1 687.099   1
   0   3  12 4636.23 397.366   1
   0   4 -22 115.456 204.303   6
   0   4 -21 503.608 242.244   6
   0   4 -20 360.608 170.908   6
   0   4 -19 4766.88 540.504   6
   0   4 -18 1199.12 298.282   6
   0   4 -17 687.963 229.708   6
   0   4 -16 1556.44 282.074   6
   0   4 -16 2058.73 308.498   2
   0   4 -15 1681.30 266.109   6
   0   4 -15 2075.33 309.060   2
   0   4 -14 485.036 152.678   6
   0   4 -14 627.975 174.284   2
   0   4 -13 2516.37 300.809   2
   0   4 -13 2423.35 314.489   4
   0   4 -13 2055.89 275.845   6
   0   4 -12 3858.47 355.921   2
   0   4 -12 2996.39 311.823   6
   0   4 -12 3219.14 338.404   4
   0   4 -11 13401.0 625.443   2
   0   4 -11 13384.2 626.089   6
   0   4 -11 12721.0 654.881   4
   0   4 -10 5721.20 371.416   2
   0   4 -10 5417.90 364.660   6
   0   4 -10 5640.35 404.726   4
   0   4  -9 2544.63 232.642   6
   0   4  -9 2474.06 237.813   2
   0   4  -9 2746.40 273.161   4
   0   4  -8 4645.32 301.265   6
   0   4  -8 5193.21 354.141   4
   0   4  -8 5265.62 308.696   2
   0   4  -7 21865.3 643.912   6
   0   4  -7 21219.0 730.357   4
   0   4  -7 22564.9 636.331   2
   0   4  -6 3955.06 192.143   7
   0   4  -6 4175.95 229.852   6
   0   4  -6 3947.09 301.229   4
   0   4  -6 4408.23 224.268   2
   0   4  -5 3708.78 202.433   7
   0   4  -5 3718.33 187.864   6
   0   4  -5 3733.06 292.179   4
   0   4  -5 3843.27 179.886   2
   0   4  -4 10393.4 383.320   7
   0   4  -4 10546.9 411.877   1
   0   4  -4 10465.3 294.737   6
   0   4  -4 10860.9 284.284   2
   0   4  -3 14023.3 510.403   1
   0   4  -2 57305.2 1270.41   1
   0   4  -1 4135.67 279.965   1
   0   4   0 47645.0 1174.52   1
   0   4   1 39233.8 1060.22   1
   0   4   2 33342.5 990.945   1
   0   4   3 517.571 144.280   1
   0   4   4 11331.7 565.763   1
   0   4   5 379.967 121.956   1
   0   4   6 2433.47 284.833   1
   0   4   7 27403.6 1003.27   1
   0   4   8 2574.07 300.792   1
   0   4   9 1664.23 250.583   1
   0   4  10 389.598 150.674   1
   0   4  11 927.732 212.057   1
   0   4  12 2103.67 302.820   1
   0   5 -22 965.711 300.929   6
   0   5 -21 860.161 270.838   6
   0   5 -20 14.9196 189.202   6
   0   5 -19 1743.24 361.030   6
   0   5 -18 1199.00 279.269   6
   0   5 -17 912.578 252.834   6
   0   5 -16 947.087 227.885   6
   0   5 -16 1109.47 231.765   2
   0   5 -15 6592.87 518.620   2
   0   5 -15 6085.37 500.812   6
   0   5 -15 6287.96 541.948   4
   0   5 -14 2626.69 316.277   2
   0   5 -14 2736.38 316.213   6
   0   5 -14 2653.30 346.565   4
   0   5 -13 6852.40 476.005   2
   0   5 -13 6106.45 467.109   6
   0   5 -13 5771.36 489.930   4
   0   5 -12 3885.41 336.134   2
   0   5 -12 3768.31 344.029   6
   0   5 -12 3910.19 377.423   4
   0   5 -11 15659.5 636.849   2
   0   5 -11 13366.7 612.919   6
   0   5 -11 13968.7 704.435   4
   0   5 -10 1767.09 203.110   2
   0   5 -10 2027.86 259.817   4
   0   5 -10 1721.71 200.451   6
   0   5  -9 4181.30 284.305   2
   0   5  -9 4369.88 291.164   6
   0   5  -9 4603.38 377.463   4
   0   5  -8 9345.27 330.658   7
   0   5  -8 9136.06 398.450   6
   0   5  -8 9167.74 395.420   2
   0   5  -8 9589.04 521.389   4
   0   5  -7 17038.9 495.629   7
   0   5  -7 15465.5 513.881   6
   0   5  -7 16845.4 693.452   4
   0   5  -7 17660.8 512.878   2
   0   5  -6 23130.6 625.848   7
   0   5  -6 21595.8 578.156   6
   0   5  -6 21654.4 804.030   4
   0   5  -6 23079.7 550.969   2
   0   5  -5 13225.8 373.983   6
   0   5  -5 14135.2 494.220   7
   0   5  -5 13990.6 352.124   2
   0   5  -4 6107.87 198.345   6
   0   5  -4 6334.06 356.822   1
   0   5  -4 6442.86 343.253   7
   0   5  -3 2974.82 254.732   1
   0   5  -2 29624.9 903.535   1
   0   5  -1 31338.3 962.580   1
   0   5   0 16827.1 689.130   1
   0   5   1 29570.4 968.023   1
   0   5   2 7511.46 473.491   1
   0   5   3 18743.5 790.485   1
   0   5   4 4067.85 368.637   1
   0   5   5 3479.08 343.126   1
   0   5   6 2540.40 306.166   1
   0   5   7 2407.28 327.439   1
   0   5   8 2644.05 319.642   1
   0   5   9 11880.3 750.023   1
   0   5  10 1632.93 272.433   1
   0   5  11 317.538 165.804   1
   0   5  12 357.187 165.248   1
   0   5  13 2726.51 373.042   1
   0   6 -21 944.537 275.878   6
   0   6 -20 244.331 127.956   6
   0   6 -19 1031.72 260.926   6
   0   6 -18 243.930 153.866   6
   0   6 -17 191.860 154.217   4
   0   6 -17 425.864 182.530   6
   0   6 -16 1542.23 285.597   4
   0   6 -16 1586.22 272.250   6
   0   6 -15-41.1528 130.752   4
   0   6 -15 145.096 121.174   6
   0   6 -15 225.213 137.490   2
   0   6 -14 5860.98 450.072   6
   0   6 -14 7274.85 495.285   2
   0   6 -14 5750.23 501.267   4
   0   6 -13 349.842 156.249   4
   0   6 -13 386.401 129.237   6
   0   6 -13 362.117 109.494   2
   0   6 -12 3160.55 291.518   2
   0   6 -12 2851.30 293.920   6
   0   6 -12 2927.58 335.912   4
   0   6 -11 20358.3 731.319   2
   0   6 -11 19707.2 745.248   6
   0   6 -11 21311.9 898.819   4
   0   6 -10 1761.88 194.396   2
   0   6 -10 2050.16 290.337   4
   0   6 -10 1602.25 197.752   6
   0   6  -9 26162.2 682.962   7
   0   6  -9 25726.1 780.532   6
   0   6  -9 27861.7 1005.79   4
   0   6  -8 4025.09 230.308   2
   0   6  -8 3938.67 237.415   7
   0   6  -8 3867.42 245.071   6
   0   6  -8 4010.78 366.445   4
   0   6  -7 2097.42 185.564   7
   0   6  -7 1746.87 149.402   6
   0   6  -7 2234.68 276.830   4
   0   6  -7 1949.85 141.128   2
   0   6  -6 241.662 75.2980   7
   0   6  -6 160.827 49.9838   6
   0   6  -6 266.884 49.6870   2
   0   6  -5 3820.30 160.823   6
   0   6  -5 3940.43 291.186   7
   0   6  -5 4094.88 311.792   1
   0   6  -4 8553.51 217.938   6
   0   6  -4 8833.04 494.390   1
   0   6  -4 8814.79 456.876   7
   0   6  -3 5892.21 401.348   1
   0   6  -2 9739.33 539.001   1
   0   6  -1 23804.9 894.825   1
   0   6   0 20178.5 840.924   1
   0   6   1 18056.1 803.761   1
   0   6   2 7377.52 517.825   1
   0   6   3 1654.58 257.669   1
   0   6   4 14258.8 759.528   1
   0   6   5 6264.74 511.198   1
   0   6   6 6047.14 525.377   1
   0   6   7 10492.9 706.143   1
   0   6   8 1553.85 287.514   1
   0   6   9 29.9868 117.667   1
   0   6  10 4711.95 490.268   1
   0   6  11 169.866 151.217   1
   0   6  12 767.432 231.181   1
   0   7 -18 6505.87 622.315   4
   0   7 -17 791.752 231.855   4
   0   7 -16 31.9030 101.120   4
   0   7 -16 27.3040 104.162   6
   0   7 -15 999.053 245.819   4
   0   7 -15 894.565 186.748   6
   0   7 -14 2186.97 281.399   6
   0   7 -14 3130.02 382.799   4
   0   7 -13 1524.23 266.513   4
   0   7 -13 1125.22 178.480   6
   0   7 -12 2837.52 269.577   6
   0   7 -12 3581.81 403.485   4
   0   7 -11 7923.02 445.831   6
   0   7 -11 8919.83 603.394   4
   0   7 -10 3250.86 250.231   6
   0   7 -10 4335.92 414.529   4
   0   7  -9 37139.2 939.342   7
   0   7  -9 37626.8 938.607   6
   0   7  -8 13751.2 535.130   7
   0   7  -8 14774.5 746.839   4
   0   7  -7 7497.04 402.383   7
   0   7  -7 7516.16 520.361   4
   0   7  -6 3263.24 279.226   7
   0   7  -5 8130.43 465.439   7
   0   7  -5 8168.13 486.758   1
   0   7  -4 13414.0 670.607   1
   0   7  -4 13734.4 636.652   7
   0   7  -3 924.183 197.682   1
   0   7  -2 19400.5 851.020   1
   0   7  -1 4886.49 426.152   1
   0   7   0 6429.74 497.096   1
   0   7   1 31721.8 1211.48   1
   0   7   2 1618.80 290.118   1
   0   7   3 853.024 180.232   1
   0   7   4 16146.2 882.104   1
   0   7   5 7276.62 597.912   1
   0   7   6 5787.37 544.008   1
   0   7   7 1228.38 257.606   1
   0   7   8 434.206 164.133   1
   0   7   9 365.027 160.807   1
   0   7  10 2110.21 367.651   1
   0   7  11 3548.14 457.861   1
   0   7  15 121.457 130.277   7
   0   8 -19 509.721 196.930   4
   0   8 -18-76.4890 122.187   4
   0   8 -17 2082.49 337.342   4
   0   8 -16 841.385 223.965   4
   0   8 -15-16.0371 136.103   4
   0   8 -14 29.4662 128.392   4
   0   8 -13 1724.05 311.156   4
   0   8 -12 10275.9 696.108   4
   0   8 -11 512.022 199.587   4
   0   8 -10 3311.01 373.115   4
   0   8  -9 3571.24 389.822   4
   0   8  -8 1244.29 177.243   7
   0   8  -8 1374.40 266.307   4
   0   8  -7 10665.2 544.662   7
   0   8  -6 3417.88 315.649   7
   0   8  -5 5645.83 422.093   7
   0   8  -4 688.595 157.783   7
   0   8  -4 484.098 150.291   1
   0   8  -3 721.674 183.228   7
   0   8  -3 555.132 160.229   1
   0   8  -2 9149.55 619.189   1
   0   8  -1 12908.1 764.580   1
   0   8   0 3447.04 410.157   1
   0   8   1 22314.6 1057.56   1
   0   8   2 4621.74 476.472   1
   0   8   3 3116.22 416.990   1
   0   8   4 3491.17 424.041   1
   0   8   5 4423.36 500.358   1
   0   8   6 50.0101 134.673   1
   0   8   7 1577.27 318.511   1
   0   8   8 2452.72 386.974   1
   0   8   9 2720.06 420.920   1
   0   8  10 302.825 171.527   1
   0   8  14 50.1063 151.828   7
   0   8  15 85.3321 164.095   7
   0   9 -20-182.063 208.341   4
   0   9 -19 751.810 262.044   4
   0   9 -18 2339.57 408.762   4
   0   9 -17 1461.76 310.845   4
   0   9 -16 120.617 111.030   4
   0   9 -15 347.348 146.338   4
   0   9 -14 181.303 128.517   4
   0   9 -13 165.827 132.804   4
   0   9 -12 1187.85 278.726   4
   0   9 -11 2915.02 369.638   4
   0   9 -10 2390.82 365.556   4
   0   9  -9 1965.57 319.504   4
   0   9  -8 193.792 118.871   7
   0   9  -8 469.451 217.482   4
   0   9  -7 3112.33 314.835   7
   0   9  -6 4656.10 409.051   7
   0   9  -5 308.845 142.353   7
   0   9  -4 1908.01 294.311   7
   0   9  -3 4532.85 464.967   1
   0   9  -3 5221.85 483.754   7
   0   9  -2 3813.92 414.711   1
   0   9  -2 4734.78 471.407   7
   0   9  -1 103.336 138.074   1
   0   9   0 134.927 162.335   1
   0   9   1 13057.6 846.668   1
   0   9   2 3186.40 431.413   1
   0   9   3 200.376 135.650   1
   0   9   4 601.286 209.125   1
   0   9   5 1548.04 309.923   1
   0   9   6 774.924 234.634   1
   0   9   7 467.500 247.562   1
   0   9   8 1192.41 328.699   1
   0   9   9 826.067 277.445   1
   0   9  12 168.501 207.987   7
   0   9  13 102.671 209.065   7
   0   9  14-312.962 210.214   7
   0  10 -20 421.537 208.839   4
   0  10 -19 664.876 245.693   4
   0  10 -18-139.574 148.199   4
   0  10 -17 347.169 176.496   4
   0  10 -16 637.124 245.832   4
   0  10 -15 2619.99 417.127   4
   0  10 -14-289.590 216.614   4
   0  10 -13 510.046 212.957   4
   0  10 -12 239.015 148.911   4
   0  10 -11 900.881 237.576   4
   0  10 -10 1292.06 285.876   4
   0  10  -9 2061.94 369.974   4
   0  10  -8 5762.55 573.306   4
   0  10  -7 1210.66 221.854   7
   0  10  -6 387.740 155.608   7
   0  10  -5 12763.9 764.908   7
   0  10  -4 578.967 159.571   7
   0  10  -3 2535.08 365.454   7
   0  10  -2 9328.15 716.821   1
   0  10  -2 9339.25 719.811   7
   0  10  -1 5722.87 569.326   1
   0  10  -1 5767.88 571.619   7
   0  10   0 2540.11 394.691   7
   0  10   0 2601.21 386.071   1
   0  10   1 1984.56 367.890   1
   0  10   2 592.562 258.564   1
   0  10   3 335.304 181.722   1
   0  10   4 4679.56 574.096   1
   0  10   5 3196.82 465.060   1
   0  10   6 1179.90 280.471   1
   0  10   9 1741.19 412.098   7
   0  10  10 2351.26 481.205   7
   0  10  11 1090.98 354.333   7
   0  10  12 133.232 200.368   7
   0  11 -19-136.407 168.267   4
   0  11 -18-165.393 140.293   4
   0  11 -17 378.659 170.904   4
   0  11 -16 197.949 173.099   4
   0  11 -15 413.642 201.056   4
   0  11 -14 1088.56 275.425   4
   0  11 -13 2886.57 436.121   4
   0  11 -12 509.872 222.257   4
   0  11 -11 997.598 289.452   4
   0  11 -10 2705.43 406.184   4
   0  11  -9 1528.73 307.676   4
   0  11  -7 739.893 198.059   7
   0  11  -6 934.288 218.580   7
   0  11  -5 924.448 225.894   7
   0  11  -4 781.318 220.626   7
   0  11  -3-33.7421 141.247   7
   0  11  -2 7832.38 687.619   7
   0  11  -1 1900.00 356.512   7
   0  11   0 107.835 144.003   7
   0  11   1 2279.17 412.200   7
   0  11   2 21.6617 167.613   7
   0  11   3 886.629 290.093   7
   0  11   4 40.4472 138.779   7
   0  11   5 4677.36 642.917   7
   0  11   6 1626.16 380.339   7
   0  11   7-155.616 211.176   7
   0  11   8 2402.28 502.487   7
   0  11   9 453.205 237.272   7
   0  11  10 368.044 297.874   7
   0  12 -18 203.466 180.476   4
   0  12 -17 336.994 190.633   4
   0  12 -16 11.8678 145.469   4
   0  12 -15 182.664 178.345   4
   0  12 -14 1916.12 367.875   4
   0  12 -13 286.089 179.914   4
   0  12 -12 1205.66 294.681   4
   0  12 -11 4822.61 584.018   4
   0  12 -10 2213.71 406.641   4
   0  12  -9 745.758 232.930   4
   0  12  -6 2139.25 341.558   7
   0  12  -5 1655.38 304.876   7
   0  12  -4 323.506 183.778   7
   0  12  -3 342.976 195.770   7
   0  12  -2 612.188 220.949   7
   0  12  -1 283.586 167.668   7
   0  12   0 213.589 188.507   7
   0  12   1 675.977 296.428   7
   0  12   2 573.479 226.866   7
   0  12   3 104.033 159.250   7
   0  12   4 177.425 209.037   7
   0  12   5-10.9239 159.027   7
   0  12   6 1964.42 456.319   7
   0  12   7 623.468 302.625   7
   0  12   8 1717.24 427.941   7
   0  13 -16 521.016 267.332   4
   0  13 -15 687.172 250.728   4
   0  13 -14 53.7401 166.736   4
   0  13 -13 2345.96 431.146   4
   0  13 -12 333.715 188.732   4
   0  13 -11 743.274 262.280   4
   0  13 -10-68.4839 214.430   4
   0  13  -9 363.724 208.360   4
   0  13  -5 366.666 181.107   7
   0  13  -4 1410.12 323.816   7
   0  13  -3 237.068 167.778   7
   0  13  -2 2084.31 432.442   7
   0  13  -1 262.385 173.181   7
   0  13   0 409.645 224.505   7
   0  13   1-323.809 226.969   7
   0  13   2 2155.41 455.443   7
   0  13   3 1126.79 334.253   7
   0  13   4 1603.64 355.604   7
   0  13   5 14.3233 223.322   7
   0  14 -14 847.635 291.978   4
   0  14 -13-193.951 215.963   4
   0  14 -12 744.593 261.112   4
   0  14 -11 435.818 226.317   4
   0  14 -10 1155.66 309.513   4
   0  14  -9 593.002 255.046   4
   0  14  -8 1148.96 324.452   4
   0  14  -5 372.470 243.459   7
   0  14  -4-49.9464 143.899   7
   0  14  -3-0.48625 152.656   7
   0  14  -2 173.616 132.956   7
   0  14  -1 921.873 314.926   7
   0  14   0-181.264 202.519   7
   0  14   1-147.783 229.533   7
   0  14   2 392.496 281.327   7
   0  15  -4 546.369 258.245   7
   0  15  -3-96.6930 188.074   7
   0  15  -2-81.3135 156.811   7
   1  -6 -13 161.049 110.657   6
   1  -6 -12-61.7968 152.797   6
   1  -6 -11 2815.06 368.928   6
   1  -6 -10 713.204 158.142   6
   1  -6  -9 2165.57 282.868   6
   1  -6  -8 2820.40 316.569   6
   1  -6  -7 4400.14 354.684   6
   1  -6  -6 3839.34 310.395   6
   1  -6  -5 6689.09 390.500   6
   1  -6  -4 4843.05 303.843   6
   1  -6  -3 262.765 88.1770   6
   1  -5 -16 2657.85 430.591   6
   1  -5 -15 1467.68 319.655   6
   1  -5 -14 2348.86 359.483   6
   1  -5 -13 2340.88 355.159   6
   1  -5 -12 549.783 168.113   6
   1  -5 -11 387.341 159.989   6
   1  -5 -10 1892.82 276.713   6
   1  -5  -9 18418.5 816.081   6
   1  -5  -8 13692.0 656.046   6
   1  -5  -7 19386.9 750.813   6
   1  -5  -6 6933.10 403.953   6
   1  -5  -5 8998.26 434.371   6
   1  -5  -4 9159.63 415.496   6
   1  -5  -3 9158.96 372.844   6
   1  -5  -2 28475.4 678.172   6
   1  -5  -1 4243.68 190.867   6
   1  -4 -18 4068.02 550.384   6
   1  -4 -17 443.098 291.975   6
   1  -4 -16 594.818 217.660   6
   1  -4 -15 1369.26 303.168   6
   1  -4 -14 3321.64 418.469   6
   1  -4 -13 58.5144 118.375   6
   1  -4 -12 3204.88 365.544   6
   1  -4 -11 659.016 158.845   6
   1  -4 -10 2377.86 305.411   6
   1  -4  -9 2208.40 271.947   6
   1  -4  -8 10888.1 578.020   6
   1  -4  -7 10131.9 526.700   6
   1  -4  -6 26698.1 852.454   6
   1  -4  -5 1681.17 181.054   6
   1  -4  -4 9368.71 404.247   6
   1  -4  -3 388.401 83.9006   6
   1  -4  -2 14613.5 432.459   6
   1  -4  -1 28985.4 611.962   6
   1  -4   0 46294.3 792.462   6
   1  -3 -19 734.029 289.328   6
   1  -3 -18 935.292 303.061   6
   1  -3 -17-72.4726 147.814   6
   1  -3 -16 1919.40 340.201   6
   1  -3 -15 5378.41 559.892   6
   1  -3 -14 805.795 192.098   6
   1  -3 -13 2092.87 306.281   6
   1  -3 -12 3576.71 389.871   6
   1  -3 -11 15567.6 789.277   6
   1  -3 -10 22008.8 907.898   6
   1  -3  -9 6075.85 429.343   6
   1  -3  -8 59.3555 83.6333   6
   1  -3  -7 6603.34 410.426   6
   1  -3  -6 15114.5 591.674   6
   1  -3  -5 67289.7 1437.66   6
   1  -3  -4 29413.2 777.990   6
   1  -3  -3 65047.3 1270.13   6
   1  -3  -2 1658.57 133.261   6
   1  -3  -1 9330.12 282.503   6
   1  -2 -21 893.503 331.523   6
   1  -2 -20 285.205 255.272   6
   1  -2 -19 1003.04 324.107   6
   1  -2 -18 253.144 216.579   6
   1  -2 -17 939.733 244.427   6
   1  -2 -16 790.314 227.102   6
   1  -2 -15-56.4620 172.102   6
   1  -2 -14 2178.72 318.217   6
   1  -2 -13 3058.45 365.734   6
   1  -2 -12 1546.97 238.647   6
   1  -2 -11 235.336 107.574   6
   1  -2 -10 13533.7 681.949   6
   1  -2  -9 24659.5 915.597   6
   1  -2  -8 474.186 117.988   6
   1  -2  -7 9854.42 494.953   6
   1  -2  -6 3871.00 288.546   6
   1  -2  -5 6808.30 348.933   6
   1  -2  -4 105716. 1924.32   6
   1  -2  -3 78351.7 1443.65   6
   1  -1 -22 164.346 198.686   6
   1  -1 -21 952.593 312.846   6
   1  -1 -20 413.746 262.142   6
   1  -1 -19 595.126 261.858   6
   1  -1 -18 296.831 177.687   6
   1  -1 -17 260.068 154.812   6
   1  -1 -16 1674.50 309.011   6
   1  -1 -15 1020.16 261.004   6
   1  -1 -14 7805.55 601.117   6
   1  -1 -13 27876.0 1149.18   6
   1  -1 -12 9043.77 604.494   6
   1  -1 -11 1724.36 258.394   6
   1  -1 -10 820.759 168.633   6
   1  -1  -9 4329.98 369.262   6
   1  -1  -8 14003.6 615.306   6
   1  -1  -7 5263.49 352.981   6
   1  -1  -6 22282.5 709.967   6
   1  -1  -5 29654.0 802.474   6
   1  -1  -4 71826.8 1401.36   6
   1  -1  11 12209.5 479.264   1
   1   0 -22 1251.95 376.212   6
   1   0 -21 351.100 215.919   6
   1   0 -20 979.573 296.778   6
   1   0 -19 1271.75 303.404   6
   1   0 -18 263.813 136.299   6
   1   0 -17 865.923 257.170   6
   1   0 -16 1407.57 280.273   6
   1   0 -15 726.259 198.699   6
   1   0 -14 322.021 142.335   6
   1   0 -13 5065.26 460.691   6
   1   0 -12 129.308 139.190   6
   1   0 -11 3431.98 338.871   6
   1   0 -10 1244.95 187.251   6
   1   0  -9 5321.13 384.835   6
   1   0  -8 1812.43 213.560   6
   1   0  -7 8443.96 438.739   6
   1   0  -6 16423.9 574.284   6
   1   0   9 6103.16 343.952   1
   1   0  10 26142.0 792.900   1
   1   0  11 4865.69 319.258   1
   1   1 -22 566.318 235.972   6
   1   1 -21 72.0937 203.777   6
   1   1 -20 753.118 271.501   6
   1   1 -19 446.666 226.378   6
   1   1 -18 407.830 169.822   6
   1   1 -17 2167.87 365.286   6
   1   1 -16 4138.64 463.546   6
   1   1 -15 5514.23 509.219   6
   1   1 -14 190.360 190.850   6
   1   1 -13 2303.03 295.104   6
   1   1 -12 558.524 190.892   6
   1   1 -11 6556.38 473.025   6
   1   1 -10 3974.63 348.323   6
   1   1  -9 8624.41 481.427   6
   1   1  -8 13079.8 580.873   6
   1   1  -7 21901.8 711.183   6
   1   1  -6 1168.89 131.195   4
   1   1  -5 7628.95 304.278   4
   1   1  -4 23323.7 551.679   4
   1   1  -3 19281.1 448.802   4
   1   1   7 29779.0 876.347   1
   1   1   8 813.767 148.229   1
   1   1   9 6609.25 395.377   1
   1   1  10 529.249 132.237   1
   1   1  11 7465.41 444.098   1
   1   1  12 6531.58 425.160   1
   1   2 -23 323.817 223.006   6
   1   2 -22 810.727 332.709   6
   1   2 -21 191.772 196.486   6
   1   2 -20 291.313 204.233   6
   1   2 -19 807.750 247.388   6
   1   2 -18 821.728 216.513   6
   1   2 -17 2787.75 407.151   6
   1   2 -16 5171.12 525.062   6
   1   2 -15 3303.37 400.548   6
   1   2 -14 9574.07 628.276   6
   1   2 -13 2903.37 345.088   6
   1   2 -12 2769.67 327.480   6
   1   2 -11 3621.46 349.784   6
   1   2 -10 3574.47 327.253   6
   1   2  -9 16397.6 679.134   6
   1   2  -9 17749.4 662.775   4
   1   2  -8 40231.1 1083.46   6
   1   2  -8 42421.5 1061.34   4
   1   2  -7 37704.4 982.071   6
   1   2  -7 37883.9 943.391   4
   1   2  -6 30024.6 764.842   4
   1   2  -5 8655.15 341.011   4
   1   2  -4 2781.16 189.663   4
   1   2   3 245499. 4110.34   1
   1   2   4 60868.8 1383.52   1
   1   2   5 6606.83 393.999   1
   1   2   6 12170.3 569.394   1
   1   2   7 19728.4 744.404   1
   1   2   8 10306.0 534.375   1
   1   2   9 12361.9 601.922   1
   1   2  10 424.260 120.066   1
   1   2  11 99.6939 80.3640   1
   1   2  12 8382.86 527.769   1
   1   3 -23 15.2825 147.431   6
   1   3 -22 193.929 230.647   6
   1   3 -21 148.314 190.128   6
   1   3 -20 604.500 252.463   6
   1   3 -19 1159.47 292.832   6
   1   3 -18 2794.22 402.863   6
   1   3 -17 560.807 188.264   6
   1   3 -16 3283.23 395.765   6
   1   3 -15 3652.67 411.546   6
   1   3 -14 4322.57 410.883   6
   1   3 -13 8081.84 545.232   6
   1   3 -12 2246.96 287.191   6
   1   3 -12 2483.64 289.874   4
   1   3 -11 182.402 123.960   4
   1   3 -11 121.471 116.687   6
   1   3 -10 242.962 92.5554   4
   1   3 -10 96.8512 122.694   6
   1   3  -9 828.590 160.232   4
   1   3  -9 448.935 125.468   6
   1   3  -8 37097.4 1004.80   6
   1   3  -8 37193.4 1004.48   4
   1   3  -7 9099.31 271.084   1
   1   3  -7 9451.39 434.283   4
   1   3  -6 2367.69 145.864   1
   1   3  -6 2559.66 211.141   4
   1   3  -5 47794.0 1101.57   4
   1   3  -5 48079.5 982.564   1
   1   3  -4 17799.8 524.641   1
   1   3  -3 9800.57 393.395   1
   1   3  -2 10136.4 412.181   1
   1   3  -1 56891.3 1266.35   1
   1   3   0 22677.4 719.409   1
   1   3   1 4193.22 310.812   1
   1   3   2 83.4763 76.6907   1
   1   3   3 18595.5 697.299   1
   1   3   4 100843. 2120.72   1
   1   3   5 2593.22 269.248   1
   1   3   6 5281.02 391.867   1
   1   3   7 425.664 128.424   1
   1   3   8 4250.89 372.608   1
   1   3   9 9454.36 576.746   1
   1   3  10 2684.97 314.316   1
   1   3  11 1853.69 265.118   1
   1   3  12 823.150 194.379   1
   1   4 -23 57.0010 155.094   6
   1   4 -22 419.626 230.225   6
   1   4 -21 409.610 219.119   6
   1   4 -20 2496.07 412.369   6
   1   4 -19 1869.17 355.408   6
   1   4 -18 870.353 244.820   6
   1   4 -17 5110.64 504.352   6
   1   4 -16 831.259 222.091   6
   1   4 -15 4268.74 442.898   6
   1   4 -14 6996.53 523.632   6
   1   4 -14 5923.17 508.931   4
   1   4 -13 4023.21 378.822   6
   1   4 -13 4012.24 366.385   4
   1   4 -12 80.4610 89.4311   4
   1   4 -12-60.6490 110.785   6
   1   4 -11 9416.84 530.193   6
   1   4 -11 9624.42 549.963   4
   1   4 -10 1226.30 189.292   4
   1   4 -10 1464.83 200.693   6
   1   4  -9 6093.72 381.225   6
   1   4  -9 6487.30 405.257   4
   1   4  -8 1222.64 191.562   4
   1   4  -8 1066.49 163.862   6
   1   4  -8 948.655 94.3891   1
   1   4  -7 1513.63 187.875   4
   1   4  -7 1570.37 136.276   1
   1   4  -7 1484.69 102.007   7
   1   4  -6 9465.12 372.626   1
   1   4  -6 9117.60 451.781   4
   1   4  -5 27228.1 733.330   1
   1   4  -4 23255.0 682.922   1
   1   4  -3 3177.37 249.178   1
   1   4  -2 736.585 123.585   1
   1   4  -1 8910.39 452.179   1
   1   4   0 6575.99 405.204   1
   1   4   1 24726.0 860.999   1
   1   4   2 7809.97 471.278   1
   1   4   3 22132.3 828.911   1
   1   4   4 5062.67 396.168   1
   1   4   5 20857.4 886.893   1
   1   4   6 18939.3 825.000   1
   1   4   7 35719.4 1206.05   1
   1   4   8 10255.5 630.847   1
   1   4   9 3142.25 369.034   1
   1   4  10 91.7216 119.178   1
   1   4  11 911.897 213.711   1
   1   4  12 2056.80 324.193   1
   1   4  13 1256.74 263.329   1
   1   5 -24 853.015 256.681   6
   1   5 -23 315.399 253.155   6
   1   5 -22 387.751 203.259   6
   1   5 -21 806.764 241.681   6
   1   5 -20 236.050 149.104   6
   1   5 -19 326.320 188.848   6
   1   5 -18 1010.24 231.613   6
   1   5 -17 2524.09 351.257   6
   1   5 -16 3814.08 426.559   6
   1   5 -15 299.227 126.170   4
   1   5 -15 705.167 177.709   6
   1   5 -14 569.369 172.926   4
   1   5 -14 612.418 162.680   6
   1   5 -13 8495.53 540.868   6
   1   5 -13 8107.60 554.327   4
   1   5 -12 18848.5 801.484   6
   1   5 -12 18063.6 814.997   4
   1   5 -11 6203.56 431.697   6
   1   5 -11 6534.98 458.211   4
   1   5 -10 20308.2 755.081   6
   1   5 -10 20461.4 820.607   4
   1   5  -9 2951.78 264.079   6
   1   5  -9 2996.44 294.186   4
   1   5  -8 18318.5 473.906   7
   1   5  -8 18607.2 648.012   6
   1   5  -8 19360.7 587.291   1
   1   5  -8 19581.2 760.428   4
   1   5  -7 4837.89 284.446   1
   1   5  -7 5086.75 364.772   4
   1   5  -6 3333.27 253.859   1
   1   5  -5 32887.6 911.458   1
   1   5  -4 25866.7 813.739   1
   1   5  -3 65612.2 1520.23   1
   1   5  -2 2704.82 262.133   1
   1   5  -1 16038.6 672.628   1
   1   5   0 1590.93 218.078   1
   1   5   1 34694.8 1113.48   1
   1   5   2 5664.65 448.538   1
   1   5   3 13285.0 689.481   1
   1   5   4 16306.7 783.916   1
   1   5   5 1722.00 263.855   1
   1   5   6 4463.38 439.915   1
   1   5   7 8742.71 609.784   1
   1   5   8 11321.9 709.862   1
   1   5   9 1654.41 280.027   1
   1   5  10 1154.07 256.776   1
   1   5  11 494.734 194.568   1
   1   5  12 169.997 141.832   1
   1   5  13 6576.37 601.054   1
   1   6 -23 1033.42 324.003   6
   1   6 -22 1147.38 328.139   6
   1   6 -21 1440.00 320.492   6
   1   6 -20 2056.46 365.211   6
   1   6 -19 204.486 119.951   6
   1   6 -18 128.602 129.164   6
   1   6 -17 2640.58 365.243   4
   1   6 -17 2577.19 342.285   6
   1   6 -16 423.165 166.405   4
   1   6 -16 468.773 153.331   6
   1   6 -15 2283.95 336.289   4
   1   6 -15 1943.95 286.678   6
   1   6 -14 1264.43 235.922   4
   1   6 -14 1140.79 219.846   6
   1   6 -13 4001.79 366.923   6
   1   6 -13 3702.02 387.188   4
   1   6 -12 1981.85 289.212   4
   1   6 -12 2177.06 262.328   6
   1   6 -11 3120.36 294.733   6
   1   6 -11 3522.81 348.015   4
   1   6 -10 234.029 122.721   4
   1   6 -10 147.926 87.5049   6
   1   6  -9 10476.5 483.450   6
   1   6  -9 10791.7 598.209   4
   1   6  -8 2031.95 172.708   7
   1   6  -8 1968.51 191.668   6
   1   6  -8 2005.47 201.736   1
   1   6  -8 2431.96 292.133   4
   1   6  -7 3388.04 269.575   1
   1   6  -7 3007.49 313.398   4
   1   6  -6 2004.69 233.262   1
   1   6  -5 7099.05 427.546   1
   1   6  -4 14535.2 653.262   1
   1   6  -3 6334.89 417.047   1
   1   6  -2 3718.56 337.235   1
   1   6  -1 7909.64 506.603   1
   1   6   0 5619.52 441.949   1
   1   6   1 11041.2 635.172   1
   1   6   2 6796.73 511.134   1
   1   6   3 26213.6 1097.62   1
   1   6   4 18306.6 902.861   1
   1   6   5 10247.4 681.060   1
   1   6   6 3148.59 384.692   1
   1   6   7 1599.61 287.248   1
   1   6   8 551.406 175.562   1
   1   6   9 1002.12 226.407   1
   1   6  10 5627.84 577.322   1
   1   6  11 1031.92 262.488   1
   1   6  12 822.434 266.537   1
   1   6  13 470.354 228.239   1
   1   7 -18 1426.09 271.269   4
   1   7 -18 1092.46 235.774   6
   1   7 -17 362.481 157.959   4
   1   7 -17 87.9827 98.4735   6
   1   7 -16 2716.03 335.329   6
   1   7 -16 3161.05 399.183   4
   1   7 -15 2966.84 333.154   6
   1   7 -15 2936.60 373.536   4
   1   7 -14 1904.94 306.643   4
   1   7 -14 2017.61 256.986   6
   1   7 -13 755.639 207.574   4
   1   7 -13 711.636 159.386   6
   1   7 -12 1712.87 280.053   4
   1   7 -12 1211.47 190.509   6
   1   7 -11 2704.81 258.829   6
   1   7 -11 3142.86 365.469   4
   1   7 -10 2018.50 307.222   4
   1   7 -10 1650.70 201.379   6
   1   7  -9 604.179 132.459   6
   1   7  -9 1018.95 245.477   4
   1   7  -8 30989.5 874.790   7
   1   7  -8 28938.2 823.501   6
   1   7  -8 30931.0 973.844   1
   1   7  -8 30565.0 1120.74   4
   1   7  -7 1130.67 196.306   1
   1   7  -6 3039.94 308.011   1
   1   7  -5 761.897 158.349   1
   1   7  -4 4964.89 397.298   1
   1   7  -3 4130.01 387.710   1
   1   7  -2 194.352 117.833   1
   1   7  -1 1818.83 262.777   1
   1   7   0 2631.67 332.103   1
   1   7   1 16339.8 844.084   1
   1   7   2 11794.4 729.326   1
   1   7   3 476.152 191.550   1
   1   7   4 12618.1 796.245   1
   1   7   5 107.671 124.485   1
   1   7   6 642.373 214.758   1
   1   7   7 1406.77 294.518   1
   1   7   8 1234.24 278.271   1
   1   7   9 1284.94 293.744   1
   1   7  10 1555.61 310.740   1
   1   7  11 1834.04 339.993   1
   1   7  12 738.324 224.923   1
   1   7  13 698.704 244.078   1
   1   8 -19 8.05998 144.496   4
   1   8 -18 1075.71 275.726   4
   1   8 -17-33.9368 146.716   4
   1   8 -16 1749.23 308.412   4
   1   8 -15 921.655 212.848   4
   1   8 -14 250.884 168.489   4
   1   8 -13 1395.87 274.280   4
   1   8 -12 2289.38 336.827   4
   1   8 -11 475.172 147.297   4
   1   8 -10 5505.33 479.890   4
   1   8  -9 3566.06 389.776   4
   1   8  -8 9601.51 500.316   7
   1   8  -8 9293.50 542.553   1
   1   8  -8 10224.4 656.868   4
   1   8  -7 7121.11 483.564   1
   1   8  -7 6734.68 432.566   7
   1   8  -6 24433.9 966.985   1
   1   8  -5 1703.71 262.747   1
   1   8  -4 307.910 153.864   1
   1   8  -3 378.458 121.581   1
   1   8  -2 12009.6 729.155   1
   1   8  -1 2085.25 332.925   1
   1   8   0 10545.9 719.191   1
   1   8   1 14167.7 859.414   1
   1   8   2 11918.2 781.533   1
   1   8   3 1244.54 295.629   1
   1   8   4 982.350 257.502   1
   1   8   5 2106.58 360.958   1
   1   8   6 570.984 228.128   1
   1   8   7 4447.45 545.758   1
   1   8   8 360.126 199.337   1
   1   8   9 310.601 144.205   1
   1   8  10 506.868 218.108   1
   1   8  11 999.592 283.214   1
   1   8  12 794.713 265.692   1
   1   8  13 1069.71 329.854   1
   1   9 -20 626.104 261.433   4
   1   9 -19 511.834 219.760   4
   1   9 -18 649.877 235.031   4
   1   9 -17-399.507 171.711   4
   1   9 -16 78.6392 139.443   4
   1   9 -15 258.863 130.449   4
   1   9 -14 807.290 241.899   4
   1   9 -13 256.822 138.160   4
   1   9 -12 1078.98 225.771   4
   1   9 -11 7656.98 619.202   4
   1   9 -10 514.615 211.906   4
   1   9  -9 3985.75 429.021   4
   1   9  -8 4330.47 399.002   1
   1   9  -7 1413.32 225.891   7
   1   9  -7 1517.68 239.364   1
   1   9  -6 7823.07 576.073   1
   1   9  -5 5009.76 464.130   1
   1   9  -4 3655.40 415.888   1
   1   9  -3 6783.27 579.244   1
   1   9  -2 2218.91 341.565   1
   1   9  -1 7945.36 656.891   1
   1   9   0 3709.86 443.023   1
   1   9   1 186.364 119.324   1
   1   9   2 3102.74 422.573   1
   1   9   3 1836.80 360.881   1
   1   9   4 14376.5 979.605   1
   1   9   5 1782.66 346.512   1
   1   9   6 4483.81 558.987   1
   1   9   7 401.503 215.522   1
   1   9   8 7892.27 770.958   1
   1   9   9 4736.95 595.259   1
   1   9  10 3049.28 519.643   1
   1   9  11 2112.48 417.103   1
   1   9  12 15.3692 131.657   1
   1  10 -21 180.533 142.051   4
   1  10 -20 739.768 224.370   4
   1  10 -19 155.194 174.059   4
   1  10 -18 305.086 160.490   4
   1  10 -17 37.4571 115.118   4
   1  10 -16 900.741 250.526   4
   1  10 -15 87.4747 157.299   4
   1  10 -14 8.98590 138.229   4
   1  10 -13 2850.26 418.925   4
   1  10 -12 3310.89 438.657   4
   1  10 -11 2074.96 338.236   4
   1  10 -10 443.984 198.830   4
   1  10  -9 4365.71 484.421   4
   1  10  -7 268.469 127.653   7
   1  10  -7 303.559 153.378   1
   1  10  -6 1655.78 304.912   1
   1  10  -6 1477.20 259.948   7
   1  10  -5 6837.65 592.263   1
   1  10  -4 6672.14 602.461   1
   1  10  -3 2144.31 352.157   1
   1  10  -2 1216.56 286.091   1
   1  10  -1 2927.10 439.005   1
   1  10   0 76.5069 128.359   1
   1  10   1 229.542 135.546   1
   1  10   2 847.696 271.044   1
   1  10   3-33.6859 163.907   1
   1  10   4 282.860 166.059   1
   1  10   5 147.751 148.891   1
   1  10   6 1759.42 376.782   1
   1  10   7 84.7528 176.013   1
   1  10   8 1788.87 408.166   1
   1  10   9 842.255 272.603   1
   1  10  10-59.7916 190.129   1
   1  10  11 356.714 259.062   1
   1  11 -20 34.7801 149.698   4
   1  11 -19 116.433 141.242   4
   1  11 -18 267.326 197.020   4
   1  11 -17 21.1499 139.152   4
   1  11 -16-279.266 187.115   4
   1  11 -15 279.155 153.571   4
   1  11 -14 1591.99 346.618   4
   1  11 -13 1258.94 285.428   4
   1  11 -12 2258.92 375.065   4
   1  11 -11 194.736 198.243   4
   1  11 -10 2192.95 383.230   4
   1  11  -9 227.174 161.875   4
   1  11  -6 938.615 239.739   7
   1  11  -6 876.731 227.713   1
   1  11  -5 1765.65 313.482   7
   1  11  -5 1706.25 325.559   1
   1  11  -4 3367.64 458.489   1
   1  11  -4 3366.53 436.275   7
   1  11  -3 2411.85 399.928   1
   1  11  -2 606.656 210.803   1
   1  11  -1 2653.06 433.273   1
   1  11   0 1527.39 362.639   1
   1  11   1 187.207 174.365   1
   1  11   2 352.611 244.803   1
   1  11   3 633.652 293.928   1
   1  11   4 887.092 307.986   1
   1  11   5 1565.12 347.973   1
   1  11   6 4026.68 581.109   1
   1  11   7 2252.28 448.637   1
   1  11   8 4898.18 658.107   1
   1  11   9 1351.63 393.345   1
   1  12 -18 89.8008 132.883   4
   1  12 -17 526.161 234.584   4
   1  12 -16 397.512 226.981   4
   1  12 -15 66.5930 137.714   4
   1  12 -14 297.436 209.444   4
   1  12 -13 580.635 216.634   4
   1  12 -12 2374.48 407.313   4
   1  12 -11 595.080 242.042   4
   1  12 -10 403.658 231.350   4
   1  12  -9 3390.43 468.289   4
   1  12  -6 42.6026 125.582   7
   1  12  -5 436.700 182.336   7
   1  12  -4 155.669 160.178   7
   1  12  -4 182.009 149.145   1
   1  12  -3 592.343 237.989   7
   1  12  -3 729.014 270.759   1
   1  12  -2 866.069 282.607   7
   1  12  -2 712.184 239.439   1
   1  12  -1 458.605 245.759   1
   1  12   0-70.1025 136.673   1
   1  12   1 507.288 243.959   1
   1  12   2 795.471 303.721   1
   1  12   3-105.247 261.431   1
   1  12   4-72.5574 204.977   1
   1  12   5 295.000 163.727   1
   1  12   6 1466.01 394.758   1
   1  13 -16 674.831 268.921   4
   1  13 -15 2092.67 383.192   4
   1  13 -14 53.0454 178.131   4
   1  13 -13 1792.39 381.414   4
   1  13 -12 897.477 278.477   4
   1  13 -11 2725.24 477.648   4
   1  13 -10 3410.13 533.318   4
   1  13  -9 1210.59 319.776   4
   1  13  -5 441.577 199.791   7
   1  13  -4 726.257 252.565   7
   1  13  -3 843.224 278.568   7
   1  13  -2 34.8471 172.058   7
   1  13  -1 452.113 239.665   7
   1  13   0 115.675 178.367   7
   1  13   1 669.906 258.805   7
   1  13   2 280.324 153.426   7
   1  13   3 589.093 279.989   7
   1  13   4 599.957 194.284   7
   1  14 -13 564.686 278.667   4
   1  14 -12 1120.41 360.802   4
   1  14 -11 735.316 284.881   4
   1  14 -10 803.741 279.388   4
   1  14  -9 1000.89 351.091   4
   1  14  -4 278.426 185.144   7
   1  14  -3 375.270 180.369   7
   1  14  -2 1016.20 313.697   7
   1  14  -1 131.965 137.078   7
   1  14   0 979.644 343.118   7
   1  14   1 506.669 273.464   7
   2  -7 -15 664.832 240.486   6
   2  -7 -14 85.8362 151.213   6
   2  -7 -13 640.457 242.455   6
   2  -7 -12 1618.99 300.679   6
   2  -7 -11 345.505 146.576   6
   2  -7 -10 935.438 211.527   6
   2  -7  -9 937.326 200.923   6
   2  -7  -8 270.759 129.375   6
   2  -7  -7 1234.33 194.528   6
   2  -7  -6 2284.49 248.036   6
   2  -7  -5 20970.6 731.982   6
   2  -7  -4 7762.92 390.603   6
   2  -6 -17 39.2878 146.704   6
   2  -6 -16 2065.37 388.836   6
   2  -6 -15 1924.39 331.520   6
   2  -6 -14 385.799 199.522   6
   2  -6 -13 1686.19 277.032   6
   2  -6 -12 310.687 128.379   6
   2  -6 -11 1670.13 284.920   6
   2  -6 -10 205.074 94.6524   6
   2  -6  -9 1409.47 216.308   6
   2  -6  -8 2193.43 263.729   6
   2  -6  -7 1019.15 165.058   6
   2  -6  -6 1560.99 221.630   6
   2  -6  -5 12763.5 554.807   6
   2  -6  -4 2803.18 225.338   6
   2  -6  -3 10116.2 414.433   6
   2  -6  -2 3173.64 205.736   6
   2  -6  -1 10548.3 352.947   6
   2  -6   0 1558.43 110.441   6
   2  -6   1 10170.1 257.645   6
   2  -5 -19 2629.16 479.729   6
   2  -5 -18 154.571 156.783   6
   2  -5 -17 581.976 231.684   6
   2  -5 -16 632.215 232.020   6
   2  -5 -15 529.585 207.097   6
   2  -5 -14 248.342 156.274   6
   2  -5 -13 479.554 156.257   6
   2  -5 -12 473.303 176.929   6
   2  -5 -11 342.664 154.496   6
   2  -5 -10-128.760 119.823   6
   2  -5  -9 3163.48 334.356   6
   2  -5  -8 31158.8 1059.41   6
   2  -5  -7 17717.9 723.191   6
   2  -5  -6 9259.76 482.729   6
   2  -5  -5 269.404 101.844   6
   2  -5  -4 2995.89 240.173   6
   2  -5  -3 26206.0 732.245   6
   2  -5  -2 2658.14 190.156   6
   2  -4 -20 500.189 239.015   6
   2  -4 -19-224.736 277.109   6
   2  -4 -18 927.478 295.407   6
   2  -4 -17 1256.64 307.847   6
   2  -4 -16 1559.98 312.109   6
   2  -4 -15 1815.30 310.900   6
   2  -4 -14 322.238 147.438   6
   2  -4 -13 682.153 183.872   6
   2  -4 -12 236.208 138.484   6
   2  -4 -11 1372.41 214.562   6
   2  -4 -10 807.280 172.301   6
   2  -4  -9 2195.97 283.682   6
   2  -4  -8 11222.9 593.556   6
   2  -4  -7 2752.40 286.578   6
   2  -4  -6 2636.43 258.523   6
   2  -4  -5 14917.2 579.621   6
   2  -4  -4 10145.7 450.778   6
   2  -3 -21 169.351 241.263   6
   2  -3 -20 662.382 263.769   6
   2  -3 -19 2174.85 416.131   6
   2  -3 -18 271.875 143.883   6
   2  -3 -17 1098.66 267.064   6
   2  -3 -16 1804.20 362.675   6
   2  -3 -15 7470.67 641.102   6
   2  -3 -14 2971.79 384.779   6
   2  -3 -13 1349.10 279.625   6
   2  -3 -12 1330.06 266.861   6
   2  -3 -11 22897.7 975.646   6
   2  -3 -10 11353.6 646.971   6
   2  -3  -9 6098.08 450.421   6
   2  -3  -8 3122.01 307.458   6
   2  -3  -7 2574.28 263.475   6
   2  -3  -6 34785.9 1010.62   6
   2  -3  -5 36264.4 981.585   6
   2  -2 -21 215.362 210.048   6
   2  -2 -20 563.635 260.660   6
   2  -2 -19 1106.48 313.426   6
   2  -2 -18 1147.98 290.218   6
   2  -2 -17 122.974 159.840   6
   2  -2 -16 806.890 241.011   6
   2  -2 -15 4221.40 483.208   6
   2  -2 -14 2418.17 357.170   6
   2  -2 -13 4762.61 459.129   6
   2  -2 -12 1955.09 303.851   6
   2  -2 -11 132.592 130.170   6
   2  -2 -10 13696.6 695.128   6
   2  -2  -9 10409.8 579.522   6
   2  -2  -8 3090.30 295.503   6
   2  -2  -7 7667.21 438.053   6
   2  -1 -22 299.225 179.559   6
   2  -1 -21 798.697 259.821   6
   2  -1 -20 2724.73 438.756   6
   2  -1 -19 345.415 215.666   6
   2  -1 -18 1671.42 351.831   6
   2  -1 -17-74.5678 146.828   6
   2  -1 -16 43.7771 131.290   6
   2  -1 -15-119.302 117.853   6
   2  -1 -14 1897.64 283.519   6
   2  -1 -13 21824.5 1001.34   6
   2  -1 -12 11069.7 674.475   6
   2  -1 -11 130.959 127.974   6
   2  -1 -10 643.066 167.223   6
   2  -1  -9 321.653 135.418   6
   2  -1  -8 4884.10 373.619   6
   2   0 -22-14.4367 158.432   6
   2   0 -21 537.264 231.903   6
   2   0 -20-277.492 204.499   6
   2   0 -19 128.172 153.535   6
   2   0 -18 143.807 165.555   6
   2   0 -17 673.463 227.321   6
   2   0 -16 297.901 193.559   6
   2   0 -15 70.8968 167.504   6
   2   0 -14 10196.0 698.450   6
   2   0 -13 1743.36 266.996   6
   2   0 -12 5946.29 487.826   6
   2   0 -11 3471.49 388.103   6
   2   0 -10 1977.27 256.975   6
   2   0  -9 1943.40 260.490   6
   2   0  12 8552.23 508.401   1
   2   1 -22 983.594 337.091   6
   2   1 -21 601.731 235.378   6
   2   1 -20 707.495 272.306   6
   2   1 -19 1010.10 307.891   6
   2   1 -18 144.424 153.729   6
   2   1 -17 2853.93 426.569   6
   2   1 -16 1061.80 262.979   6
   2   1 -15 4949.36 491.335   6
   2   1 -14 1516.45 281.787   6
   2   1 -13 1195.84 241.986   6
   2   1 -12 6085.00 481.708   6
   2   1 -11 503.519 141.934   6
   2   1 -10 11982.9 628.437   6
   2   1  -6 16356.4 502.285   4
   2   1  -5 4122.06 204.169   4
   2   1  -4 38370.9 759.321   4
   2   1  -3 10568.9 294.247   4
   2   1  10 2561.98 291.060   1
   2   1  11 10763.6 615.269   1
   2   1  12 7369.15 504.426   1
   2   2 -23 302.452 211.901   6
   2   2 -22 939.939 306.834   6
   2   2 -21 1810.71 369.423   6
   2   2 -20-0.67535 144.130   6
   2   2 -19 236.362 136.647   6
   2   2 -18 3018.65 425.541   6
   2   2 -17 10914.8 774.201   6
   2   2 -16 81.2630 142.422   6
   2   2 -15 13520.7 818.916   6
   2   2 -14 2768.93 349.885   6
   2   2 -13 2969.25 356.670   6
   2   2 -12 745.509 192.491   6
   2   2 -11 1378.29 230.239   6
   2   2 -10 3953.40 346.226   6
   2   2  -9 20013.7 699.599   4
   2   2  -8 1475.89 164.102   4
   2   2  -7 26873.0 729.692   4
   2   2  -6 15980.0 498.681   4
   2   2  -5 1618.30 138.101   4
   2   2  -4 23841.0 609.830   4
   2   2   8 3340.34 358.107   1
   2   2   9 21734.7 922.052   1
   2   2  10 14657.8 743.775   1
   2   2  11 7910.62 548.948   1
   2   2  12 2577.50 325.118   1
   2   3 -23 404.275 211.972   6
   2   3 -22 2492.06 457.024   6
   2   3 -21-15.6095 172.030   6
   2   3 -20 970.472 292.498   6
   2   3 -19 648.743 237.470   6
   2   3 -18 1917.72 330.760   6
   2   3 -17 3416.65 411.153   6
   2   3 -16 1311.49 304.179   6
   2   3 -15 8219.44 613.658   6
   2   3 -14 6908.07 549.375   6
   2   3 -13 1662.93 257.364   6
   2   3 -12-32.6661 122.536   4
   2   3 -12 56.7476 120.340   6
   2   3 -11 2114.25 286.256   6
   2   3 -11 2210.31 245.431   4
   2   3 -10 1850.24 216.152   4
   2   3  -9 5928.98 239.193   1
   2   3  -9 6216.71 376.868   4
   2   3  -8 1007.09 140.369   4
   2   3  -7 3568.05 258.517   4
   2   3  -6 49788.0 1141.29   4
   2   3  -5 18375.3 595.690   4
   2   3   5 6361.25 481.083   1
   2   3   6 6587.29 494.611   1
   2   3   7 8110.82 560.458   1
   2   3   8 2727.79 329.369   1
   2   3   9 13809.1 757.331   1
   2   3  10 2936.01 353.161   1
   2   3  11 320.238 164.171   1
   2   3  12 1020.12 222.776   1
   2   3  13 6533.19 551.945   1
   2   4 -23-243.383 209.557   6
   2   4 -22 64.0662 168.013   6
   2   4 -21 759.009 250.357   6
   2   4 -20 1455.22 327.267   6
   2   4 -19 2347.29 378.857   6
   2   4 -18 4619.28 520.570   6
   2   4 -17 1896.57 308.924   6
   2   4 -16 2089.98 338.920   6
   2   4 -15 4090.18 421.747   6
   2   4 -14 8629.97 602.727   6
   2   4 -14 8381.61 567.579   4
   2   4 -13 2130.85 289.397   6
   2   4 -13 2172.62 283.851   4
   2   4 -12 3553.74 372.550   6
   2   4 -12 4030.86 365.358   4
   2   4 -11 718.195 155.504   4
   2   4 -11 871.899 190.285   6
   2   4 -10 11573.6 561.207   4
   2   4  -9 1966.90 218.407   4
   2   4  -9 2044.25 158.740   1
   2   4  -8 93.9132 84.7224   4
   2   4  -8 180.196 67.4382   1
   2   4  -7 20931.0 715.054   4
   2   4  -7 21611.6 674.118   1
   2   4  -6 8322.20 430.824   4
   2   4  -6 8401.73 408.644   1
   2   4  -5 623.785 123.471   1
   2   4  -4 23676.1 789.563   1
   2   4  -3 34347.6 1022.42   1
   2   4  -2 718.339 161.409   1
   2   4  -1 1630.92 220.592   1
   2   4   0 15770.3 707.085   1
   2   4   1 10701.7 595.729   1
   2   4   2 9509.51 577.847   1
   2   4   3 8224.65 564.803   1
   2   4   4 4568.13 427.349   1
   2   4   5 14037.9 746.235   1
   2   4   6 44391.8 1446.95   1
   2   4   7 15083.2 804.347   1
   2   4   8 10148.8 663.379   1
   2   4   9 1024.73 245.165   1
   2   4  10 579.599 179.239   1
   2   4  11 2773.49 372.002   1
   2   4  12 844.300 255.810   1
   2   4  13 756.035 224.666   1
   2   5 -23 1326.17 321.580   6
   2   5 -22 921.281 284.547   6
   2   5 -21-440.665 236.566   6
   2   5 -20 291.714 172.546   6
   2   5 -19-197.939 143.695   6
   2   5 -18 4756.67 512.457   6
   2   5 -17 80.6776 104.393   6
   2   5 -16 502.302 189.393   4
   2   5 -16 768.554 222.335   6
   2   5 -15 4030.20 428.808   6
   2   5 -15 3615.08 389.941   4
   2   5 -14 3845.49 389.865   6
   2   5 -14 3881.73 377.250   4
   2   5 -13 221.462 88.6128   4
   2   5 -13 314.093 147.411   6
   2   5 -12 248.992 131.317   4
   2   5 -12 134.422 94.4944   6
   2   5 -11 3258.53 327.115   6
   2   5 -11 3496.82 331.201   4
   2   5 -10 5843.05 407.143   4
   2   5  -9 1951.93 240.730   4
   2   5  -9 1830.56 176.947   1
   2   5  -8 2754.65 237.307   1
   2   5  -8 2939.46 285.340   4
   2   5  -7 1450.18 177.217   1
   2   5  -7 1328.21 195.534   4
   2   5  -6 11892.9 550.700   1
   2   5  -5 7832.86 448.602   1
   2   5  -4 11499.3 574.358   1
   2   5  -3 13026.5 619.364   1
   2   5  -2 5656.57 428.899   1
   2   5  -1 2110.78 272.572   1
   2   5   0 3294.34 343.274   1
   2   5   1 5864.56 464.366   1
   2   5   2 18120.6 856.646   1
   2   5   3 7923.42 569.204   1
   2   5   4 2168.01 318.574   1
   2   5   5 1550.15 278.755   1
   2   5   6 8490.81 618.353   1
   2   5   7 1293.43 269.840   1
   2   5   8-5.53956 111.827   1
   2   5   9 803.861 200.046   1
   2   5  10 3605.31 445.512   1
   2   5  11 1291.21 250.035   1
   2   5  12 1813.21 334.328   1
   2   5  13 584.871 224.769   1
   2   6 -23-27.0040 131.727   6
   2   6 -22 62.7347 121.726   6
   2   6 -21 1174.92 292.350   6
   2   6 -20 176.692 161.942   6
   2   6 -19 314.271 190.849   6
   2   6 -18 1189.67 275.516   6
   2   6 -17 1303.71 273.794   4
   2   6 -17 1666.27 286.177   6
   2   6 -16 1358.43 252.250   4
   2   6 -16 1463.97 266.250   6
   2   6 -15 893.274 200.294   4
   2   6 -15 1429.72 263.532   6
   2   6 -14 717.546 200.376   4
   2   6 -14 851.721 199.412   6
   2   6 -13 1101.52 199.622   4
   2   6 -13 1378.85 218.366   6
   2   6 -12 2045.37 266.256   4
   2   6 -12 2032.12 261.413   6
   2   6 -11 2852.67 313.657   6
   2   6 -11 3072.60 334.444   4
   2   6 -10 1753.11 261.889   4
   2   6  -9 4332.73 310.404   1
   2   6  -9 4621.40 380.432   4
   2   6  -8 5132.65 350.978   1
   2   6  -8 4692.48 383.334   4
   2   6  -7 9716.71 512.118   1
   2   6  -6 14532.7 651.441   1
   2   6  -5 108.001 96.0390   1
   2   6  -4 160.951 102.128   1
   2   6  -3 13778.5 685.652   1
   2   6  -2 4560.28 409.490   1
   2   6  -1 1763.23 255.304   1
   2   6   0 491.094 189.077   1
   2   6   1 3984.83 417.421   1
   2   6   2 2722.32 353.782   1
   2   6   3 9032.47 635.849   1
   2   6   4 13647.2 804.604   1
   2   6   5 17871.7 955.300   1
   2   6   6 2268.88 364.666   1
   2   6   7 795.294 238.772   1
   2   6   8 1479.58 295.347   1
   2   6   9 210.611 157.478   1
   2   6  10 3987.85 502.561   1
   2   6  11 1270.80 306.209   1
   2   6  12 2029.23 362.084   1
   2   6  13 938.664 300.583   1
   2   7 -19 767.958 201.066   6
   2   7 -18 1884.88 320.476   4
   2   7 -18 1909.83 340.062   6
   2   7 -17 680.092 197.946   4
   2   7 -17 542.595 169.317   6
   2   7 -16-114.391 145.086   4
   2   7 -16 77.7556 128.445   6
   2   7 -15 72.6412 125.211   4
   2   7 -15-21.2314 93.8793   6
   2   7 -14 36.6669 123.255   4
   2   7 -14-97.5087 104.316   6
   2   7 -13 810.431 195.761   4
   2   7 -13 717.990 154.981   6
   2   7 -12 4932.34 423.306   6
   2   7 -12 5503.46 464.331   4
   2   7 -11 1540.85 253.187   4
   2   7 -11 1331.34 212.203   6
   2   7 -10 1109.29 221.870   4
   2   7  -9 1876.86 279.291   4
   2   7  -9 1775.16 221.942   1
   2   7  -8 947.230 169.682   1
   2   7  -8 1084.14 208.899   4
   2   7  -7 8090.88 505.689   1
   2   7  -6 1348.76 205.389   1
   2   7  -5 1872.79 270.432   1
   2   7  -4 256.557 119.680   1
   2   7  -3-162.135 145.046   1
   2   7  -2 12332.0 709.198   1
   2   7  -1 8142.42 591.305   1
   2   7   0 4261.77 438.275   1
   2   7   1 15241.3 874.697   1
   2   7   2 10458.4 733.590   1
   2   7   3 5377.28 521.388   1
   2   7   4 6779.70 624.785   1
   2   7   5 1988.90 339.894   1
   2   7   6 252.552 143.480   1
   2   7   7 734.729 220.703   1
   2   7   8 87.5767 148.860   1
   2   7   9 2251.18 398.178   1
   2   7  10 1019.21 279.495   1
   2   7  11 6265.81 673.492   1
   2   7  12 8156.41 775.465   1
   2   7  13 4185.39 573.484   1
   2   8 -19 610.171 199.743   4
   2   8 -18 1854.53 315.595   4
   2   8 -17 1818.19 308.337   4
   2   8 -16 610.497 185.197   4
   2   8 -15-127.754 151.335   4
   2   8 -14 69.9290 105.695   4
   2   8 -13 3358.70 400.919   4
   2   8 -12 1779.72 293.119   4
   2   8 -11 5253.29 472.887   4
   2   8 -10 1193.05 256.418   4
   2   8  -9 6718.60 467.899   1
   2   8  -9 6356.52 533.734   4
   2   8  -8 851.896 191.242   1
   2   8  -7 4818.44 433.672   1
   2   8  -6 5789.32 481.670   1
   2   8  -5 6341.75 506.646   1
   2   8  -4 1586.50 267.044   1
   2   8  -3 6125.30 517.532   1
   2   8  -2 4765.99 456.639   1
   2   8  -1 13568.3 832.742   1
   2   8   0 11973.3 784.176   1
   2   8   1 673.866 213.715   1
   2   8   2 11112.9 810.842   1
   2   8   3 9540.03 759.200   1
   2   8   4 892.852 265.814   1
   2   8   5 1729.54 349.728   1
   2   8   6-47.3183 188.507   1
   2   8   7 815.327 282.617   1
   2   8   8 2940.39 481.832   1
   2   8   9 1526.51 346.805   1
   2   8  10 1020.12 296.834   1
   2   8  11 559.383 252.226   1
   2   8  12 4094.59 572.122   1
   2   9 -20 405.011 210.572   4
   2   9 -19-19.5042 116.721   4
   2   9 -18 72.0460 158.957   4
   2   9 -17 3157.23 422.840   4
   2   9 -16 2403.17 374.545   4
   2   9 -15 2817.13 382.545   4
   2   9 -14 2672.69 379.642   4
   2   9 -13 267.860 146.776   4
   2   9 -12 248.254 136.248   4
   2   9 -11 951.482 220.382   4
   2   9 -10 2733.51 358.914   4
   2   9  -9 8550.54 578.538   1
   2   9  -9 8744.12 665.768   4
   2   9  -8 3330.55 375.664   1
   2   9  -7 2438.60 333.389   1
   2   9  -6 224.103 136.468   1
   2   9  -5 29589.5 1237.67   1
   2   9  -4 2204.39 320.800   1
   2   9  -3 2046.19 328.952   1
   2   9  -2 1307.13 291.486   1
   2   9  -1 4617.79 518.847   1
   2   9   0 6701.30 630.426   1
   2   9   1 630.460 249.828   1
   2   9   2 1334.24 323.942   1
   2   9   3 665.172 233.102   1
   2   9   4 2832.41 436.891   1
   2   9   5 4976.10 602.925   1
   2   9   6 118.956 187.527   1
   2   9   7 2020.13 411.978   1
   2   9   8 828.057 285.995   1
   2   9   9 4217.81 589.575   1
   2   9  10 3391.28 551.541   1
   2   9  11 595.375 291.740   1
   2   9  12 389.433 236.259   1
   2  10 -21 396.547 231.811   4
   2  10 -20 718.465 257.504   4
   2  10 -19 481.725 181.182   4
   2  10 -18 991.483 267.276   4
   2  10 -17 1315.75 308.396   4
   2  10 -16 2403.72 377.352   4
   2  10 -15 1546.11 297.916   4
   2  10 -14 7521.01 663.697   4
   2  10 -13 464.435 167.321   4
   2  10 -12 808.914 229.300   4
   2  10 -11 1756.07 332.260   4
   2  10 -10 2560.72 389.281   4
   2  10  -9 486.751 157.864   1
   2  10  -9 706.742 246.230   4
   2  10  -8 2044.17 306.364   1
   2  10  -7 5099.55 504.046   1
   2  10  -6 4257.20 471.657   1
   2  10  -5 3957.17 458.398   1
   2  10  -4 13721.8 884.517   1
   2  10  -3 479.569 212.753   1
   2  10  -2 1434.76 348.355   1
   2  10  -1 1109.14 289.432   1
   2  10   0 894.888 257.907   1
   2  10   1 1312.79 328.409   1
   2  10   2 299.046 210.366   1
   2  10   3 1208.52 320.506   1
   2  10   4 1196.37 349.940   1
   2  10   5 2346.21 463.183   1
   2  10   6 1071.39 274.636   1
   2  10   7 600.121 268.071   1
   2  10   8 70.1784 185.004   1
   2  10   9 941.826 327.701   1
   2  10  10 1997.43 446.495   1
   2  10  11 81.7844 165.142   1
   2  11 -19 1420.44 341.161   4
   2  11 -18 330.857 141.061   4
   2  11 -17 521.571 195.838   4
   2  11 -16 274.234 215.579   4
   2  11 -15 1389.78 308.772   4
   2  11 -14 2995.63 423.799   4
   2  11 -13 956.955 288.440   4
   2  11 -12 3388.49 460.538   4
   2  11 -11 46.3766 135.021   4
   2  11 -10 456.622 217.914   4
   2  11  -9 866.142 237.984   4
   2  11  -8 4233.74 470.099   1
   2  11  -7 1715.02 307.535   1
   2  11  -6 3953.98 493.575   1
   2  11  -5 716.416 229.581   1
   2  11  -4 2361.80 405.477   1
   2  11  -3 7691.33 712.071   1
   2  11  -2 2618.59 437.009   1
   2  11  -1 442.086 198.602   1
   2  11   0 336.553 225.800   1
   2  11   1-31.4107 139.306   1
   2  11   2 2110.99 432.415   1
   2  11   3 159.480 203.392   1
   2  11   4 1310.33 353.547   1
   2  11   5 301.834 231.815   1
   2  11   6 1419.53 356.098   1
   2  11   7 3754.72 602.977   1
   2  11   8 483.542 280.365   1
   2  12 -18 87.5966 139.181   4
   2  12 -17 1645.72 342.980   4
   2  12 -16 105.587 150.660   4
   2  12 -15 203.168 207.102   4
   2  12 -14 1010.19 301.950   4
   2  12 -13 1146.12 294.099   4
   2  12 -12 562.185 218.729   4
   2  12 -11 1423.99 342.955   4
   2  12 -10 2307.71 411.305   4
   2  12  -9 2593.54 415.015   4
   2  12  -8 996.020 255.286   1
   2  12  -7 2072.68 381.413   1
   2  12  -6 328.428 182.051   1
   2  12  -5-50.1450 143.301   1
   2  12  -4 824.282 263.019   1
   2  12  -3 1242.04 341.141   1
   2  12  -2 1399.25 357.202   1
   2  12  -1 796.898 263.036   1
   2  12   0 468.354 293.187   1
   2  12   1 5249.12 683.054   1
   2  12   2 203.363 192.259   1
   2  12   3 362.720 197.205   1
   2  12   4 115.302 170.315   1
   2  12   5 462.121 276.166   1
   2  13 -16 168.820 177.009   4
   2  13 -15 106.708 129.061   4
   2  13 -14 96.5262 121.021   4
   2  13 -13 439.136 236.422   4
   2  13 -12-197.909 209.712   4
   2  13 -11 383.408 210.990   4
   2  13 -10 648.086 295.303   4
   2  13  -9 249.318 191.098   4
   2  13  -7 584.305 194.890   1
   2  13  -6 159.751 144.365   1
   2  13  -5 2023.61 435.139   1
   2  13  -4 1034.65 302.316   7
   2  13  -4 1432.52 367.030   1
   2  13  -3 385.353 163.975   1
   2  13  -2 100.255 221.699   1
   2  13  -1 403.132 182.519   1
   2  13   0 30.3434 161.154   1
   2  13   1 505.973 289.758   1
   2  13   2 1235.16 315.196   1
   2  14 -12 283.400 226.118   4
   2  14 -11-114.041 205.691   4
   2  14 -10 475.568 237.699   4
   2  14  -9 1102.37 327.037   4
   2  14  -4 394.633 209.807   1
   2  14  -3 31.0935 144.326   7
   2  14  -3 295.905 156.957   1
   2  14  -2 408.432 240.361   7
   2  14  -2 225.203 202.833   1
   2  14  -1 184.188 198.645   7
   3  -7 -13 60.3406 168.616   6
   3  -7 -12 969.115 222.190   6
   3  -7 -11 2031.22 308.572   6
   3  -7 -10 105.051 101.470   6
   3  -7  -9 273.614 124.073   6
   3  -7  -8 407.368 150.998   6
   3  -7  -7 47.7559 82.9088   6
   3  -6 -18-203.349 204.049   6
   3  -6 -17 489.721 255.420   6
   3  -6 -16 343.614 176.278   6
   3  -6 -15 215.317 166.721   6
   3  -6 -14 742.604 236.523   6
   3  -6 -13 370.165 180.508   6
   3  -6 -12 166.598 141.313   6
   3  -6 -11 5707.92 506.031   6
   3  -6 -10 3113.13 365.404   6
   3  -6  -9 537.355 151.936   6
   3  -6  -8 2852.25 303.755   6
   3  -6  -7 169.139 114.252   6
   3  -6  -6 1714.83 222.044   6
   3  -6  -5 1660.66 219.719   6
   3  -6  -4 5073.43 336.053   6
   3  -6  -3 3794.01 273.254   6
   3  -5 -19 408.464 206.190   6
   3  -5 -18 971.598 278.231   6
   3  -5 -17 177.851 172.203   6
   3  -5 -16 1402.65 326.880   6
   3  -5 -15 900.639 238.766   6
   3  -5 -14 3771.92 461.808   6
   3  -5 -13 581.275 183.061   6
   3  -5 -12 1302.43 242.114   6
   3  -5 -11 423.164 145.467   6
   3  -5 -10 1538.87 250.322   6
   3  -5  -9 9594.27 597.937   6
   3  -5  -8 6123.31 447.124   6
   3  -5  -7 2739.12 295.645   6
   3  -5  -6 8813.37 491.102   6
   3  -5  -5 6267.41 392.178   6
   3  -4 -20 623.570 249.036   6
   3  -4 -19 842.092 273.120   6
   3  -4 -18 37.1023 213.185   6
   3  -4 -17 1617.12 336.256   6
   3  -4 -16 2420.46 378.441   6
   3  -4 -15 1247.03 290.519   6
   3  -4 -14 635.975 194.453   6
   3  -4 -13 815.512 240.499   6
   3  -4 -12 383.707 152.759   6
   3  -4 -11 3241.76 377.995   6
   3  -4 -10 4000.57 387.639   6
   3  -4  -9 3975.87 373.953   6
   3  -4  -8 8421.93 528.733   6
   3  -4  -7 19499.0 786.603   6
   3  -3 -20 401.673 249.394   6
   3  -3 -19 499.713 228.596   6
   3  -3 -18 2805.29 441.395   6
   3  -3 -17 822.013 261.141   6
   3  -3 -16 750.061 218.357   6
   3  -3 -15 3107.58 416.861   6
   3  -3 -14 673.734 206.474   6
   3  -3 -13 200.921 164.091   6
   3  -3 -12 135.049 119.074   6
   3  -3 -11 6181.98 500.104   6
   3  -3 -10 5686.98 467.168   6
   3  -3  -9 6022.11 468.017   6
   3  -3  -8 8102.07 510.845   6
   3  -2 -21 792.231 324.721   6
   3  -2 -20-160.802 191.547   6
   3  -2 -19 966.929 319.637   6
   3  -2 -18 783.311 290.615   6
   3  -2 -17 499.835 237.587   6
   3  -2 -16 1205.44 290.365   6
   3  -2 -15 206.628 199.409   6
   3  -2 -14 3893.19 440.655   6
   3  -2 -13 4633.91 480.154   6
   3  -2 -12 4297.35 446.846   6
   3  -2 -11 3912.14 395.404   6
   3  -2 -10 2223.86 292.284   6
   3  -2  -9 17181.7 787.847   6
   3  -1 -21 413.125 229.728   6
   3  -1 -20 686.430 248.371   6
   3  -1 -19 1010.32 254.503   6
   3  -1 -18 3239.05 468.204   6
   3  -1 -17 1261.50 288.233   6
   3  -1 -16-133.640 150.791   6
   3  -1 -15 95.8391 153.881   6
   3  -1 -14 305.591 193.191   6
   3  -1 -13 563.508 203.251   6
   3  -1 -12 16015.6 841.914   6
   3  -1 -11 16596.3 833.380   6
   3  -1 -10 5520.33 454.160   6
   3   0 -22 395.072 150.631   6
   3   0 -21 282.244 199.638   6
   3   0 -20 726.828 298.455   6
   3   0 -19 5338.05 601.195   6
   3   0 -18 3052.01 446.443   6
   3   0 -17-311.888 187.307   6
   3   0 -16 566.685 180.282   6
   3   0 -15 3907.89 459.946   6
   3   0 -14 403.982 163.641   6
   3   0 -13 13747.9 805.414   6
   3   0 -12 18811.6 902.560   6
   3   0 -11 6364.27 513.510   6
   3   1 -22-19.0980 190.558   6
   3   1 -21 2325.11 428.535   6
   3   1 -20 1787.37 347.612   6
   3   1 -19 414.577 198.643   6
   3   1 -18-162.353 170.004   6
   3   1 -17 181.982 154.338   6
   3   1 -16 966.627 231.203   6
   3   1 -15 3360.45 414.480   6
   3   1 -14 4310.95 452.186   6
   3   1 -13-88.1089 159.484   6
   3   1 -12 6725.95 530.135   6
   3   1  -5 14781.1 401.134   4
   3   1  -4 10607.5 293.497   4
   3   1  -3 9199.85 259.719   4
   3   1  12 7735.73 570.303   1
   3   2 -23 148.907 218.020   6
   3   2 -22 28.3876 219.158   6
   3   2 -21 1156.73 282.413   6
   3   2 -20-93.8280 120.732   6
   3   2 -19 1891.77 384.092   6
   3   2 -18 1038.55 269.719   6
   3   2 -17 1441.12 318.728   6
   3   2 -16 4334.89 489.163   6
   3   2 -15 2366.36 359.027   6
   3   2 -14 605.068 172.817   6
   3   2 -13 961.777 201.474   6
   3   2  -9 2712.19 226.996   4
   3   2  -8 19686.1 629.071   4
   3   2  -7 1622.70 162.858   4
   3   2  -6 6210.05 285.294   4
   3   2  -5 4049.40 215.394   4
   3   2  -4 7921.55 317.128   4
   3   2  10 5708.86 494.036   1
   3   2  11 8334.57 615.799   1
   3   2  12 575.996 200.625   1
   3   3 -23-217.843 201.048   6
   3   3 -22 223.380 194.197   6
   3   3 -21 1442.14 335.477   6
   3   3 -20 403.226 193.678   6
   3   3 -19 689.206 229.871   6
   3   3 -18 1032.77 263.210   6
   3   3 -17 1540.12 313.624   6
   3   3 -16-28.4567 111.819   6
   3   3 -15 5149.19 499.360   6
   3   3 -14 378.915 162.821   6
   3   3 -13 3755.42 406.797   6
   3   3 -11 578.901 143.812   4
   3   3 -10 13959.4 592.563   4
   3   3  -9 6303.01 371.970   4
   3   3  -8 2999.53 232.691   4
   3   3  -7 14541.6 527.685   4
   3   3  -6 12567.1 475.775   4
   3   3  -5 15598.6 536.997   4
   3   3   8 2104.61 324.348   1
   3   3   9 2643.13 360.966   1
   3   3  10 3371.89 433.368   1
   3   3  11 595.242 193.188   1
   3   3  12 2203.47 352.547   1
   3   3  13 945.695 243.302   1
   3   4 -23 2071.46 428.320   6
   3   4 -22 1029.05 296.867   6
   3   4 -21-12.1267 146.633   6
   3   4 -20 664.105 257.513   6
   3   4 -19 219.069 177.273   6
   3   4 -18 1252.74 304.654   6
   3   4 -17 3918.74 477.927   6
   3   4 -16 1036.75 235.613   6
   3   4 -15 170.433 123.438   6
   3   4 -14 2105.99 274.405   4
   3   4 -14 2423.13 347.679   6
   3   4 -13 4388.04 436.481   6
   3   4 -13 4180.59 367.567   4
   3   4 -12 2918.12 299.239   4
   3   4 -11 15991.3 687.868   4
   3   4 -10 237.389 99.9122   4
   3   4  -9 699.199 139.571   4
   3   4  -8 1904.16 212.811   4
   3   4  -7 3209.82 266.842   4
   3   4  -6 49.4244 91.6385   4
   3   4   5 891.912 220.549   1
   3   4   6 10802.2 728.250   1
   3   4   7 20646.4 1050.79   1
   3   4   8 2839.60 370.493   1
   3   4   9 1089.92 235.992   1
   3   4  10 757.961 219.413   1
   3   4  11 501.868 161.054   1
   3   4  12 1335.67 274.202   1
   3   4  13 425.371 153.985   1
   3   5 -23 405.442 240.194   6
   3   5 -22-60.8499 183.379   6
   3   5 -21 2303.43 390.610   6
   3   5 -20 603.569 239.753   6
   3   5 -19 454.238 172.095   6
   3   5 -18 618.541 208.851   6
   3   5 -17 165.158 153.458   6
   3   5 -16 1236.20 252.878   6
   3   5 -15 1924.30 294.014   4
   3   5 -15 2213.82 324.364   6
   3   5 -14 1086.29 190.498   4
   3   5 -14 1299.65 257.092   6
   3   5 -13 4692.51 407.276   4
   3   5 -12 1731.38 259.279   4
   3   5 -11 3850.27 337.821   4
   3   5 -10 4769.02 379.334   4
   3   5  -9 1416.94 206.777   4
   3   5  -9 1342.14 182.218   1
   3   5  -8 4147.51 328.628   4
   3   5  -8 3536.09 312.311   1
   3   5  -7 635.657 146.362   1
   3   5  -7 690.619 155.934   4
   3   5  -6 2407.12 279.335   1
   3   5  -1 239.301 147.868   1
   3   5   0 5954.31 495.429   1
   3   5   1 23517.4 1035.75   1
   3   5   2 11353.7 722.039   1
   3   5   3 5858.27 536.832   1
   3   5   4 6838.05 608.441   1
   3   5   5 1240.58 265.783   1
   3   5   6 3072.27 418.347   1
   3   5   7 7127.98 623.876   1
   3   5   8 1780.62 315.263   1
   3   5   9 372.661 162.572   1
   3   5  10 26.5064 139.875   1
   3   5  11 203.966 190.124   1
   3   5  12 2268.46 402.377   1
   3   5  13 1056.34 267.060   1
   3   6 -23 600.439 248.505   6
   3   6 -22 360.977 177.701   6
   3   6 -21 1276.78 297.181   6
   3   6 -20 1280.40 290.258   6
   3   6 -19 685.990 210.620   6
   3   6 -18 259.229 159.663   6
   3   6 -17 1111.31 240.267   4
   3   6 -17 907.538 251.571   6
   3   6 -16 869.902 206.140   4
   3   6 -16 903.899 242.015   6
   3   6 -15 4848.47 472.129   6
   3   6 -15 5047.76 457.289   4
   3   6 -14 10120.6 684.487   6
   3   6 -14 10353.4 639.499   4
   3   6 -13 1358.83 227.419   4
   3   6 -12 1568.85 242.584   4
   3   6 -11 22669.7 906.639   4
   3   6 -10 650.666 160.411   4
   3   6  -9 566.738 119.946   1
   3   6  -9 829.822 176.430   4
   3   6  -8 12459.0 631.220   4
   3   6  -8 11970.1 617.773   1
   3   6  -7 4787.17 402.060   1
   3   6  -6 3043.46 330.778   1
   3   6  -5 2857.56 323.717   1
   3   6  -4 2635.60 324.379   1
   3   6  -3 8680.89 593.376   1
   3   6  -2 4783.73 441.720   1
   3   6  -1 26641.7 1135.81   1
   3   6   0 62983.1 1896.64   1
   3   6   1 9304.92 680.047   1
   3   6   2 3788.81 451.663   1
   3   6   3 7454.45 628.435   1
   3   6   4 1054.91 238.904   1
   3   6   5 5684.44 591.833   1
   3   6   6 845.252 243.786   1
   3   6   7 185.059 200.247   1
   3   6   8 3216.12 471.357   1
   3   6   9 7305.87 699.998   1
   3   6  10 2914.79 448.097   1
   3   6  11 933.792 279.684   1
   3   6  12 2448.90 423.318   1
   3   6  13 487.554 210.853   1
   3   7 -20 100.278 124.658   6
   3   7 -19 469.856 193.658   6
   3   7 -18 675.473 206.827   4
   3   7 -18 625.332 202.143   6
   3   7 -17 125.341 111.758   4
   3   7 -17-235.900 170.773   6
   3   7 -16 761.458 212.332   4
   3   7 -16 698.421 182.928   6
   3   7 -15 170.975 131.919   4
   3   7 -15 79.2829 113.711   6
   3   7 -14 8326.92 608.558   6
   3   7 -14 8091.92 606.080   4
   3   7 -13 3808.90 399.694   4
   3   7 -12 4901.43 436.995   4
   3   7 -11 5504.60 465.429   4
   3   7 -10 171.377 137.511   4
   3   7  -9 2241.62 274.540   1
   3   7  -9 2399.17 307.851   4
   3   7  -8 2088.67 261.671   1
   3   7  -8 2232.42 273.805   4
   3   7  -7 10366.3 629.297   1
   3   7  -6 10157.2 630.383   1
   3   7  -5 118.875 122.009   1
   3   7  -4 884.077 198.730   1
   3   7  -3 622.131 192.043   1
   3   7  -2 29138.2 1207.11   1
   3   7  -1 8804.09 661.457   1
   3   7   0-208.934 185.705   1
   3   7   1 4825.67 521.279   1
   3   7   2 1349.23 317.087   1
   3   7   3 22.0609 114.709   1
   3   7   4 266.226 211.541   1
   3   7   5 2033.79 369.001   1
   3   7   6 1913.28 367.020   1
   3   7   7 572.985 273.293   1
   3   7   8 414.211 219.728   1
   3   7   9 503.136 233.357   1
   3   7  10 883.595 292.103   1
   3   7  11 1946.60 394.776   1
   3   7  12 1112.21 351.196   1
   3   8 -19 768.520 217.888   4
   3   8 -18 1230.93 275.469   4
   3   8 -17 2740.00 374.378   4
   3   8 -16 70.9322 106.912   4
   3   8 -15 370.048 158.575   4
   3   8 -14 8899.49 646.612   4
   3   8 -13 881.716 228.528   4
   3   8 -12 4971.06 480.153   4
   3   8 -11 8988.29 612.902   4
   3   8 -10 3907.26 418.720   4
   3   8  -9 791.258 173.504   1
   3   8  -9 925.344 228.353   4
   3   8  -8 3661.36 385.405   1
   3   8  -8 3458.94 369.028   4
   3   8  -7 1250.81 223.187   1
   3   8  -6 5967.73 523.269   1
   3   8  -5 2990.38 370.841   1
   3   8  -4 7857.44 619.062   1
   3   8  -3 21122.3 1056.50   1
   3   8  -2 5752.99 544.953   1
   3   8  -1 167.909 141.401   1
   3   8   0 526.646 228.615   1
   3   8   1 969.913 290.105   1
   3   8   2 4641.58 543.368   1
   3   8   3 1991.67 370.544   1
   3   8   4 1278.73 301.391   1
   3   8   5 1261.57 305.933   1
   3   8   6 5213.52 639.891   1
   3   8   7 2203.22 443.245   1
   3   8   8 439.915 234.208   1
   3   8   9 2048.13 432.530   1
   3   8  10 442.118 191.056   1
   3   8  11 725.173 277.069   1
   3   8  12 1266.50 321.255   1
   3   9 -20 99.1143 148.128   4
   3   9 -19 810.768 243.669   4
   3   9 -18 136.930 159.553   4
   3   9 -17 1115.37 279.604   4
   3   9 -16 2522.24 372.445   4
   3   9 -15 1996.72 337.637   4
   3   9 -14-105.263 120.513   4
   3   9 -13 2291.46 352.446   4
   3   9 -12 1115.23 252.202   4
   3   9 -11 500.740 205.809   4
   3   9 -10 4946.91 490.000   4
   3   9  -9 1860.04 293.718   1
   3   9  -9 1815.76 290.698   4
   3   9  -8 1478.36 273.377   1
   3   9  -7 646.624 173.593   1
   3   9  -6 409.648 141.123   1
   3   9  -5 3607.66 443.737   1
   3   9  -4 2529.96 375.109   1
   3   9  -3 3216.67 430.110   1
   3   9  -2 3290.44 419.121   1
   3   9  -1 1307.05 309.471   1
   3   9   0-302.632 187.309   1
   3   9   1 3501.40 485.318   1
   3   9   2 1049.48 259.173   1
   3   9   3 133.213 190.805   1
   3   9   4 1480.63 343.541   1
   3   9   5 4875.52 622.610   1
   3   9   6 689.998 274.612   1
   3   9   7 1796.85 405.293   1
   3   9   8 274.866 247.929   1
   3   9   9 741.847 254.421   1
   3   9  10 1807.31 421.988   1
   3   9  11 264.220 183.492   1
   3  10 -20 243.269 175.838   4
   3  10 -19 39.6763 144.306   4
   3  10 -18 1022.01 250.474   4
   3  10 -17 2167.88 385.725   4
   3  10 -16 222.522 140.191   4
   3  10 -15 470.202 207.203   4
   3  10 -14 2305.71 358.012   4
   3  10 -13 74.7414 133.252   4
   3  10 -12 519.387 185.457   4
   3  10 -11 1074.53 276.268   4
   3  10 -10 213.524 165.196   4
   3  10  -9 1199.84 259.521   4
   3  10  -8 4523.78 479.463   1
   3  10  -7 2126.00 347.981   1
   3  10  -6 618.620 215.072   1
   3  10  -5 3028.22 429.274   1
   3  10  -4 2832.61 408.994   1
   3  10  -3 4002.96 520.690   1
   3  10  -2 1039.76 279.884   1
   3  10  -1 1298.85 306.438   1
   3  10   0 2318.31 428.248   1
   3  10   1 2981.49 497.776   1
   3  10   2 172.569 202.463   1
   3  10   3 1958.11 426.816   1
   3  10   4 7014.23 787.478   1
   3  10   5 179.427 147.361   1
   3  10   6 1956.35 440.236   1
   3  10   7 53.5353 167.431   1
   3  10   8 462.378 250.223   1
   3  10   9 1144.66 379.503   1
   3  11 -19 29.5205 133.514   4
   3  11 -18 67.4608 132.087   4
   3  11 -17 138.982 149.563   4
   3  11 -16 184.741 135.590   4
   3  11 -15 521.861 230.722   4
   3  11 -14 797.219 265.123   4
   3  11 -13 1558.03 317.031   4
   3  11 -12 506.158 222.246   4
   3  11 -11 769.619 226.895   4
   3  11 -10 10.1390 137.405   4
   3  11  -9 329.041 159.282   4
   3  11  -8 331.826 172.005   1
   3  11  -7 487.454 154.019   1
   3  11  -6 2042.32 380.402   1
   3  11  -5 4652.84 560.161   1
   3  11  -4 549.166 254.701   1
   3  11  -3 764.389 270.362   1
   3  11  -2 7204.13 749.999   1
   3  11  -1 1409.62 378.997   1
   3  11   0-51.8923 165.763   1
   3  11   1 981.525 342.321   1
   3  11   2 2050.54 453.597   1
   3  11   3 732.555 259.860   1
   3  11   4 607.193 269.385   1
   3  11   5 641.190 205.700   1
   3  11   6-104.167 254.351   1
   3  12 -17 88.7473 139.494   4
   3  12 -16-100.508 143.414   4
   3  12 -15 322.705 148.581   4
   3  12 -14 19.0223 147.027   4
   3  12 -13-50.8005 144.577   4
   3  12 -12 1279.93 299.307   4
   3  12 -11 1956.94 366.903   4
   3  12 -10 159.180 181.605   4
   3  12  -9 1622.17 379.642   4
   3  12  -7 299.565 193.572   1
   3  12  -6-26.8222 152.491   1
   3  12  -5 567.282 222.229   1
   3  12  -4 1889.04 408.834   1
   3  12  -3 520.910 252.255   1
   3  12  -2 3814.97 570.615   1
   3  12  -1 149.405 144.166   1
   3  12   0 519.308 260.339   1
   3  12   1 769.206 303.279   1
   3  12   2 79.2289 186.182   1
   3  12   3 447.746 263.412   1
   3  13 -15 134.628 152.611   4
   3  13 -14-113.567 193.178   4
   3  13 -13 154.258 132.477   4
   3  13 -12 599.234 227.998   4
   3  13 -11 1057.52 299.867   4
   3  13 -10 3219.68 492.225   4
   3  13  -9 577.060 260.440   4
   3  13  -7 766.527 253.913   1
   3  13  -6 86.8377 174.647   1
   3  13  -5-42.6291 194.609   1
   3  13  -4 245.468 141.326   1
   3  13  -3 277.198 227.062   1
   3  13  -2 17.8095 193.507   1
   3  13  -1 547.800 228.432   1
   3  13   0 1411.19 415.211   1
   3  14  -8 296.810 224.750   4
   3  14  -6 497.527 208.276   1
   3  14  -5 257.637 226.015   1
   4  -6 -18 26.7182 150.245   6
   4  -6 -17-97.8507 183.572   6
   4  -6 -16 22.6658 162.594   6
   4  -6 -15 765.025 238.107   6
   4  -6 -14 1269.48 275.075   6
   4  -6 -13 616.519 209.996   6
   4  -6 -12 2237.20 340.701   6
   4  -6 -11 490.072 166.825   6
   4  -6 -10 3686.86 392.382   6
   4  -6  -9 4264.52 407.488   6
   4  -6  -8 1719.03 256.835   6
   4  -6  -7 197.253 132.621   6
   4  -6  -6 770.726 172.011   6
   4  -5 -19 244.246 181.259   6
   4  -5 -18 305.648 230.619   6
   4  -5 -17 23.8828 185.035   6
   4  -5 -16 1081.05 293.895   6
   4  -5 -15 421.891 212.813   6
   4  -5 -14-7.28902 134.792   6
   4  -5 -13 4838.35 503.453   6
   4  -5 -12 2412.13 335.381   6
   4  -5 -11 569.452 192.105   6
   4  -5 -10 2376.68 302.916   6
   4  -5  -9 1433.80 263.208   6
   4  -5  -8 47.4436 97.7350   6
   4  -5  -7 1691.19 252.841   6
   4  -4 -19 151.136 171.819   6
   4  -4 -18 321.430 187.066   6
   4  -4 -17 552.637 219.496   6
   4  -4 -16 505.855 238.813   6
   4  -4 -15 252.147 172.805   6
   4  -4 -14 117.348 128.377   6
   4  -4 -13 3021.28 410.775   6
   4  -4 -12 98.0051 141.342   6
   4  -4 -11 543.203 203.215   6
   4  -4 -10 880.080 214.703   6
   4  -4  -9 1958.95 289.011   6
   4  -3 -20-533.932 312.606   6
   4  -3 -19 152.899 179.011   6
   4  -3 -18 372.727 191.002   6
   4  -3 -17 31.9026 119.512   6
   4  -3 -16 5056.88 561.174   6
   4  -3 -15 1921.94 354.561   6
   4  -3 -14 439.608 154.376   6
   4  -3 -13 83.9186 155.595   6
   4  -3 -12 0.09395 149.368   6
   4  -3 -11 742.501 206.186   6
   4  -3 -10 1866.40 296.305   6
   4  -2 -20 168.647 186.417   6
   4  -2 -19 596.234 257.812   6
   4  -2 -18 310.068 167.477   6
   4  -2 -17-255.329 154.821   6
   4  -2 -16 1311.89 297.666   6
   4  -2 -15 496.756 171.138   6
   4  -2 -14 1738.91 295.481   6
   4  -2 -13 173.665 154.779   6
   4  -2 -12 613.924 172.021   6
   4  -2 -11 1113.57 252.430   6
   4  -1 -21 2224.71 438.338   6
   4  -1 -20 162.131 190.942   6
   4  -1 -19 1397.27 350.742   6
   4  -1 -18 132.557 172.588   6
   4  -1 -17 69.9881 141.805   6
   4  -1 -16 727.767 237.731   6
   4  -1 -15 503.741 213.203   6
   4  -1 -14 340.409 203.792   6
   4  -1 -13 358.444 136.307   6
   4  -1 -12 1426.34 276.188   6
   4   0 -21 557.000 277.999   6
   4   0 -20 862.407 277.234   6
   4   0 -19 1044.77 313.159   6
   4   0 -18 1046.76 303.138   6
   4   0 -17 399.183 217.995   6
   4   0 -16 371.223 237.821   6
   4   0 -15 1151.27 273.566   6
   4   0 -14 62.2857 127.303   6
   4   0 -13 509.525 219.622   6
   4   1 -22 2628.42 474.689   6
   4   1 -21 589.943 265.297   6
   4   1 -20 346.813 219.444   6
   4   1 -19 338.996 209.431   6
   4   1 -18 3841.47 519.554   6
   4   1 -17 194.651 214.547   6
   4   1 -16 1774.35 340.029   6
   4   1 -15 398.591 185.309   6
   4   1 -14 1824.03 325.006   6
   4   2 -22 219.613 151.396   6
   4   2 -21 1670.09 346.439   6
   4   2 -20 3216.81 509.613   6
   4   2 -19-77.4288 206.431   6
   4   2 -18 2534.84 412.128   6
   4   2 -17 216.259 144.607   6
   4   2 -16 1173.49 251.662   6
   4   2 -15 2953.08 389.853   6
   4   2 -14 352.565 166.590   6
   4   2  -8 15597.1 520.751   4
   4   2  -7 9238.10 359.741   4
   4   2  -6 1586.83 130.981   4
   4   2  -5 1398.00 117.721   4
   4   2  -4 10494.6 354.961   4
   4   2  11 507.384 198.087   1
   4   2  12 210.802 115.669   1
   4   3 -22-158.924 179.618   6
   4   3 -21 1038.93 303.053   6
   4   3 -20 215.451 217.270   6
   4   3 -19 1638.41 339.755   6
   4   3 -18 46.9097 134.219   6
   4   3 -17 505.662 216.031   6
   4   3 -16 1235.53 288.446   6
   4   3 -15 258.575 154.609   6
   4   3 -11 4895.62 349.875   4
   4   3 -10 1585.88 180.497   4
   4   3  -9 4698.96 298.419   4
   4   3  -8 2452.02 208.652   4
   4   3  -7 13707.8 493.603   4
   4   3  -6 2231.99 180.622   4
   4   3  -5 25176.5 709.283   4
   4   3   9 1539.37 292.306   1
   4   3  10 347.905 194.772   1
   4   3  11 2228.94 362.911   1
   4   3  12 373.062 170.848   1
   4   3  13 634.106 211.428   1
   4   4 -22-78.8694 182.168   6
   4   4 -21 416.580 225.137   6
   4   4 -20 330.828 177.487   6
   4   4 -19 529.213 197.611   6
   4   4 -18 680.021 228.009   6
   4   4 -17 511.151 233.921   6
   4   4 -16 186.045 176.220   6
   4   4 -15 721.540 204.347   6
   4   4 -13 1531.90 210.888   4
   4   4 -12 13334.4 627.915   4
   4   4 -11 9290.48 499.863   4
   4   4 -10 13238.0 585.536   4
   4   4  -9 1382.44 177.722   4
   4   4  -8 3885.37 290.947   4
   4   4  -7 4439.62 310.207   4
   4   4  -6 13188.5 553.757   4
   4   4   7 5898.40 579.219   1
   4   4   8 759.559 200.113   1
   4   4   9 416.293 180.576   1
   4   4  10 672.441 218.078   1
   4   4  11 378.945 194.256   1
   4   4  12 2814.10 446.698   1
   4   4  13 53.8211 134.166   1
   4   5 -22 244.980 185.821   6
   4   5 -21 324.912 143.508   6
   4   5 -20 11.8386 154.095   6
   4   5 -19 583.964 220.559   6
   4   5 -18 2.00351 187.722   6
   4   5 -17 2927.65 436.409   6
   4   5 -16 61.3605 113.395   6
   4   5 -15 1438.29 292.143   6
   4   5 -14 344.642 108.465   4
   4   5 -13 3969.93 352.916   4
   4   5 -12 2853.46 297.813   4
   4   5 -11 6149.16 423.191   4
   4   5 -10 11656.1 575.691   4
   4   5  -9 13283.0 601.323   4
   4   5  -8 13959.6 616.724   4
   4   5  -7 7899.55 471.788   4
   4   5   3 3474.97 449.079   1
   4   5   4 3122.03 433.357   1
   4   5   5 643.507 226.284   1
   4   5   6 1027.05 266.723   1
   4   5   7 8048.07 721.687   1
   4   5   8 6064.25 619.351   1
   4   5   9-78.5455 146.386   1
   4   5  10 1053.34 323.811   1
   4   5  11 1164.45 285.109   1
   4   5  12 254.388 141.581   1
   4   5  13 90.1054 158.849   1
   4   6 -22-43.5338 175.717   6
   4   6 -21 357.063 159.844   6
   4   6 -20 2912.90 468.154   6
   4   6 -19 102.717 130.090   6
   4   6 -18 108.569 128.288   6
   4   6 -17-58.2129 155.367   6
   4   6 -16 276.285 162.589   6
   4   6 -15 2038.70 315.420   6
   4   6 -14 2244.13 291.126   4
   4   6 -13 2839.03 313.646   4
   4   6 -12 1565.45 256.976   4
   4   6 -11 4013.32 368.104   4
   4   6 -10 2741.98 296.607   4
   4   6  -9 7892.27 508.600   4
   4   6  -9 7238.16 508.935   1
   4   6  -8 8916.44 538.233   4
   4   6  -8 8770.46 591.331   1
   4   6  -7 1765.93 275.438   1
   4   6  -7 1968.39 265.045   4
   4   6  -6 394.647 156.629   1
   4   6  -5 359.473 142.410   1
   4   6  -4 296.081 144.373   1
   4   6  -3 2968.84 372.721   1
   4   6  -2 6545.30 593.390   1
   4   6  -1 25468.2 1188.20   1
   4   6   0 268.238 181.290   1
   4   6   1 379.013 130.645   1
   4   6   2 76.7189 121.750   1
   4   6   3 202.670 188.706   1
   4   6   4 244.018 177.934   1
   4   6   5 216.101 118.034   1
   4   6   6 5817.77 617.622   1
   4   6   7 659.616 216.401   1
   4   6   8 196.703 162.666   1
   4   6   9 12230.7 954.652   1
   4   6  10-142.882 161.566   1
   4   6  11 1053.31 297.790   1
   4   6  12 570.276 272.651   1
   4   7 -20 1623.64 312.598   6
   4   7 -19 1108.85 272.431   6
   4   7 -18 2029.81 340.424   6
   4   7 -17 968.263 241.396   6
   4   7 -16 632.941 210.217   6
   4   7 -15 1017.87 233.951   6
   4   7 -14 788.383 187.082   4
   4   7 -13 4736.07 425.064   4
   4   7 -12 1993.56 282.431   4
   4   7 -11 3488.06 349.250   4
   4   7 -10 6264.90 481.571   4
   4   7  -9 299.009 137.058   1
   4   7  -9 610.492 166.022   4
   4   7  -8 966.985 207.448   1
   4   7  -8 790.575 165.926   4
   4   7  -7 6595.25 536.598   1
   4   7  -6 2230.16 327.862   1
   4   7  -5 1004.42 248.901   1
   4   7  -4 539.780 188.323   1
   4   7  -3 554.407 196.099   1
   4   7  -2 2420.90 369.766   1
   4   7  -1 1722.81 317.604   1
   4   7   0 1863.60 340.873   1
   4   7   1 2653.95 406.045   1
   4   7   2 630.259 263.019   1
   4   7   3 319.224 186.401   1
   4   7   4 2483.41 428.558   1
   4   7   5 900.380 295.021   1
   4   7   6 2252.41 421.429   1
   4   7   7 878.776 294.078   1
   4   7   8 974.017 305.305   1
   4   7   9 719.712 243.539   1
   4   7  10 338.457 218.030   1
   4   7  11 704.099 234.644   1
   4   7  12-194.222 224.788   1
   4   8 -14 832.924 207.198   4
   4   8 -13 1613.22 280.933   4
   4   8 -12 1429.34 251.687   4
   4   8 -11 1072.78 231.021   4
   4   8 -10 2183.06 306.889   4
   4   8  -9 654.697 174.881   1
   4   8  -9 398.907 152.003   4
   4   8  -8 2544.42 330.365   1
   4   8  -8 2742.20 335.377   4
   4   8  -7 148.303 112.230   1
   4   8  -6 2256.09 347.254   1
   4   8  -5 467.636 214.539   1
   4   8  -4 2865.34 400.336   1
   4   8  -3 3135.41 425.731   1
   4   8  -2 1057.84 287.098   1
   4   8  -1 747.860 245.245   1
   4   8   0 616.415 210.290   1
   4   8   1 2428.44 417.789   1
   4   8   2 1233.70 271.562   1
   4   8   3 10214.6 865.862   1
   4   8   4 838.224 236.707   1
   4   8   5 960.008 300.562   1
   4   8   6 3448.61 540.331   1
   4   8   7 1653.68 375.332   1
   4   8   8 3014.39 521.941   1
   4   8   9 1495.63 399.797   1
   4   8  10-8.13856 177.872   1
   4   8  11 425.628 215.146   1
   4   9 -13 893.682 225.689   4
   4   9 -12-153.242 123.311   4
   4   9 -11 65.9087 179.812   4
   4   9 -10 2565.56 351.328   4
   4   9  -9 385.598 163.047   4
   4   9  -8 9.71521 123.971   1
   4   9  -8 60.7707 139.809   4
   4   9  -7 1278.34 279.054   1
   4   9  -6 1256.61 287.388   1
   4   9  -5 4989.14 539.315   1
   4   9  -4 156.422 147.594   1
   4   9  -3 966.549 272.864   1
   4   9  -2 783.257 256.796   1
   4   9  -1 316.924 177.054   1
   4   9   0 370.722 248.823   1
   4   9   1 1652.64 352.580   1
   4   9   2 2250.16 444.086   1
   4   9   3 408.018 245.713   1
   4   9   4 383.475 220.098   1
   4   9   5 547.873 277.478   1
   4   9   6 248.903 187.018   1
   4   9   7 296.105 229.535   1
   4   9   8 340.842 219.735   1
   4   9   9 270.935 153.813   1
   4  10 -13 1130.95 253.488   4
   4  10 -12-51.5104 110.829   4
   4  10 -11 7.31250 122.110   4
   4  10 -10 1350.44 296.721   4
   4  10  -9 2225.60 373.421   4
   4  10  -8 85.2346 102.055   1
   4  10  -7 483.762 221.565   1
   4  10  -6 3241.23 454.875   1
   4  10  -5 1686.22 314.591   1
   4  10  -4 2449.05 433.975   1
   4  10  -3 197.727 179.545   1
   4  10  -2 113.751 139.075   1
   4  10  -1 195.525 155.004   1
   4  10   0 1285.37 356.462   1
   4  10   1 604.075 260.126   1
   4  10   2 950.900 327.270   1
   4  10   3 98.3843 147.202   1
   4  10   4 328.657 164.647   1
   4  10   5 180.829 187.680   1
   4  10   6 1746.25 440.011   1
   4  11 -12 387.561 210.834   4
   4  11 -11 4312.16 515.788   4
   4  11 -10 417.678 205.646   4
   4  11  -9 358.557 240.024   4
   4  11  -8 193.604 136.305   1
   4  11  -7 122.943 152.600   1
   4  11  -6 427.338 196.230   1
   4  11  -5 2469.37 439.919   1
   4  11  -4 416.183 151.408   1
   4  11  -3-14.4501 127.707   1
   4  11  -2 1538.03 373.050   1
   4  11  -1-70.1845 156.867   1
   4  11   0 477.462 236.879   1
   4  11   1 672.405 275.364   1
   4  11   2 411.753 214.613   1
   4  11   3 498.101 282.477   1
   4  11   4 549.258 316.900   1
   4  12 -10 319.974 216.285   4
   4  12  -9 369.998 188.755   4
   4  12  -8 126.912 211.239   4
   4  12  -7 1368.20 329.752   1
   4  12  -6 973.210 308.616   1
   4  12  -5 818.027 303.003   1
   4  12  -4-29.0431 146.181   1
   4  12  -3 2213.54 438.502   1
   4  12  -2 2346.90 475.115   1
   4  12  -1 1876.75 444.297   1
   4  12   0 363.191 231.915   1
   4  13  -9 417.929 223.036   4
   4  13  -8 1748.86 411.425   4
   4  13  -6 32.5772 159.457   1
   4  13  -5 620.821 257.094   1
   4  13  -4 323.154 177.873   1
   5  -6 -17 31.6128 130.159   6
   5  -6 -16 107.582 172.114   6
   5  -6 -15 538.953 213.993   6
   5  -6 -14 408.037 204.615   6
   5  -6 -13 507.845 171.001   6
   5  -6 -12 440.636 210.222   6
   5  -6 -11 2042.25 325.601   6
   5  -6 -10 206.134 129.328   6
   5  -6  -9 136.684 113.437   6
   5  -6  -8 296.428 132.075   6
   5  -5 -18 272.282 167.107   6
   5  -5 -17-54.2135 134.724   6
   5  -5 -16 170.667 159.671   6
   5  -5 -15 105.512 180.264   6
   5  -5 -14 1052.58 268.582   6
   5  -5 -13 862.736 233.925   6
   5  -5 -12 1234.96 283.597   6
   5  -5 -11 1180.01 246.662   6
   5  -5 -10 194.445 134.060   6
   5  -5  -9 1308.15 257.352   6
   5  -4 -19 667.696 267.176   6
   5  -4 -18 80.4736 133.071   6
   5  -4 -17 677.949 229.113   6
   5  -4 -16 263.786 179.257   6
   5  -4 -15 85.3646 194.119   6
   5  -4 -14 120.790 159.861   6
   5  -4 -13 271.107 148.579   6
   5  -4 -12 515.203 225.474   6
   5  -4 -11 496.318 148.353   6
   5  -3 -19-182.022 235.616   6
   5  -3 -18 180.381 143.828   6
   5  -3 -17 1170.82 289.981   6
   5  -3 -16 3287.20 467.906   6
   5  -3 -15 197.129 147.194   6
   5  -3 -14 1014.85 283.626   6
   5  -3 -13 1284.51 320.817   6
   5  -3 -12 878.222 239.062   6
   5  -2 -20 183.650 140.508   6
   5  -2 -19 190.029 175.891   6
   5  -2 -18-110.656 190.768   6
   5  -2 -17 355.311 202.097   6
   5  -2 -16 405.716 199.144   6
   5  -2 -15 3321.00 444.002   6
   5  -2 -14 429.389 178.984   6
   5  -2 -13 891.816 230.301   6
   5  -1 -20 360.731 244.088   6
   5  -1 -19 2108.26 411.570   6
   5  -1 -18 1592.39 340.338   6
   5  -1 -17 824.857 241.237   6
   5  -1 -16 944.193 285.904   6
   5  -1 -15-16.7339 168.976   6
   5  -1 -14 3853.38 486.382   6
   5   0 -20 577.620 252.320   6
   5   0 -19 1172.54 291.128   6
   5   0 -18 4035.02 534.227   6
   5   0 -17 1786.32 350.271   6
   5   0 -16 2847.72 447.167   6
   5   0 -15 482.060 217.031   6
   5   1 -21 938.468 332.289   6
   5   1 -20 2142.65 445.295   6
   5   1 -19 258.680 158.095   6
   5   1 -18 1033.17 288.684   6
   5   1 -17 465.962 248.247   6
   5   1 -16 112.965 139.904   6
   5   1 -15 63.5848 187.763   6
   5   2 -21 1667.02 396.889   6
   5   2 -20-152.926 160.430   6
   5   2 -19-93.4001 173.686   6
   5   2 -18 1664.09 341.978   6
   5   2 -17 1325.81 308.782   6
   5   2 -16 355.012 172.090   6
   5   2  12 1505.60 342.305   1
   5   3 -21 631.546 226.224   6
   5   3 -20-53.3149 155.888   6
   5   3 -19 315.483 193.021   6
   5   3 -18 348.121 212.500   6
   5   3 -17 430.567 232.355   6
   5   3 -16 1248.30 304.296   6
   5   3  10 2821.95 461.661   1
   5   3  11 104.228 166.385   1
   5   3  12 162.138 162.095   1
   5   4 -21-167.819 173.317   6
   5   4 -20-302.269 183.128   6
   5   4 -19 448.137 242.427   6
   5   4 -18 382.304 242.103   6
   5   4 -17 2038.73 383.091   6
   5   4   8 1623.76 358.513   1
   5   4   9 1869.29 389.254   1
   5   4  10 353.215 203.627   1
   5   4  11 425.517 186.329   1
   5   4  12 610.530 227.040   1
   5   5 -21 1428.11 355.498   6
   5   5 -20 54.3872 149.335   6
   5   5 -19-95.7702 189.667   6
   5   5 -18 457.768 196.721   6
   5   5 -17 798.733 263.228   6
   5   5   5 2830.13 436.773   1
   5   5   6-173.423 121.724   1
   5   5   7 3471.80 501.733   1
   5   5   8 163.394 164.072   1
   5   5   9 93.1922 163.158   1
   5   5  10 776.610 287.688   1
   5   5  11-44.5191 188.498   1
   5   5  12 294.106 207.975   1
   5   6 -21-275.341 211.425   6
   5   6 -20 893.353 264.708   6
   5   6 -19 282.336 164.195   6
   5   6 -18 138.311 127.050   6
   5   6 -17 689.659 253.517   6
   5   6  -9 623.994 168.456   1
   5   6   0 7881.15 704.247   1
   5   6   1 550.490 240.086   1
   5   6   2 390.247 222.888   1
   5   6   3 2274.65 409.338   1
   5   6   4 1117.68 294.268   1
   5   6   5 3419.85 515.509   1
   5   6   6 1674.42 346.811   1
   5   6   7 944.083 273.878   1
   5   6   8 107.373 179.036   1
   5   6   9 1802.65 399.795   1
   5   6  10 2323.45 436.785   1
   5   6  11 848.867 276.727   1
   5   6  12 975.868 333.600   1
   5   7 -20-32.5161 139.729   6
   5   7 -19 1335.38 327.610   6
   5   7 -18 79.5958 165.885   6
   5   7 -17 1000.24 279.608   6
   5   7  -9 1212.09 246.220   1
   5   7  -8 956.081 221.169   1
   5   7  -7 343.263 149.409   1
   5   7  -6 183.682 133.524   1
   5   7  -5 621.670 213.509   1
   5   7  -4 666.249 235.512   1
   5   7  -3 237.184 203.132   1
   5   7  -2 4747.32 565.480   1
   5   7  -1 1905.52 365.965   1
   5   7   0 466.548 208.108   1
   5   7   1 2439.27 428.628   1
   5   7   2 590.123 242.458   1
   5   7   3 49.6595 136.244   1
   5   7   4 748.825 271.482   1
   5   7   5 653.215 290.606   1
   5   7   6 742.138 273.311   1
   5   7   7 1055.13 314.369   1
   5   7   8 832.323 296.787   1
   5   7   9 279.530 192.367   1
   5   7  10 1918.15 444.534   1
   5   7  11-128.059 200.006   1
   5   8  -8 6540.15 596.205   1
   5   8  -7 867.580 224.075   1
   5   8  -6 1937.02 331.088   1
   5   8  -5 1609.02 343.265   1
   5   8  -4 228.306 131.234   1
   5   8  -3 3347.06 477.910   1
   5   8  -2 263.075 186.150   1
   5   8  -1 1657.34 344.110   1
   5   8   0 1082.34 298.283   1
   5   8   1 490.733 251.621   1
   5   8   2 20.5095 160.196   1
   5   8   3 2840.50 498.609   1
   5   8   4 795.358 302.305   1
   5   8   5-105.350 204.362   1
   5   8   6 44.2790 163.160   1
   5   8   7 6.61401 152.316   1
   5   8   8-121.330 217.519   1
   5   9  -8 730.567 252.630   1
   5   9  -7 386.927 194.915   1
   5   9  -6 228.264 152.026   1
   5   9  -5 74.1147 137.466   1
   5   9  -4 703.076 247.224   1
   5   9  -3 3012.96 469.613   1
   5   9  -2 5384.18 612.450   1
   5   9  -1 1358.94 327.462   1
   5   9   0 1577.28 386.743   1
   5   9   1 2451.77 457.754   1
   5   9   2-149.070 172.797   1
   5   9   3 1807.37 417.794   1
   5   9   4 308.971 248.118   1
   5   9   5 439.056 244.087   1
   5   9   6 259.592 213.039   1
   5  10  -7 98.3872 122.686   1
   5  10  -6 1360.17 297.178   1
   5  10  -5 1621.85 349.935   1
   5  10  -4 666.421 221.035   1
   5  10  -3 1042.16 305.934   1
   5  10  -2 3048.42 512.367   1
   5  10  -1 1583.05 392.735   1
   5  10   0 2378.82 465.137   1
   5  10   1 586.799 283.055   1
   5  10   2-7.85641 168.842   1
   5  10   3 153.902 184.734   1
   5  11  -7 554.275 232.821   1
   5  11  -6 1546.65 336.068   1
   5  11  -5 3907.36 559.167   1
   5  11  -4 1667.32 396.196   1
   5  11  -3 786.581 275.433   1
   5  11  -2 1441.35 367.691   1
   5  11  -1-59.3364 160.598   1
   5  11   0 424.492 255.708   1
   5  12  -6 667.400 273.372   1
   5  12  -5 189.131 176.998   1
   5  12  -4 159.602 187.581   1
   6  -6 -15 728.197 256.689   6
   6  -6 -14 383.373 214.432   6
   6  -6 -13 533.681 141.538   6
   6  -6 -12 1060.35 278.162   6
   6  -6 -11 208.364 191.848   6
   6  -6 -10 1175.10 257.328   6
   6  -6  -9 263.955 153.644   6
   6  -5 -17 465.250 203.831   6
   6  -5 -16 253.189 158.175   6
   6  -5 -15 347.479 206.767   6
   6  -5 -14 515.560 223.485   6
   6  -5 -13 4512.41 530.764   6
   6  -5 -12 474.050 196.761   6
   6  -5 -11-74.6048 195.185   6
   6  -4 -18 2158.51 419.508   6
   6  -4 -17 233.517 178.314   6
   6  -4 -16 52.2941 154.072   6
   6  -4 -15 509.842 221.666   6
   6  -4 -14 841.615 240.412   6
   6  -4 -13 1549.40 313.366   6
   6  -4 -12 3412.05 460.647   6
   6  -3 -18-243.752 217.442   6
   6  -3 -17 382.711 203.555   6
   6  -3 -16 3409.66 487.113   6
   6  -3 -15 3575.61 530.003   6
   6  -3 -14 1190.21 251.539   6
   6  -3 -13 794.731 238.441   6
   6  -2 -19 482.470 220.263   6
   6  -2 -18 126.629 189.182   6
   6  -2 -17 541.848 236.016   6
   6  -2 -16 2256.65 412.164   6
   6  -2 -15 6030.33 632.608   6
   6  -2 -14 2757.58 443.250   6
   6  -1 -19 1866.28 374.473   6
   6  -1 -18 739.614 234.684   6
   6  -1 -17 1108.16 312.309   6
   6  -1 -16 54.8871 163.830   6
   6  -1 -15 107.799 172.568   6
   6   0 -19 689.911 274.001   6
   6   0 -18 816.909 264.564   6
   6   0 -17 341.636 184.768   6
   6   0 -16 25.1007 157.683   6
   6   1 -20 690.032 262.110   6
   6   1 -19 910.258 321.133   6
   6   1 -18 43.7947 156.335   6
   6   1 -17 379.711 203.964   6
   6   1 -16 1094.82 269.583   6
   6   2 -20 108.058 180.290   6
   6   2 -19 305.544 183.575   6
   6   2 -18 485.212 242.450   6
   6   2 -17 171.210 172.959   6
   6   2  12-431.936 231.940   1
   6   3 -20 644.200 266.683   6
   6   3 -19 2205.50 425.480   6
   6   3 -18 1644.60 365.162   6
   6   3 -17 88.3123 160.305   6
   6   3  10 409.095 263.015   1
   6   3  11-0.82119 155.833   1
   6   3  12 489.067 246.230   1
   6   4 -20 78.8957 139.010   6
   6   4 -19 58.1459 142.407   6
   6   4 -18 141.632 156.091   6
   6   4   8 1279.33 357.111   1
   6   4   9 7.63825 126.968   1
   6   4  10 907.628 280.150   1
   6   4  11-48.6007 185.933   1
   6   4  12 495.315 228.300   1
   6   5 -20 525.924 238.592   6
   6   5 -19 572.015 269.148   6
   6   5 -18 31.9296 138.982   6
   6   5   5 217.106 196.505   1
   6   5   6 917.585 317.395   1
   6   5   7-295.452 181.067   1
   6   5   8 531.735 281.911   1
   6   5   9 1935.68 437.422   1
   6   5  10 469.235 247.380   1
   6   5  11 230.188 138.251   1
   6   6 -19 1033.35 334.516   6
   6   6 -18 351.940 198.066   6
   6   6   1 328.520 210.377   1
   6   6   2 107.960 200.661   1
   6   6   3 1318.18 330.189   1
   6   6   4 3857.26 569.969   1
   6   6   5 726.147 206.637   1
   6   6   6 1915.29 426.512   1
   6   6   7 66.4415 148.227   1
   6   6   8 15.9651 204.565   1
   6   6   9 1140.49 333.890   1
   6   7 -19-143.015 211.379   6
   6   7 -18-197.578 217.992   6
   6   7  -8 241.053 160.815   1
   6   7  -7 1184.89 295.121   1
   6   7  -6 402.151 202.465   1
   6   7  -5 627.367 239.380   1
   6   7  -4 441.610 213.008   1
   6   7  -3 515.164 232.270   1
   6   7  -2-23.3948 152.407   1
   6   7  -1 981.105 277.530   1
   6   7   0 5408.52 654.796   1
   6   7   1 8660.10 837.754   1
   6   7   2 4602.78 619.728   1
   6   7   3 43.2835 182.428   1
   6   7   4 392.400 246.067   1
   6   7   5-138.559 185.251   1
   6   7   6 209.950 195.749   1
   6   7   7 33.4899 215.224   1
   6   8  -8 177.433 117.986   1
   6   8  -7-119.903 170.997   1
   6   8  -6 899.453 274.204   1
   6   8  -5 347.264 191.406   1
   6   8  -4 23.8227 143.121   1
   6   8  -3 722.003 241.411   1
   6   8  -2 324.480 191.063   1
   6   8  -1-19.4287 153.822   1
   6   8   0 1995.64 397.337   1
   6   8   1 4044.04 602.532   1
   6   8   2 278.642 151.192   1
   6   8   3 417.339 215.794   1
   6   8   4 362.921 274.087   1
   6   8   5-47.5425 159.407   1
   6   9  -7 1296.23 319.322   1
   6   9  -6 300.054 195.502   1
   6   9  -5 153.357 182.866   1
   6   9  -4 201.849 215.408   1
   6   9  -3 1884.51 396.350   1
   6   9  -2 3083.88 541.408   1
   6   9  -1 2569.17 479.276   1
   6   9   0 387.139 261.597   1
   6   9   1 552.415 288.283   1
   6   9   2 25.5832 157.554   1
   6  10  -7-238.761 202.764   1
   6  10  -6 30.4534 173.440   1
   6  10  -5-280.069 226.888   1
   6  10  -4 119.931 145.606   1
   6  10  -3 431.158 172.811   1
   6  10  -2 363.348 235.205   1
   6  10  -1 1129.23 311.447   1
   6  11  -6 446.631 257.849   1
   6  11  -5 1125.76 313.994   1
   7  -5 -15-296.590 157.479   6
   7  -5 -14 765.354 300.729   6
   7  -5 -13 2790.97 455.951   6
   7  -5 -12 2960.29 432.041   6
   7  -4 -16 575.378 243.551   6
   7  -4 -15-64.5892 159.411   6
   7  -4 -14 375.494 210.067   6
   7  -4 -13 1373.96 377.475   6
   7  -3 -17 713.658 259.323   6
   7  -3 -16 1869.84 410.022   6
   7  -3 -15 465.395 208.586   6
   7  -3 -14 197.195 227.024   6
   7  -2 -17 141.265 193.351   6
   7  -2 -16 410.396 228.262   6
   7  -2 -15 21.1057 141.577   6
   7  -1 -17 314.596 182.261   6
   7  -1 -16 70.5243 131.441   6
   7   0 -18 274.600 214.135   6
   7   0 -17 1151.87 361.552   6
   7   1 -18 77.1596 156.079   6
   7   1 -17 640.356 236.917   6
   7   2 -18 775.324 288.767   6
   7   2  12-105.030 159.631   1
   7   3 -18 1133.18 335.237   6
   7   3  10-98.2077 189.093   1
   7   3  11 167.913 207.596   1
   7   4 -18 271.541 203.381   6
   7   4   8 362.412 246.183   1
   7   4   9 245.270 221.773   1
   7   5   5-69.3862 242.238   1
   7   5   6 483.573 241.539   1
   7   5   7 536.598 275.304   1
   7   6   1-125.651 195.496   1
   7   6   2 508.048 280.443   1
   7   6   3 1445.16 370.822   1
   7   6   4 311.545 208.450   1
   7   6   5 286.111 229.764   1
   7   6   6-473.469 227.833   1
   7   7  -8 416.628 187.746   1
   7   7  -7 796.496 253.934   1
   7   7  -6 896.284 273.553   1
   7   7  -5 1914.28 401.925   1
   7   7  -4 372.202 224.522   1
   7   7  -3 279.062 221.600   1
   7   7  -2 87.8867 142.433   1
   7   7  -1 178.476 200.877   1
   7   7   0 976.623 337.200   1
   7   7   1 1526.38 371.167   1
   7   7   2 781.994 307.444   1
   7   7   3-86.7164 178.981   1
   7   8  -7 152.209 182.873   1
   7   8  -6 566.291 204.041   1
   7   8  -5 145.315 156.059   1
   7   8  -4 493.870 214.204   1
   7   8  -3 90.2262 142.489   1
   7   8  -2-20.3432 140.181   1
   7   8  -1-568.427 319.771   1
   7   8   0 159.628 210.605   1
   7   9  -7 570.482 253.969   1
   7   9  -6 184.412 152.419   1
   7   9  -5 450.051 217.048   1
   7   9  -4-173.001 215.229   1
   7   9  -3 398.162 246.215   1
   8  -5 -13 475.167 220.703   6
   8  -5 -12 297.342 199.856   6
   8  -4 -14 15.3013 221.143   6
   8   7  -7 839.735 338.914   1
   8   7  -6 269.375 213.303   1
   8   7  -5-228.397 200.750   1
   8   7  -4 237.210 154.510   1
   8   7  -3-67.9282 170.219   1
   0   0   0    0.00    0.00   0
TITL luk46 in P1
REM P1 (#1 in standard setting)
CELL 0.71073   6.227840   9.696515  14.982161 105.2884  97.1262  96.9191
ZERR    1.00   0.000556   0.000822   0.001284   0.0075   0.0072   0.0072
LATT -1
SFAC C H O Cl
UNIT 46.00 29.00 6.00 1.00
TREF
HKLF 4
END
;
_shelx_hkl_checksum     2598
_shelx_res_file
;
TITL luk46 in P1
    luk46.res
    created by SHELXL-2018/3 at 20:26:44 on 27-Sep-2021
CELL 0.71073 6.22784 9.696515 14.982161 105.2884 97.1262 96.9191
ZERR 1 0.000556 0.000822 0.001284 0.0075 0.0072 0.0072
LATT -1
SFAC C H Cl O
UNIT 48 33 1 6
EQIV $1 1+X,1+Y,+Z
EQIV $2 +X,1+Y,+Z
EQIV $3 1+X,1+Y,1+Z
EQIV $4 1+X,+Y,+Z
L.S. 20
PLAN  5
SIZE 0.6 0.4 0.2
TEMP -173
CONF
HTAB C18 Cl1_$1
HTAB C22 C5_$2
HTAB C22 C6_$2
HTAB C46 C41_$3
HTAB C48 C12_$4
BOND $h
MORE -1
fmap 2
acta
MERG 2
OMIT 0 -1 -1
REM <olex2.extras>
REM <HklSrc "%.\\luk46.hkl">
REM </olex2.extras>
WGHT    0.082500    0.017000
FVAR       6.87914
O1    4    0.338607    0.240896    0.303179    11.00000    0.02163    0.02953 =
         0.03357    0.00399    0.00803   -0.00228
O2    4    0.390687    0.591940    0.661553    11.00000    0.03400    0.02155 =
         0.03038    0.00582    0.00129   -0.00171
O3    4    0.362724    0.925033    0.473271    11.00000    0.02778    0.02156 =
         0.02787    0.00505    0.00359    0.00000
O4    4    0.377057    0.500695    0.145908    11.00000    0.02190    0.02443 =
         0.03149    0.00578    0.00542    0.00043
O5    4    0.009733   -0.002768   -0.129798    11.00000    0.02673    0.02360 =
         0.02697    0.00574    0.00492   -0.00057
O6    4    0.032319   -0.310316    0.075592    11.00000    0.02406    0.02354 =
         0.02998    0.00689    0.00548    0.00420
C1    1   -0.176749   -0.286933    0.099383    11.00000    0.02305    0.02254 =
         0.02564    0.00426    0.00467   -0.00014
AFIX  23
H1A   2   -0.238920   -0.369009    0.120950    11.00000   -1.20000
H1B   2   -0.275117   -0.286764    0.042198    11.00000   -1.20000
AFIX   0
C2    1   -0.174741   -0.148193    0.174142    11.00000    0.02156    0.02190 =
         0.02737    0.00723    0.00327    0.00086
C3    1   -0.361340   -0.133964    0.216205    11.00000    0.01926    0.02460 =
         0.03483    0.00770    0.00639   -0.00068
AFIX  43
H3    2   -0.485939   -0.207766    0.193390    11.00000   -1.20000
AFIX   0
C4    1   -0.370304   -0.015558    0.290160    11.00000    0.02043    0.02562 =
         0.03255    0.00636    0.00666   -0.00048
AFIX  43
H4    2   -0.498316   -0.007812    0.318459    11.00000   -1.20000
AFIX   0
C5    1   -0.188945    0.090852    0.321747    11.00000    0.02268    0.02146 =
         0.02191    0.00520    0.00346    0.00369
C6    1   -0.004557    0.079642    0.276609    11.00000    0.02023    0.02326 =
         0.02266    0.00743    0.00417    0.00164
C7    1    0.006033   -0.038785    0.203459    11.00000    0.02098    0.02209 =
         0.02320    0.00525    0.00517    0.00062
AFIX  43
H7    2    0.132576   -0.045426    0.174069    11.00000   -1.20000
AFIX   0
C8    1   -0.138132    0.219360    0.403932    11.00000    0.02216    0.02145 =
         0.02331    0.00480    0.00723    0.00091
C9    1    0.077384    0.284794    0.409699    11.00000    0.02416    0.02205 =
         0.02617    0.00560    0.00553    0.00177
C10   1    0.165790    0.207630    0.326676    11.00000    0.02055    0.02243 =
         0.02448    0.00439    0.00324    0.00209
C11   1   -0.260807    0.275220    0.471110    11.00000    0.02247    0.02616 =
         0.02816    0.00577    0.00652    0.00033
AFIX  43
H11   2   -0.410474    0.235645    0.465987    11.00000   -1.20000
AFIX   0
C12   1   -0.158783    0.391380    0.546694    11.00000    0.02887    0.02691 =
         0.02748    0.00668    0.00831    0.00246
AFIX  43
H12   2   -0.242323    0.432694    0.592837    11.00000   -1.20000
AFIX   0
C13   1    0.060751    0.449096    0.557111    11.00000    0.02712    0.02312 =
         0.02370    0.00645    0.00444   -0.00048
C14   1    0.179393    0.397927    0.486360    11.00000    0.02579    0.01993 =
         0.02632    0.00612    0.00396    0.00073
AFIX  43
H14   2    0.327603    0.439670    0.490436    11.00000   -1.20000
AFIX   0
C15   1    0.160284    0.557601    0.648357    11.00000    0.03200    0.02476 =
         0.02679    0.00507    0.00453   -0.00302
AFIX  23
H15A  2    0.097362    0.647655    0.652418    11.00000   -1.20000
H15B  2    0.118770    0.519599    0.700067    11.00000   -1.20000
AFIX   0
C16   1    0.476369    0.707594    0.633131    11.00000    0.02525    0.02337 =
         0.02285    0.00095    0.00492    0.00045
C17   1    0.689017    0.771138    0.674878    11.00000    0.02522    0.03236 =
         0.02712    0.00304    0.00123    0.00112
AFIX  43
H17   2    0.766706    0.736390    0.720920    11.00000   -1.20000
AFIX   0
C18   1    0.784952    0.886076    0.647884    11.00000    0.02417    0.03453 =
         0.02906    0.00064    0.00268   -0.00170
AFIX  43
H18   2    0.930083    0.931503    0.676396    11.00000   -1.20000
AFIX   0
C19   1    0.674621    0.936720    0.580223    11.00000    0.02267    0.02537 =
         0.03477    0.00191    0.00509   -0.00572
AFIX  43
H19   2    0.743820    1.015419    0.561995    11.00000   -1.20000
AFIX   0
C20   1    0.462683    0.871706    0.539382    11.00000    0.02420    0.02238 =
         0.02517    0.00406    0.00548    0.00184
C21   1    0.362654    0.755933    0.566071    11.00000    0.02539    0.02242 =
         0.02428    0.00224    0.00265   -0.00279
AFIX  43
H21   2    0.217055    0.710835    0.538118    11.00000   -1.20000
AFIX   0
C22   1    0.132011    0.883175    0.448165    11.00000    0.02389    0.02566 =
         0.02549    0.00305    0.00274    0.00273
AFIX  23
H22A  2    0.071510    0.954612    0.419840    11.00000   -1.20000
H22B  2    0.068110    0.886179    0.505817    11.00000   -1.20000
AFIX   0
C23   1    0.061853    0.734792    0.380591    11.00000    0.02291    0.02196 =
         0.02402    0.00666    0.00212    0.00321
C24   1    0.188996    0.677357    0.315029    11.00000    0.02222    0.02421 =
         0.02354    0.00360    0.00449   -0.00050
AFIX  43
H24   2    0.329679    0.727598    0.314978    11.00000   -1.20000
AFIX   0
C25   1    0.108091    0.546054    0.249819    11.00000    0.01886    0.02382 =
         0.02270    0.00621    0.00389    0.00111
C26   1   -0.098778    0.469920    0.248719    11.00000    0.01887    0.02357 =
         0.02068    0.00240    0.00178   -0.00003
C27   1   -0.223981    0.523702    0.315437    11.00000    0.02020    0.02842 =
         0.02856    0.00708    0.00478    0.00166
AFIX  43
H27   2   -0.362640    0.471796    0.316539    11.00000   -1.20000
AFIX   0
C28   1   -0.140834    0.657235    0.381649    11.00000    0.02250    0.02707 =
         0.02323    0.00414    0.00355    0.00206
AFIX  43
H28   2   -0.224639    0.695843    0.428392    11.00000   -1.20000
AFIX   0
C29   1    0.201312    0.466613    0.167775    11.00000    0.02073    0.02193 =
         0.02487    0.00505    0.00386    0.00138
C30   1    0.031040    0.340712    0.117337    11.00000    0.01933    0.02453 =
         0.02589    0.00694    0.00272    0.00059
C31   1   -0.146790    0.341872    0.166124    11.00000    0.02144    0.02178 =
         0.02377    0.00730    0.00391    0.00272
C32   1    0.025259    0.239245    0.033326    11.00000    0.02119    0.02383 =
         0.02449    0.00687    0.00428    0.00205
AFIX  43
H32   2    0.148081    0.238534    0.001502    11.00000   -1.20000
AFIX   0
C33   1   -0.161958    0.138045   -0.004336    11.00000    0.02285    0.02231 =
         0.02732    0.00832    0.00253    0.00055
C34   1   -0.334640    0.135530    0.046287    11.00000    0.01937    0.02452 =
         0.03261    0.00925    0.00132   -0.00220
AFIX  43
H34   2   -0.459675    0.062432    0.021745    11.00000   -1.20000
AFIX   0
C35   1   -0.328526    0.237314    0.131807    11.00000    0.01959    0.02741 =
         0.03020    0.00949    0.00434   -0.00035
AFIX  43
H35   2   -0.447445    0.234509    0.165682    11.00000   -1.20000
AFIX   0
C36   1   -0.188118    0.038563   -0.102575    11.00000    0.02745    0.02287 =
         0.02460    0.00307    0.00277    0.00097
AFIX  23
H36A  2   -0.292015   -0.049858   -0.107536    11.00000   -1.20000
H36B  2   -0.253593    0.087410   -0.147047    11.00000   -1.20000
AFIX   0
C37   1    0.087159   -0.108492   -0.096803    11.00000    0.02234    0.02410 =
         0.02212    0.00236    0.00090   -0.00110
C38   1    0.252402   -0.168208   -0.138393    11.00000    0.02088    0.03112 =
         0.02925    0.00084    0.00356   -0.00444
AFIX  43
H38   2    0.305188   -0.136765   -0.187734    11.00000   -1.20000
AFIX   0
C39   1    0.340410   -0.274834   -0.107144    11.00000    0.01990    0.03500 =
         0.02932    0.00022    0.00720    0.00292
AFIX  43
H39   2    0.454620   -0.316585   -0.135380    11.00000   -1.20000
AFIX   0
C40   1    0.264319   -0.321616   -0.035222    11.00000    0.01979    0.03032 =
         0.03326    0.00323    0.00165    0.00327
AFIX  43
H40   2    0.325432   -0.394801   -0.014078    11.00000   -1.20000
AFIX   0
C41   1    0.098640   -0.260116    0.004991    11.00000    0.02103    0.02324 =
         0.02613    0.00238    0.00253   -0.00205
C42   1    0.007382   -0.154938   -0.025357    11.00000    0.02200    0.02179 =
         0.02782    0.00356    0.00514    0.00124
AFIX  43
H42   2   -0.108662   -0.114593    0.002177    11.00000   -1.20000
AFIX   0
CL1   3    0.205296    0.174530    0.659290    11.00000    0.07029    0.03753 =
         0.04153    0.00741   -0.01374   -0.01009
C43   1    0.412807    0.261478    0.752528    11.00000    0.03518    0.02424 =
         0.03148    0.00752    0.00409    0.00296
C44   1    0.368043    0.293713    0.841774    11.00000    0.02780    0.03579 =
         0.03178    0.00876    0.00640    0.00235
AFIX  43
H44   2    0.224785    0.265769    0.853168    11.00000   -1.20000
AFIX   0
C45   1    0.531444    0.366837    0.915059    11.00000    0.03996    0.03351 =
         0.03276    0.00935    0.00894    0.01012
AFIX  43
H45   2    0.502082    0.389116    0.977568    11.00000   -1.20000
AFIX   0
C46   1    0.737534    0.407726    0.897798    11.00000    0.03727    0.02308 =
         0.05570    0.00927   -0.00548    0.00005
AFIX  43
H46   2    0.850033    0.460205    0.948342    11.00000   -1.20000
AFIX   0
C47   1    0.781168    0.373199    0.808278    11.00000    0.03574    0.04229 =
         0.07361    0.02840    0.01437   -0.00142
AFIX  43
H47   2    0.924417    0.401211    0.796899    11.00000   -1.20000
AFIX   0
C48   1    0.618898    0.297881    0.734057    11.00000    0.05256    0.03788 =
         0.04217    0.01728    0.02424    0.00416
AFIX  43
H48   2    0.649317    0.271929    0.671735    11.00000   -1.20000
AFIX   0
HKLF 4
REM  luk46 in P1
REM wR2 = 0.1714, GooF = S = 1.034, Restrained GooF = 1.034 for all data
REM R1 = 0.0635 for 5307 Fo > 4sig(Fo) and 0.0919 for all 7191 data
REM 496 parameters refined using 3 restraints
END
WGHT      0.0825      0.0170
REM Highest difference peak  0.785,  deepest hole -0.422,  1-sigma level  0.073
Q1    1   0.7631  0.6729  0.7526  11.00000  0.05    0.79
Q2    1  -0.1735  0.0867 -0.0529  11.00000  0.05    0.51
Q3    1  -0.0987  0.0783  0.2985  11.00000  0.05    0.48
Q4    1   0.1702  0.4376  0.5421  11.00000  0.05    0.48
Q5    1  -0.1598  0.2519  0.4544  11.00000  0.05    0.48
;
_shelx_res_checksum     62896
