# Supplementary material for: Fluorenonophane chloro­benzene solvate: mol­ecular and crystal structures
Source: Acta Crystallogr E Crystallogr Commun. 2021 Nov 12;77(Pt 12):1285–8. doi: 10.1107/S2056989021011865 (PMC8647744; doi:10.1107/S2056989021011865)
Supplement: Supplementary file 2 [file e-77-01285-Isup2.hkl]

data_I                                                                          
_shelx_title ' luk46 in P1'                                                     
_shelx_refln_list_code          4                                               
_shelx_F_calc_maximum      141.27                                               
_exptl_crystal_F_000       386.00                                               
_reflns_d_resolution_high  0.6192                                               
                                                                                
loop_                                                                           
 _space_group_symop_operation_xyz                                               
 'x, y, z'                                                                      
                                                                                
_cell_length_a     6.2278                                                       
_cell_length_b     9.6965                                                       
_cell_length_c    14.9822                                                       
_cell_angle_alpha 105.288                                                       
_cell_angle_beta   97.126                                                       
_cell_angle_gamma  96.919                                                       
                                                                                
_shelx_F_squared_multiplier     1.000                                           
                                                                                
loop_                                                                           
 _refln_index_h                                                                 
 _refln_index_k                                                                 
 _refln_index_l                                                                 
 _refln_F_squared_calc                                                          
 _refln_F_squared_meas                                                          
 _refln_F_squared_sigma                                                         
 _refln_observed_status                                                         
   1   5 -24         21.58         18.03         5.42 o                         
   1   2 -23          6.30          6.84         4.71 o                         
   2   2 -23          0.21          6.39         4.48 o                         
   3   2 -23          1.20          3.15         4.61 o                         
   1   3 -23          2.66          0.32         3.12 o                         
   2   3 -23         16.35          8.54         4.48 o                         
   3   3 -23          0.10         -4.25         4.25 o                         
   1   4 -23          0.33          1.20         3.28 o                         
   2   4 -23          2.00         -4.43         4.43 o                         
   3   4 -23         28.23         43.77         9.05 o                         
   1   5 -23          5.63          6.66         5.35 o                         
   2   5 -23         17.65         28.02         6.80 o                         
   3   5 -23         10.84          8.57         5.08 o                         
   1   6 -23         15.51         21.84         6.85 o                         
   2   6 -23          1.13         -0.57         2.78 o                         
   3   6 -23          9.15         12.69         5.25 o                         
   1  -1 -22          5.54          3.47         4.20 o                         
   2  -1 -22         10.47          6.32         3.79 o                         
   1   0 -22         11.72         26.46         7.95 o                         
   2   0 -22          1.27         -0.31         3.35 o                         
   3   0 -22         12.69          8.35         3.18 o                         
   1   1 -22          6.42         11.97         4.99 o                         
   2   1 -22         10.87         20.78         7.12 o                         
   3   1 -22          3.26         -0.40         4.03 o                         
   4   1 -22         41.11         55.54        10.03 o                         
   1   2 -22          9.90         17.13         7.03 o                         
   2   2 -22         11.31         19.86         6.48 o                         
   3   2 -22          0.66          0.60         4.63 o                         
   4   2 -22          4.83          4.64         3.20 o                         
  -2   3 -22          1.97          6.34         3.66 o                         
   1   3 -22          2.87          4.10         4.87 o                         
   2   3 -22         31.15         52.66         9.66 o                         
   3   3 -22          3.55          4.72         4.10 o                         
   4   3 -22          2.14         -3.36         3.80 o                         
  -2   4 -22         11.61         11.85         4.91 o                         
   0   4 -22          4.61          2.44         4.32 o                         
   1   4 -22          1.55          8.87         4.86 o                         
   2   4 -22          8.09          1.35         3.55 o                         
   3   4 -22         14.92         21.75         6.27 o                         
   4   4 -22          0.57         -1.67         3.85 o                         
  -2   5 -22          0.92         -3.10         3.10 o                         
   0   5 -22         17.30         20.41         6.36 o                         
   1   5 -22          2.99          8.19         4.30 o                         
   2   5 -22         17.96         19.47         6.01 o                         
   3   5 -22          0.72         -1.29         3.88 o                         
   4   5 -22          0.90          5.18         3.93 o                         
  -2   6 -22         14.20         21.07         6.76 o                         
   1   6 -22         20.07         24.25         6.93 o                         
   2   6 -22          2.22          1.33         2.57 o                         
   3   6 -22         14.90          7.63         3.76 o                         
   4   6 -22          1.22         -0.92         3.71 o                         
   2  -3 -21          3.27          3.58         5.10 o                         
   1  -2 -21          6.33         18.88         7.01 o                         
   2  -2 -21          4.86          4.55         4.44 o                         
   3  -2 -21          8.42         16.74         6.86 o                         
   1  -1 -21          9.53         20.13         6.61 o                         
   2  -1 -21         12.38         16.88         5.49 o                         
   3  -1 -21          0.52          8.73         4.85 o                         
   4  -1 -21         33.93         47.01         9.26 o                         
   1   0 -21          6.91          7.42         4.56 o                         
   2   0 -21         12.88         11.35         4.90 o                         
   3   0 -21          3.40          5.96         4.22 o                         
   4   0 -21         12.63         11.77         5.87 o                         
  -2   1 -21          4.18          2.97         3.46 o                         
   1   1 -21          1.62          1.52         4.31 o                         
   2   1 -21          9.38         12.72         4.97 o                         
   3   1 -21         37.38         49.13         9.06 o                         
   4   1 -21         13.02         12.47         5.61 o                         
   5   1 -21         16.08         19.83         7.02 o                         
  -2   2 -21          1.86          4.56         3.67 o                         
   0   2 -21         15.28         17.03         5.52 o                         
   1   2 -21          5.29          4.05         4.15 o                         
   2   2 -21         28.18         38.26         7.81 o                         
   3   2 -21         21.45         24.44         5.97 o                         
   4   2 -21         31.31         35.29         7.32 o                         
   5   2 -21         26.04         35.23         8.39 o                         
  -3   3 -21          0.10         -4.46         4.46 o                         
  -2   3 -21          4.06          8.27         4.72 o                         
   0   3 -21          0.15          7.42         5.41 o                         
   1   3 -21          3.47          3.13         4.02 o                         
   2   3 -21          0.32         -0.33         3.64 o                         
   3   3 -21         17.83         30.47         7.09 o                         
   4   3 -21         20.96         21.95         6.40 o                         
   5   3 -21          9.44         13.35         4.78 o                         
  -3   4 -21          0.68          5.82         3.57 o                         
  -2   4 -21          7.57         11.93         5.01 o                         
   0   4 -21          5.17         10.64         5.12 o                         
   1   4 -21          4.78          8.66         4.63 o                         
   2   4 -21         11.11         16.04         5.29 o                         
   3   4 -21          0.49         -0.26         3.10 o                         
   4   4 -21         10.46          8.80         4.76 o                         
   5   4 -21          0.65         -3.55         3.66 o                         
  -3   5 -21          8.87         15.11         6.42 o                         
  -2   5 -21         14.27         11.00         5.04 o                         
   0   5 -21         24.00         18.18         5.72 o                         
   1   5 -21         12.61         17.05         5.11 o                         
   2   5 -21          1.59         -5.00         5.00 o                         
   3   5 -21         42.87         48.67         8.25 o                         
   4   5 -21          9.63          6.87         3.03 o                         
   5   5 -21         23.56         30.18         7.51 o                         
  -3   6 -21         18.03         10.69         5.10 o                         
  -2   6 -21         11.24          4.07         3.49 o                         
   0   6 -21         25.50         19.96         5.83 o                         
   1   6 -21         36.95         30.43         6.77 o                         
   2   6 -21         23.29         24.83         6.18 o                         
   3   6 -21         21.69         26.98         6.28 o                         
   4   6 -21          1.42          7.55         3.38 o                         
   5   6 -21          2.13         -4.47         4.47 o                         
   1  10 -21          8.54          3.81         3.00 o                         
   2  10 -21          2.78          8.38         4.90 o                         
   2  -4 -20          3.61         10.57         5.05 o                         
   3  -4 -20          2.83         13.18         5.26 o                         
   2  -3 -20          8.35         14.00         5.57 o                         
   3  -3 -20          0.14          8.49         5.27 o                         
   4  -3 -20          0.55         -6.61         6.61 o                         
   1  -2 -20          3.95          6.03         5.39 o                         
   2  -2 -20          8.96         11.91         5.51 o                         
   3  -2 -20          1.98         -3.40         4.05 o                         
   4  -2 -20          1.23          3.56         3.94 o                         
   5  -2 -20          3.21          3.88         2.97 o                         
   1  -1 -20          0.88          8.74         5.54 o                         
   2  -1 -20         41.26         57.58         9.27 o                         
   3  -1 -20         13.26         14.51         5.25 o                         
   4  -1 -20          0.75          3.43         4.03 o                         
   5  -1 -20         14.97          7.62         5.16 o                         
  -2   0 -20         10.80          0.44         3.86 o                         
   1   0 -20         12.78         20.70         6.27 o                         
   2   0 -20          0.88         -4.32         4.32 o                         
   3   0 -20         14.07         15.36         6.31 o                         
   4   0 -20         11.38         18.22         5.86 o                         
   5   0 -20         12.41         12.21         5.33 o                         
  -3   1 -20         13.24          6.43         4.40 o                         
  -2   1 -20          4.15         10.37         4.42 o                         
   0   1 -20          8.43         27.57         7.77 o                         
   1   1 -20         13.26         15.91         5.74 o                         
   2   1 -20         10.36         14.95         5.75 o                         
   3   1 -20         24.50         37.77         7.35 o                         
   4   1 -20          7.44          7.33         4.64 o                         
   5   1 -20         31.47         45.28         9.41 o                         
   6   1 -20          8.77         14.58         5.54 o                         
  -3   2 -20         14.13         13.06         6.08 o                         
  -2   2 -20         34.20         26.89         7.31 o                         
   0   2 -20          5.34          7.22         4.26 o                         
   1   2 -20          1.51          6.16         4.32 o                         
   2   2 -20          1.68         -0.01         3.05 o                         
   3   2 -20          2.63         -1.98         2.55 o                         
   4   2 -20         46.89         67.98        10.77 o                         
   5   2 -20          4.44         -3.23         3.39 o                         
   6   2 -20          2.96          2.28         3.81 o                         
  -3   3 -20          2.97          2.22         3.06 o                         
  -2   3 -20         23.90         27.40         6.95 o                         
  -1   3 -20         18.30         19.45         6.51 o                         
   0   3 -20         15.33         19.93         6.17 o                         
   1   3 -20         14.82         12.77         5.33 o                         
   2   3 -20         15.22         20.51         6.18 o                         
   3   3 -20         12.13          8.52         4.09 o                         
   4   3 -20          7.12          4.55         4.59 o                         
   5   3 -20          1.49         -1.13         3.29 o                         
   6   3 -20          9.32         13.61         5.64 o                         
  -4   4 -20         22.77         14.64         6.10 o                         
  -3   4 -20          0.21         12.45         5.20 o                         
  -2   4 -20         51.59         70.22        10.72 o                         
  -1   4 -20         11.07         18.94         5.85 o                         
   0   4 -20          2.34          7.62         3.61 o                         
   1   4 -20         49.02         52.75         8.71 o                         
   2   4 -20         30.11         30.75         6.92 o                         
   3   4 -20          2.78         14.03         5.44 o                         
   4   4 -20          1.46          6.99         3.75 o                         
   5   4 -20          0.24         -3.87         3.87 o                         
   6   4 -20          0.24          1.67         2.94 o                         
  -4   5 -20          7.19          8.59         4.46 o                         
  -3   5 -20          4.17          1.98         2.85 o                         
  -2   5 -20          4.27         12.59         3.88 o                         
  -1   5 -20          1.15         -1.24         3.45 o                         
   0   5 -20          7.29          0.32         4.00 o                         
   1   5 -20          1.14          4.99         3.15 o                         
   2   5 -20          5.47          6.16         3.65 o                         
   3   5 -20          6.74         12.75         5.07 o                         
   4   5 -20          0.90          0.25         3.26 o                         
   5   5 -20          1.61          1.15         3.16 o                         
   6   5 -20          9.14         11.11         5.04 o                         
  -4   6 -20          8.75          3.06         3.65 o                         
  -3   6 -20         21.87         25.85         6.40 o                         
  -2   6 -20         28.05         41.26         8.24 o                         
  -1   6 -20         22.41         27.05         6.10 o                         
   0   6 -20          5.63          5.16         2.70 o                         
   1   6 -20         43.00         43.46         7.72 o                         
   2   6 -20          7.61          3.73         3.42 o                         
   3   6 -20         28.15         27.06         6.13 o                         
   4   6 -20         60.02         61.55         9.89 o                         
   5   6 -20         18.77         18.88         5.59 o                         
  -4   7 -20          6.33          2.75         3.28 o                         
  -3   7 -20         10.37          5.03         3.04 o                         
   3   7 -20          2.10          2.12         2.63 o                         
   4   7 -20         30.70         34.31         6.61 o                         
   5   7 -20          1.19         -0.69         2.95 o                         
   0   9 -20          0.41         -3.85         4.40 o                         
   1   9 -20          8.38         13.23         5.52 o                         
   2   9 -20          5.08          8.56         4.45 o                         
   3   9 -20          1.89          2.09         3.13 o                         
  -1  10 -20          6.67          7.32         4.09 o                         
   0  10 -20          9.31          8.91         4.41 o                         
   1  10 -20         12.05         15.63         4.74 o                         
   2  10 -20         21.19         15.18         5.44 o                         
   3  10 -20          1.66          5.14         3.72 o                         
   1  11 -20          5.27          0.73         3.16 o                         
   2  -5 -19         33.11         55.56        10.14 o                         
   3  -5 -19         12.04          8.63         4.36 o                         
   4  -5 -19          6.28          5.16         3.83 o                         
   2  -4 -19          6.51         -4.75         5.86 o                         
   3  -4 -19         14.80         17.79         5.77 o                         
   4  -4 -19          0.38          3.19         3.63 o                         
   5  -4 -19         11.34         14.11         5.65 o                         
   1  -3 -19          8.99         15.51         6.11 o                         
   2  -3 -19         25.73         45.96         8.79 o                         
   3  -3 -19          6.77         10.56         4.83 o                         
   4  -3 -19          0.29          3.23         3.78 o                         
   5  -3 -19          1.24         -3.85         4.98 o                         
   1  -2 -19         11.22         21.20         6.85 o                         
   2  -2 -19         12.40         23.38         6.62 o                         
   3  -2 -19         17.78         20.43         6.75 o                         
   4  -2 -19         10.61         12.60         5.45 o                         
   5  -2 -19          1.56          4.02         3.72 o                         
   6  -2 -19         12.22         10.20         4.65 o                         
  -3  -1 -19          8.66          8.94         5.36 o                         
  -2  -1 -19         12.76         14.74         5.77 o                         
   1  -1 -19          3.47         12.58         5.53 o                         
   2  -1 -19          3.17          7.30         4.56 o                         
   3  -1 -19          9.31         21.35         5.38 o                         
   4  -1 -19         20.23         29.53         7.41 o                         
   5  -1 -19         32.12         44.55         8.70 o                         
   6  -1 -19         31.35         39.44         7.91 o                         
  -3   0 -19          4.06          9.67         5.11 o                         
  -2   0 -19         23.87         29.80         7.60 o                         
   0   0 -19         10.91         11.88         4.67 o                         
   1   0 -19         28.91         26.87         6.41 o                         
   2   0 -19          4.51          2.71         3.24 o                         
   3   0 -19         72.06        112.80        12.70 o                         
   4   0 -19         13.83         22.08         6.62 o                         
   5   0 -19         25.09         24.78         6.15 o                         
   6   0 -19          4.72         14.58         5.79 o                         
  -4   1 -19          4.55         -0.10         3.52 o                         
  -3   1 -19          0.47          6.34         4.25 o                         
  -2   1 -19          1.82          7.64         4.32 o                         
   0   1 -19          9.64         11.12         5.18 o                         
   1   1 -19          1.58          9.44         4.78 o                         
   2   1 -19         13.63         21.34         6.51 o                         
   3   1 -19          7.01          8.76         4.20 o                         
   4   1 -19          2.64          7.16         4.43 o                         
   5   1 -19          4.60          5.47         3.34 o                         
   6   1 -19          7.89         19.24         6.79 o                         
  -4   2 -19         19.53         15.72         6.22 o                         
  -3   2 -19          6.90          4.54         4.61 o                         
  -2   2 -19         10.57         22.02         6.33 o                         
  -1   2 -19          4.67          1.11         3.04 o                         
   0   2 -19         16.19         22.58         5.92 o                         
   1   2 -19         17.65         17.07         5.23 o                         
   2   2 -19          5.40          4.99         2.89 o                         
   3   2 -19         37.85         39.98         8.12 o                         
   4   2 -19          2.21         -1.64         4.36 o                         
   5   2 -19          2.09         -1.97         3.67 o                         
   6   2 -19          3.31          6.46         3.88 o                         
  -4   3 -19          0.14          7.85         4.06 o                         
  -3   3 -19          6.02          6.78         4.36 o                         
  -2   3 -19          9.99          9.17         4.81 o                         
  -1   3 -19         51.56         51.32         8.47 o                         
   0   3 -19         31.49         49.34         8.69 o                         
   1   3 -19         23.60         24.50         6.19 o                         
   2   3 -19          5.97         13.71         5.02 o                         
   3   3 -19         12.22         14.56         4.86 o                         
   4   3 -19         23.85         34.62         7.18 o                         
   5   3 -19          6.43          6.67         4.08 o                         
   6   3 -19         40.89         46.61         8.99 o                         
  -4   4 -19         24.40         24.78         7.55 o                         
  -3   4 -19          2.87          0.21         3.39 o                         
  -2   4 -19         10.67          9.23         4.34 o                         
  -1   4 -19         21.03         24.24         6.16 o                         
   0   4 -19         87.30        100.73        11.42 o                         
   1   4 -19         34.69         39.50         7.51 o                         
   2   4 -19         35.27         49.60         8.01 o                         
   3   4 -19          9.44          4.63         3.75 o                         
   4   4 -19         10.14         11.18         4.18 o                         
   5   4 -19          2.87          9.47         5.12 o                         
   6   4 -19          0.10          1.23         3.01 o                         
  -4   5 -19         13.14         18.82         5.53 o                         
  -3   5 -19          2.63          7.84         3.98 o                         
  -2   5 -19          0.13         -2.19         2.61 o                         
  -1   5 -19          0.89          1.90         2.72 o                         
   0   5 -19         39.38         36.84         7.63 o                         
   1   5 -19          3.40          6.90         3.99 o                         
   2   5 -19          0.99         -3.04         3.04 o                         
   3   5 -19          4.18          9.60         3.64 o                         
   4   5 -19          7.60         12.34         4.66 o                         
   5   5 -19          0.86         -2.02         4.01 o                         
   6   5 -19         13.55         12.09         5.69 o                         
  -4   6 -19          4.16          3.64         2.89 o                         
  -3   6 -19          9.54         12.30         3.71 o                         
  -2   6 -19          6.76         16.23         5.00 o                         
  -1   6 -19          6.53          4.99         3.70 o                         
   0   6 -19         20.81         21.80         5.51 o                         
   1   6 -19          6.59          4.32         2.53 o                         
   2   6 -19          6.91          6.64         4.03 o                         
   3   6 -19         14.54         14.50         4.45 o                         
   4   6 -19          0.60          2.17         2.75 o                         
   5   6 -19          7.86          5.97         3.47 o                         
   6   6 -19         21.73         21.84         7.07 o                         
  -4   7 -19         12.98          8.93         3.77 o                         
  -3   7 -19          0.57         -2.10         4.27 o                         
   2   7 -19         19.24         16.23         4.25 o                         
   3   7 -19          9.46          9.93         4.09 o                         
   4   7 -19         12.74         23.43         5.76 o                         
   5   7 -19         28.77         28.22         6.92 o                         
   6   7 -19          0.02         -3.02         4.47 o                         
   0   8 -19         13.70         10.77         4.16 o                         
   1   8 -19          2.53          0.17         3.05 o                         
   2   8 -19         15.74         12.89         4.22 o                         
   3   8 -19         21.03         16.24         4.60 o                         
  -2   9 -19          3.96          2.74         4.12 o                         
  -1   9 -19         10.06         17.70         5.58 o                         
   0   9 -19         17.76         15.89         5.54 o                         
   1   9 -19         10.57         10.82         4.64 o                         
   2   9 -19          1.33         -0.41         2.47 o                         
   3   9 -19         15.70         17.13         5.15 o                         
  -2  10 -19          8.52          4.25         4.26 o                         
  -1  10 -19          5.65          5.06         3.22 o                         
   0  10 -19         12.17         14.05         5.19 o                         
   1  10 -19          0.17          3.28         3.68 o                         
   2  10 -19         12.24         10.18         3.83 o                         
   3  10 -19          2.37          0.84         3.05 o                         
  -2  11 -19          1.52          0.03         3.44 o                         
  -1  11 -19          4.82          9.46         4.83 o                         
   0  11 -19          0.55         -2.88         3.56 o                         
   1  11 -19          2.05          2.46         2.98 o                         
   2  11 -19         33.51         30.02         7.21 o                         
   3  11 -19          5.31          0.62         2.82 o                         
   3  -6 -18          5.13         -4.30         4.31 o                         
   4  -6 -18          1.75          0.56         3.17 o                         
   2  -5 -18          1.05          3.27         3.31 o                         
   3  -5 -18         20.27         20.53         5.88 o                         
   4  -5 -18          3.79          6.46         4.87 o                         
   5  -5 -18          5.97          5.75         3.53 o                         
   1  -4 -18         73.93         85.96        11.63 o                         
   2  -4 -18         20.81         19.60         6.24 o                         
   3  -4 -18          4.11          0.78         4.50 o                         
   4  -4 -18          7.28          6.79         3.95 o                         
   5  -4 -18          2.91          1.70         2.81 o                         
   6  -4 -18         27.45         45.61         8.86 o                         
  -3  -3 -18         17.66         15.41         6.18 o                         
   1  -3 -18         19.49         19.76         6.40 o                         
   2  -3 -18          3.47          5.75         3.04 o                         
   3  -3 -18         51.28         59.28         9.33 o                         
   4  -3 -18         13.20          7.88         4.04 o                         
   5  -3 -18          1.54          3.81         3.04 o                         
   6  -3 -18          1.47         -4.59         4.59 o                         
  -3  -2 -18          4.98          3.13         3.49 o                         
  -2  -2 -18          1.38         10.52         6.04 o                         
   1  -2 -18          0.40          5.35         4.58 o                         
   2  -2 -18         13.55         24.26         6.13 o                         
   3  -2 -18         14.46         16.55         6.14 o                         
   4  -2 -18          2.93          6.55         3.54 o                         
   5  -2 -18          1.88         -2.34         4.03 o                         
   6  -2 -18          3.49          2.68         4.00 o                         
  -4  -1 -18          4.85         19.89         7.31 o                         
  -3  -1 -18         26.47         26.26         7.07 o                         
  -2  -1 -18          4.89          1.33         3.65 o                         
   0  -1 -18          2.87         -0.10         3.39 o                         
   1  -1 -18          4.29          6.27         3.75 o                         
   2  -1 -18         29.71         35.32         7.43 o                         
   3  -1 -18         52.36         68.45         9.89 o                         
   4  -1 -18          3.93          2.80         3.65 o                         
   5  -1 -18         30.64         33.65         7.19 o                         
   6  -1 -18         16.80         15.63         4.96 o                         
  -4   0 -18         24.29         28.89         7.82 o                         
  -3   0 -18         25.82         32.10         7.95 o                         
  -2   0 -18         16.52         10.91         4.08 o                         
  -1   0 -18         23.32         51.14         9.76 o                         
   0   0 -18          9.40         14.70         4.58 o                         
   1   0 -18          5.78          5.57         2.88 o                         
   2   0 -18          3.01          3.04         3.50 o                         
   3   0 -18         45.18         64.49         9.43 o                         
   4   0 -18         22.66         22.12         6.41 o                         
   5   0 -18         68.13         85.27        11.29 o                         
   6   0 -18         16.28         17.26         5.59 o                         
   7   0 -18          0.49          5.80         4.52 o                         
  -4   1 -18         36.35         35.66         8.73 o                         
  -3   1 -18         29.29         45.78         8.92 o                         
  -2   1 -18          4.66          7.72         4.13 o                         
  -1   1 -18         43.37         45.52         7.94 o                         
   0   1 -18          0.49         -4.49         4.49 o                         
   1   1 -18          4.50          8.62         3.59 o                         
   2   1 -18          8.70          3.05         3.25 o                         
   3   1 -18          0.14         -3.43         3.59 o                         
   4   1 -18         58.96         81.18        10.98 o                         
   5   1 -18         23.10         21.83         6.10 o                         
   6   1 -18          1.30          0.93         3.30 o                         
   7   1 -18          8.71          1.63         3.30 o                         
  -4   2 -18         26.31         30.99         7.01 o                         
  -3   2 -18         25.38         22.85         6.91 o                         
  -2   2 -18          6.57         13.61         4.90 o                         
  -1   2 -18         10.27          2.70         3.39 o                         
   0   2 -18         64.53         63.89         9.60 o                         
   1   2 -18         15.35         17.36         4.58 o                         
   2   2 -18         54.52         63.79         8.99 o                         
   3   2 -18         18.38         21.95         5.70 o                         
   4   2 -18         46.79         53.56         8.71 o                         
   5   2 -18         24.07         35.16         7.23 o                         
   6   2 -18          6.65         10.25         5.12 o                         
   7   2 -18         14.30         16.38         6.10 o                         
  -5   3 -18          1.11          0.12         3.85 o                         
  -4   3 -18         10.82          8.53         4.48 o                         
  -3   3 -18         37.96         43.88         7.96 o                         
  -2   3 -18         33.59         30.16         7.25 o                         
  -1   3 -18         38.63         37.41         6.82 o                         
   0   3 -18         19.34         18.03         5.29 o                         
   1   3 -18         52.03         59.05         8.51 o                         
   2   3 -18         46.70         40.52         6.99 o                         
   3   3 -18         14.49         21.82         5.56 o                         
   4   3 -18          6.20          0.99         2.84 o                         
   5   3 -18         10.87          7.36         4.49 o                         
   6   3 -18         36.40         34.75         7.72 o                         
   7   3 -18         19.48         23.95         7.08 o                         
  -5   4 -18          5.97          5.75         4.14 o                         
  -4   4 -18         21.33         17.90         5.28 o                         
  -3   4 -18         38.80         44.29         8.52 o                         
  -2   4 -18         31.04         32.69         6.78 o                         
  -1   4 -18          5.54          5.27         3.40 o                         
   0   4 -18         23.27         25.34         6.30 o                         
   1   4 -18         24.15         18.39         5.17 o                         
   2   4 -18         88.43         97.61        11.00 o                         
   3   4 -18         19.11         26.47         6.44 o                         
   4   4 -18         17.67         14.37         4.82 o                         
   5   4 -18          9.13          8.08         5.12 o                         
   6   4 -18          3.95          2.99         3.30 o                         
   7   4 -18          8.37          5.74         4.30 o                         
  -5   5 -18          3.12         16.15         6.61 o                         
  -4   5 -18          1.52         -0.18         3.15 o                         
  -3   5 -18         12.99         19.98         5.46 o                         
  -2   5 -18         13.70         13.87         4.88 o                         
  -1   5 -18         42.26         41.13         7.02 o                         
   0   5 -18         21.21         25.34         5.90 o                         
   1   5 -18         27.45         21.35         4.89 o                         
   2   5 -18        102.09        100.52        10.83 o                         
   3   5 -18         11.31         13.07         4.41 o                         
   4   5 -18          0.09          0.04         3.97 o                         
   5   5 -18          5.35          9.67         4.16 o                         
   6   5 -18          1.39          0.67         2.94 o                         
  -5   6 -18         16.76         14.53         5.78 o                         
  -4   6 -18         22.38         11.08         5.09 o                         
  -3   6 -18          4.28          6.85         4.16 o                         
  -2   6 -18          0.77          6.85         4.11 o                         
  -1   6 -18         12.14          8.24         3.57 o                         
   0   6 -18          2.78          5.15         3.25 o                         
   1   6 -18          3.59          2.72         2.73 o                         
   2   6 -18         24.36         25.14         5.82 o                         
   3   6 -18          1.35          5.48         3.37 o                         
   4   6 -18          2.18          2.29         2.71 o                         
   5   6 -18          0.43          2.92         2.68 o                         
   6   6 -18          4.25          7.44         4.19 o                         
  -5   7 -18         12.38         25.04         6.86 o                         
  -4   7 -18         26.50         35.57         7.50 o                         
  -3   7 -18          2.94          2.57         3.27 o                         
  -2   7 -18          6.53          7.06         3.24 o                         
   0   7 -18        114.10        137.48        13.15 o                         
   1   7 -18         24.54         26.59         3.76 o                         
   2   7 -18         39.41         40.08         4.93 o                         
   3   7 -18         14.69         13.75         3.05 o                         
   4   7 -18         35.66         42.89         7.19 o                         
   5   7 -18          1.82          1.68         3.51 o                         
   6   7 -18         11.27         -4.18         4.61 o                         
  -5   8 -18          1.19         -3.78         3.78 o                         
  -1   8 -18         10.49         10.97         4.62 o                         
   0   8 -18          0.45         -1.62         2.58 o                         
   1   8 -18         22.58         22.73         5.83 o                         
   2   8 -18         35.92         39.19         6.67 o                         
   3   8 -18         30.50         26.01         5.82 o                         
  -2   9 -18          1.39          3.62         3.74 o                         
  -1   9 -18          0.48          3.10         2.48 o                         
   0   9 -18         39.37         49.44         8.64 o                         
   1   9 -18          9.46         13.73         4.97 o                         
   2   9 -18          1.28          1.52         3.36 o                         
   3   9 -18          2.62          2.89         3.37 o                         
  -3  10 -18          2.78          8.39         4.47 o                         
  -2  10 -18          9.31         12.62         4.86 o                         
  -1  10 -18         11.10          7.46         3.09 o                         
   0  10 -18          0.47         -2.95         3.13 o                         
   1  10 -18          8.34          6.45         3.39 o                         
   2  10 -18         10.41         20.95         5.65 o                         
   3  10 -18         27.33         21.60         5.29 o                         
  -3  11 -18          6.45          8.40         4.51 o                         
  -2  11 -18          1.09          3.33         3.02 o                         
  -1  11 -18          1.29          3.05         3.64 o                         
   0  11 -18          0.08         -2.96         2.96 o                         
   1  11 -18          6.32          5.65         4.16 o                         
   2  11 -18         13.78          6.99         2.98 o                         
   3  11 -18          6.02          1.43         2.79 o                         
  -1  12 -18         18.41         18.43         5.71 o                         
   0  12 -18          1.01          4.30         3.81 o                         
   1  12 -18          4.52          1.90         2.81 o                         
   2  12 -18          7.07          1.85         2.94 o                         
   2  -6 -17          3.70          0.83         3.10 o                         
   3  -6 -17          2.38         10.35         5.40 o                         
   4  -6 -17          0.57         -2.07         3.88 o                         
   5  -6 -17          0.80          0.67         2.75 o                         
   2  -5 -17         14.51         12.30         4.90 o                         
   3  -5 -17          4.55          3.76         3.64 o                         
   4  -5 -17         11.05          0.50         3.91 o                         
   5  -5 -17          1.38         -1.15         2.85 o                         
   6  -5 -17          9.92          9.83         4.31 o                         
  -3  -4 -17          9.54          2.75         4.48 o                         
   1  -4 -17          6.26          9.36         6.17 o                         
   2  -4 -17         14.28         26.55         6.51 o                         
   3  -4 -17         25.64         34.17         7.11 o                         
   4  -4 -17          7.58         11.68         4.64 o                         
   5  -4 -17         11.41         14.33         4.84 o                         
   6  -4 -17          1.74          4.93         3.77 o                         
  -3  -3 -17         65.15         77.48        11.62 o                         
   1  -3 -17          1.36         -1.53         3.12 o                         
   2  -3 -17         29.49         23.22         5.64 o                         
   3  -3 -17         18.49         17.37         5.52 o                         
   4  -3 -17          0.01          0.67         2.53 o                         
   5  -3 -17         20.24         24.74         6.13 o                         
   6  -3 -17          4.58          8.09         4.30 o                         
   7  -3 -17          8.08         15.08         5.48 o                         
  -4  -2 -17         14.15         12.02         5.15 o                         
  -3  -2 -17         10.84          6.26         5.03 o                         
  -2  -2 -17         15.04         25.56         7.31 o                         
   0  -2 -17          2.30         -2.54         4.30 o                         
   1  -2 -17         10.07         19.86         5.17 o                         
   2  -2 -17          4.09          2.60         3.38 o                         
   3  -2 -17          3.97         10.56         5.02 o                         
   4  -2 -17          1.44         -3.27         3.27 o                         
   5  -2 -17          9.98          7.51         4.27 o                         
   6  -2 -17          6.47         11.45         4.99 o                         
   7  -2 -17          1.50          2.99         4.09 o                         
  -4  -1 -17         21.28         25.96         7.02 o                         
  -3  -1 -17          3.82         -4.08         4.51 o                         
  -2  -1 -17         29.58         48.55         8.79 o                         
  -1  -1 -17          8.00          5.82         3.69 o                         
   0  -1 -17          3.55          6.17         4.35 o                         
   1  -1 -17          4.14          5.50         3.27 o                         
   2  -1 -17          1.11         -1.58         3.10 o                         
   3  -1 -17         16.00         26.66         6.09 o                         
   4  -1 -17          0.87          1.48         3.00 o                         
   5  -1 -17         22.51         17.43         5.10 o                         
   6  -1 -17         13.73         23.42         6.60 o                         
   7  -1 -17          0.32          6.65         3.85 o                         
  -5   0 -17          2.83         -4.27         4.27 o                         
  -4   0 -17          5.24          1.64         3.77 o                         
  -3   0 -17         15.39         28.25         6.68 o                         
  -2   0 -17         29.67         39.09         8.21 o                         
  -1   0 -17         40.77         56.98         9.28 o                         
   0   0 -17         22.11         26.18         6.45 o                         
   1   0 -17         12.14         18.30         5.43 o                         
   2   0 -17         10.85         14.23         4.80 o                         
   3   0 -17          1.92         -3.96         3.96 o                         
   4   0 -17          2.09          8.44         4.61 o                         
   5   0 -17         34.58         37.75         7.40 o                         
   6   0 -17          1.96          7.22         3.90 o                         
   7   0 -17         15.61         24.34         7.64 o                         
  -5   1 -17          8.87         11.11         5.90 o                         
  -4   1 -17          1.74         10.45         4.67 o                         
  -3   1 -17         40.71         56.02         9.37 o                         
  -2   1 -17         23.79         16.79         5.55 o                         
  -1   1 -17         80.64         97.09        11.47 o                         
   0   1 -17         91.34        112.04        11.30 o                         
   1   1 -17         48.56         45.81         7.72 o                         
   2   1 -17         46.58         60.31         9.01 o                         
   3   1 -17         12.12          3.85         3.26 o                         
   4   1 -17          4.82          4.11         4.53 o                         
   5   1 -17          7.87          9.85         5.25 o                         
   6   1 -17          6.53          8.02         4.31 o                         
   7   1 -17         15.43         13.53         5.01 o                         
  -5   2 -17          2.64          2.82         5.10 o                         
  -4   2 -17         24.83         23.93         6.74 o                         
  -3   2 -17         83.51         88.90        11.08 o                         
  -2   2 -17         26.68         32.45         7.04 o                         
  -1   2 -17         50.55         68.33         9.71 o                         
   0   2 -17         15.47         16.47         4.96 o                         
   1   2 -17         56.46         58.91         8.60 o                         
   2   2 -17        207.30        230.65        16.36 o                         
   3   2 -17         30.60         30.45         6.74 o                         
   4   2 -17          4.44          4.57         3.06 o                         
   5   2 -17         25.27         28.02         6.53 o                         
   6   2 -17          4.97          3.62         3.65 o                         
  -5   3 -17          0.96         -4.96         4.96 o                         
  -4   3 -17          8.05          9.33         4.87 o                         
  -3   3 -17         20.52         29.34         6.95 o                         
  -2   3 -17          8.17          9.27         4.17 o                         
  -1   3 -17         22.86         26.09         6.20 o                         
   0   3 -17         19.11         13.16         5.08 o                         
   1   3 -17          8.61         11.85         3.98 o                         
   2   3 -17         73.14         72.20         8.69 o                         
   3   3 -17         24.39         32.55         6.63 o                         
   4   3 -17          4.04         10.69         4.57 o                         
   5   3 -17          1.67          9.10         4.91 o                         
   6   3 -17          1.73          1.87         3.39 o                         
  -5   4 -17         11.40         23.10         7.09 o                         
  -4   4 -17         13.25          5.53         3.93 o                         
  -3   4 -17         22.73         24.28         5.73 o                         
  -2   4 -17          9.95         10.44         4.61 o                         
  -1   4 -17         59.29         78.94         9.27 o                         
   0   4 -17         14.86         14.54         4.85 o                         
   1   4 -17         96.69        108.00        10.66 o                         
   2   4 -17         40.40         40.08         6.53 o                         
   3   4 -17         77.83         82.81        10.10 o                         
   4   4 -17         12.93         10.80         4.94 o                         
   5   4 -17         37.38         43.08         8.10 o                         
  -5   5 -17         21.54         23.70         7.32 o                         
  -4   5 -17          0.01         -4.26         4.26 o                         
  -3   5 -17         15.01         16.89         5.10 o                         
  -2   5 -17         37.75         34.27         6.29 o                         
  -1   5 -17         25.66         27.94         5.81 o                         
   0   5 -17         18.58         19.28         5.34 o                         
   1   5 -17         55.77         53.34         7.42 o                         
   2   5 -17          4.70          1.70         2.21 o                         
   3   5 -17          0.99          3.49         3.24 o                         
   4   5 -17         56.18         61.87         9.22 o                         
   5   5 -17         12.63         16.88         5.56 o                         
  -5   6 -17         24.39         22.41         6.69 o                         
  -4   6 -17         19.04         18.15         5.35 o                         
  -3   6 -17          0.37         -2.77         3.06 o                         
  -2   6 -17         29.07         28.30         5.43 o                         
  -1   6 -17          2.23          6.12         2.95 o                         
   0   6 -17          7.56          6.32         2.49 o                         
   1   6 -17         49.02         55.09         5.28 o                         
   2   6 -17         30.09         31.68         4.18 o                         
   3   6 -17         19.36         21.65         3.67 o                         
   4   6 -17          1.61         -1.23         3.28 o                         
   5   6 -17         12.45         14.57         5.36 o                         
  -5   7 -17         12.91         10.92         5.20 o                         
  -4   7 -17         19.06         22.31         5.81 o                         
  -3   7 -17         25.43         20.90         4.72 o                         
  -2   7 -17          3.32          8.95         3.69 o                         
  -1   7 -17         19.06         19.00         4.94 o                         
   0   7 -17         21.62         16.73         4.90 o                         
   1   7 -17          1.95          4.09         2.90 o                         
   2   7 -17         13.95         12.86         2.72 o                         
   3   7 -17          1.26         -0.37         3.82 o                         
   4   7 -17         19.16         20.46         5.10 o                         
   5   7 -17         16.13         21.14         5.91 o                         
  -5   8 -17          4.31          6.76         3.92 o                         
  -4   8 -17         11.48          6.97         3.77 o                         
  -2   8 -17          1.02          4.04         3.88 o                         
  -1   8 -17         69.62         63.70         9.15 o                         
   0   8 -17         50.94         44.01         7.13 o                         
   1   8 -17          2.40         -0.72         3.10 o                         
   2   8 -17         39.96         38.42         6.52 o                         
   3   8 -17         68.13         57.90         7.91 o                         
  -3   9 -17         15.86         24.29         6.18 o                         
  -2   9 -17          0.43         -4.23         4.23 o                         
  -1   9 -17          5.71          6.37         3.68 o                         
   0   9 -17         29.50         30.89         6.57 o                         
   1   9 -17          2.52         -3.63         3.63 o                         
   2   9 -17         64.23         66.72         8.94 o                         
   3   9 -17         35.47         23.57         5.91 o                         
  -4  10 -17         13.01         12.60         5.00 o                         
  -3  10 -17         17.34         18.28         5.50 o                         
  -2  10 -17          8.23          6.88         4.65 o                         
  -1  10 -17          2.88          1.00         2.40 o                         
   0  10 -17         14.29          7.34         3.73 o                         
   1  10 -17          0.21          0.79         2.43 o                         
   2  10 -17         24.78         27.80         6.52 o                         
   3  10 -17         46.80         45.81         8.15 o                         
  -4  11 -17         18.46         11.04         5.14 o                         
  -3  11 -17         11.41         15.61         5.22 o                         
  -2  11 -17          0.91          4.70         2.95 o                         
  -1  11 -17          1.55          3.33         3.50 o                         
   0  11 -17          7.04          8.00         3.61 o                         
   1  11 -17          6.52          0.45         2.94 o                         
   2  11 -17          3.35         11.02         4.14 o                         
   3  11 -17          3.21          2.94         3.16 o                         
  -3  12 -17          9.64          3.54         2.94 o                         
  -2  12 -17          4.56          5.04         3.33 o                         
  -1  12 -17          2.31          0.60         2.95 o                         
   0  12 -17          0.55          7.12         4.03 o                         
   1  12 -17          9.80         11.12         4.96 o                         
   2  12 -17         41.73         34.78         7.25 o                         
   3  12 -17          3.18          1.88         2.95 o                         
   2  -6 -16         31.19         43.64         8.22 o                         
   3  -6 -16         11.26          7.26         3.73 o                         
   4  -6 -16          3.03          0.48         3.44 o                         
   5  -6 -16          6.48          2.27         3.64 o                         
   1  -5 -16         44.48         56.16         9.10 o                         
   2  -5 -16          5.19         13.36         4.90 o                         
   3  -5 -16         23.28         29.64         6.91 o                         
   4  -5 -16         17.80         22.84         6.21 o                         
   5  -5 -16          2.50          3.61         3.37 o                         
   6  -5 -16          0.17          5.35         3.34 o                         
  -4  -4 -16          0.98          2.79         3.55 o                         
  -3  -4 -16         22.10         25.41         8.21 o                         
   1  -4 -16         17.09         12.57         4.60 o                         
   2  -4 -16         21.48         32.96         6.60 o                         
   3  -4 -16         42.21         51.15         8.00 o                         
   4  -4 -16          8.43         10.69         5.05 o                         
   5  -4 -16          3.98          5.57         3.79 o                         
   6  -4 -16          1.56          1.11         3.26 o                         
   7  -4 -16          7.37         12.16         5.15 o                         
  -4  -3 -16         22.92         29.07         7.34 o                         
  -3  -3 -16         16.94         18.96         6.13 o                         
  -2  -3 -16         48.18         61.69         9.98 o                         
   1  -3 -16         35.05         40.56         7.19 o                         
   2  -3 -16         29.39         38.13         7.66 o                         
   3  -3 -16         12.73         15.85         4.61 o                         
   4  -3 -16         77.92        106.86        11.86 o                         
   5  -3 -16         57.22         69.46         9.89 o                         
   6  -3 -16         59.28         72.05        10.29 o                         
   7  -3 -16         32.05         39.51         8.66 o                         
  -5  -2 -16          5.47          6.10         4.59 o                         
  -4  -2 -16          2.45          5.92         4.50 o                         
  -3  -2 -16          3.75         -4.34         4.34 o                         
  -2  -2 -16          1.31          1.80         3.42 o                         
   0  -2 -16         37.94         51.18         7.92 o                         
   1  -2 -16         19.48         16.70         4.80 o                         
   2  -2 -16         14.52         17.05         5.09 o                         
   3  -2 -16         23.83         25.47         6.14 o                         
   4  -2 -16         18.51         27.72         6.29 o                         
   5  -2 -16         10.86          8.57         4.21 o                         
   6  -2 -16         39.66         47.69         8.71 o                         
   7  -2 -16          2.44          8.67         4.82 o                         
  -5  -1 -16          0.67          4.79         4.54 o                         
  -4  -1 -16          7.57         14.77         5.44 o                         
  -3  -1 -16          0.37          2.52         3.57 o                         
  -2  -1 -16          5.18         -0.54         3.24 o                         
  -1  -1 -16         15.30         15.42         5.74 o                         
   0  -1 -16          5.57          4.18         3.15 o                         
   1  -1 -16         30.24         35.38         6.53 o                         
   2  -1 -16          0.46          0.93         2.77 o                         
   3  -1 -16          0.05         -2.82         3.19 o                         
   4  -1 -16          7.16         15.38         5.02 o                         
   5  -1 -16         16.00         19.95         6.04 o                         
   6  -1 -16          1.82          1.16         3.46 o                         
   7  -1 -16          2.31          1.49         2.78 o                         
  -5   0 -16          0.36         -1.44         4.06 o                         
  -4   0 -16          6.62          4.63         3.84 o                         
  -3   0 -16         22.12         23.77         5.71 o                         
  -2   0 -16          7.72         12.79         4.79 o                         
  -1   0 -16          2.52         -1.76         4.48 o                         
   0   0 -16         11.67          9.34         3.13 o                         
   1   0 -16         25.35         29.74         5.92 o                         
   2   0 -16          5.38          6.30         4.09 o                         
   3   0 -16          9.80         11.97         3.81 o                         
   4   0 -16          1.25          7.84         5.03 o                         
   5   0 -16         49.27         60.18         9.45 o                         
   6   0 -16          6.09          0.53         3.33 o                         
  -5   1 -16          3.56          5.36         3.96 o                         
  -4   1 -16          2.64          9.79         5.16 o                         
  -3   1 -16         31.86         40.93         8.33 o                         
  -2   1 -16         51.95         60.03         9.06 o                         
  -1   1 -16         64.11         60.78         9.10 o                         
   0   1 -16        168.21        169.89        13.91 o                         
   1   1 -16         89.77         87.46         9.80 o                         
   2   1 -16         15.75         22.44         5.56 o                         
   3   1 -16         17.92         20.43         4.89 o                         
   4   1 -16         40.78         37.49         7.19 o                         
   5   1 -16          3.75          2.39         2.96 o                         
   6   1 -16         16.88         23.14         5.70 o                         
  -6   2 -16          1.64         -3.58         4.14 o                         
  -5   2 -16         27.56         25.78         6.89 o                         
  -4   2 -16         67.22         71.29        10.72 o                         
  -3   2 -16         11.07         12.70         4.93 o                         
  -2   2 -16         26.61         24.01         6.10 o                         
  -1   2 -16         63.96         69.70         9.19 o                         
   0   2 -16         69.19         68.57         6.31 o                         
   1   2 -16         85.50        109.27        11.10 o                         
   2   2 -16          1.60          1.72         3.01 o                         
   3   2 -16         96.60         91.60        10.34 o                         
   4   2 -16         21.18         24.80         5.32 o                         
   5   2 -16          2.62          7.50         3.64 o                         
  -6   3 -16         11.06         16.99         6.76 o                         
  -5   3 -16          4.53          7.51         2.84 o                         
  -4   3 -16         61.73         73.15        10.95 o                         
  -3   3 -16         42.27         41.38         7.59 o                         
  -2   3 -16         33.80         28.68         6.32 o                         
  -1   3 -16         33.16         40.45         5.01 o                         
   0   3 -16         39.32         42.39         4.80 o                         
   1   3 -16         54.25         69.38         8.36 o                         
   2   3 -16         21.61         27.71         6.43 o                         
   3   3 -16          1.41         -0.60         2.36 o                         
   4   3 -16         36.74         26.11         6.10 o                         
   5   3 -16         30.79         26.38         6.43 o                         
  -6   4 -16         13.28          9.73         5.78 o                         
  -5   4 -16          4.55          5.93         4.98 o                         
  -4   4 -16         14.29         15.66         5.40 o                         
  -3   4 -16          5.40          5.27         2.90 o                         
  -2   4 -16         55.36         50.10         7.81 o                         
  -1   4 -16         19.01         17.15         3.05 o                         
   0   4 -16         37.14         38.46         5.31 o                         
   1   4 -16         19.88         17.57         4.69 o                         
   2   4 -16         36.84         44.16         7.16 o                         
   3   4 -16         17.35         21.91         4.98 o                         
   4   4 -16          4.69          3.93         3.72 o                         
  -6   5 -16         10.39          5.58         4.60 o                         
  -5   5 -16          1.96          2.95         3.46 o                         
  -4   5 -16         26.49         35.62         7.29 o                         
  -3   5 -16          7.88          9.30         3.93 o                         
  -2   5 -16         13.05          7.08         3.52 o                         
  -1   5 -16         12.81          7.45         3.48 o                         
   0   5 -16         19.52         21.84         3.43 o                         
   1   5 -16         82.65         80.60         9.01 o                         
   2   5 -16         14.65         13.40         3.05 o                         
   3   5 -16         34.30         26.12         5.34 o                         
   4   5 -16          3.00          1.30         2.40 o                         
  -6   6 -16          1.87         -1.37         5.01 o                         
  -5   6 -16          1.46         -2.20         3.30 o                         
  -4   6 -16          0.86         -3.95         3.95 o                         
  -3   6 -16         21.23         20.09         4.99 o                         
  -2   6 -16         43.17         33.31         6.11 o                         
  -1   6 -16         27.92         30.56         4.08 o                         
   0   6 -16         25.94         33.08         4.16 o                         
   1   6 -16         11.48          9.45         2.38 o                         
   2   6 -16         34.30         29.80         3.87 o                         
   3   6 -16         21.19         18.69         3.32 o                         
   4   6 -16          2.51          5.84         3.44 o                         
  -6   7 -16          1.64         -2.65         3.78 o                         
  -5   7 -16          0.32          7.37         4.38 o                         
  -4   7 -16         11.04          7.69         3.19 o                         
  -3   7 -16         24.35         29.65         5.93 o                         
  -2   7 -16         29.78         30.64         4.03 o                         
  -1   7 -16          5.61          6.56         3.53 o                         
   0   7 -16          2.69          0.63         1.53 o                         
   1   7 -16         58.13         61.63         5.43 o                         
   2   7 -16          1.98         -0.26         2.03 o                         
   3   7 -16         18.02         15.35         2.93 o                         
   4   7 -16         18.92         13.37         4.44 o                         
  -6   8 -16         13.22         12.88         5.65 o                         
  -5   8 -16         18.54         15.59         5.85 o                         
  -4   8 -16          4.06         -3.77         3.77 o                         
  -3   8 -16         11.92          3.48         2.95 o                         
  -2   8 -16         64.93         72.43         9.93 o                         
  -1   8 -16          9.23         14.14         4.61 o                         
   0   8 -16         21.16         17.78         4.73 o                         
   1   8 -16         37.52         36.96         6.52 o                         
   2   8 -16         20.84         12.90         3.91 o                         
   3   8 -16          6.42          1.50         2.26 o                         
  -4   9 -16          8.28         16.20         5.07 o                         
  -3   9 -16         22.58         23.63         5.99 o                         
  -2   9 -16          5.78          6.29         4.75 o                         
  -1   9 -16         10.21         11.30         4.49 o                         
   0   9 -16          3.85          2.55         2.35 o                         
   1   9 -16          5.51          1.66         2.95 o                         
   2   9 -16         45.43         50.78         7.91 o                         
   3   9 -16         57.84         53.30         7.87 o                         
  -4  10 -16         20.70         12.67         5.31 o                         
  -3  10 -16         19.13         23.16         6.22 o                         
  -2  10 -16         26.08         27.92         6.42 o                         
  -1  10 -16          1.08          3.71         3.06 o                         
   0  10 -16         11.63         13.46         5.19 o                         
   1  10 -16         19.56         19.03         5.29 o                         
   2  10 -16         47.91         50.79         7.97 o                         
   3  10 -16          6.26          4.70         2.96 o                         
  -4  11 -16          2.59         -4.51         4.51 o                         
  -3  11 -16          5.34          4.12         3.08 o                         
  -2  11 -16         14.23         15.11         4.81 o                         
  -1  11 -16         10.57         19.62         5.70 o                         
   0  11 -16          0.98          4.18         3.66 o                         
   1  11 -16          3.87         -3.95         3.95 o                         
   2  11 -16          4.20          5.79         4.56 o                         
   3  11 -16         12.88          3.90         2.87 o                         
  -4  12 -16          1.02         -1.04         3.23 o                         
  -3  12 -16          0.60         -2.25         3.89 o                         
  -2  12 -16          0.93         -1.29         4.15 o                         
  -1  12 -16          8.38         17.66         6.27 o                         
   0  12 -16          0.41          0.25         3.07 o                         
   1  12 -16          8.12          8.40         4.80 o                         
   2  12 -16          3.24          2.23         3.18 o                         
   3  12 -16          2.33         -2.12         3.03 o                         
  -2  13 -16          4.58          6.09         3.28 o                         
  -1  13 -16          9.04          7.17         3.57 o                         
   0  13 -16          6.14         11.01         5.65 o                         
   1  13 -16         21.41         14.26         5.68 o                         
   2  13 -16          2.55          3.57         3.74 o                         
   2  -7 -15         17.19         14.05         5.08 o                         
   2  -6 -15         33.22         40.67         7.01 o                         
   3  -6 -15          5.77          4.55         3.52 o                         
   4  -6 -15         21.05         16.17         5.03 o                         
   5  -6 -15          5.35         11.39         4.52 o                         
   6  -6 -15          6.65         15.39         5.42 o                         
  -4  -5 -15          7.08          5.55         4.31 o                         
  -3  -5 -15         28.70         35.52         8.25 o                         
   1  -5 -15         32.01         31.01         6.75 o                         
   2  -5 -15         14.82         11.19         4.38 o                         
   3  -5 -15         17.94         19.03         5.05 o                         
   4  -5 -15          8.85          8.92         4.50 o                         
   5  -5 -15          3.65          2.23         3.81 o                         
   6  -5 -15          1.03          7.34         4.37 o                         
   7  -5 -15          3.68         -3.33         3.33 o                         
  -4  -4 -15         17.37         18.34         6.44 o                         
  -3  -4 -15         27.58         28.86         7.09 o                         
  -2  -4 -15         10.22         21.18         7.30 o                         
   1  -4 -15         18.88         28.93         6.41 o                         
   2  -4 -15         35.61         38.36         6.57 o                         
   3  -4 -15         17.36         26.35         6.14 o                         
   4  -4 -15          6.01          5.33         3.65 o                         
   5  -4 -15          1.78          1.80         4.10 o                         
   6  -4 -15          5.98         10.77         4.68 o                         
   7  -4 -15          0.34         -1.36         3.37 o                         
  -5  -3 -15          0.19         -2.79         3.34 o                         
  -4  -3 -15          9.97         11.10         5.29 o                         
  -3  -3 -15         39.03         37.03         7.75 o                         
  -2  -3 -15         13.08         15.14         5.91 o                         
   0  -3 -15         45.56         56.67         8.69 o                         
   1  -3 -15        103.99        113.65        11.83 o                         
   2  -3 -15        142.92        157.87        13.55 o                         
   3  -3 -15         47.23         65.67         8.81 o                         
   4  -3 -15         37.45         40.61         7.49 o                         
   5  -3 -15          2.37          4.17         3.11 o                         
   6  -3 -15         68.28         75.56        11.20 o                         
   7  -3 -15          9.39          9.83         4.41 o                         
  -5  -2 -15         27.14         26.43         7.51 o                         
  -4  -2 -15          6.13         13.87         4.87 o                         
  -3  -2 -15          4.84          8.85         4.19 o                         
  -2  -2 -15         47.67         41.52         8.19 o                         
  -1  -2 -15        113.18        153.23        14.56 o                         
   0  -2 -15         33.27         31.81         6.20 o                         
   1  -2 -15          0.78         -1.19         3.64 o                         
   2  -2 -15         96.52         89.20        10.21 o                         
   3  -2 -15          2.38          4.37         4.21 o                         
   4  -2 -15          8.40         10.50         3.62 o                         
   5  -2 -15         64.00         70.18         9.38 o                         
   6  -2 -15        103.68        127.43        13.37 o                         
   7  -2 -15          0.56          0.45         2.99 o                         
  -5  -1 -15          3.21          0.43         3.24 o                         
  -4  -1 -15         30.41         33.85         8.01 o                         
  -3  -1 -15         72.05         75.88        10.70 o                         
  -2  -1 -15          1.08         -0.85         2.57 o                         
  -1  -1 -15         28.45         23.12         6.38 o                         
   0  -1 -15         48.17         53.43         7.89 o                         
   1  -1 -15         24.29         21.56         5.52 o                         
   2  -1 -15          1.99         -2.49         2.49 o                         
   3  -1 -15          1.67          2.03         3.25 o                         
   4  -1 -15         11.55         10.64         4.51 o                         
   5  -1 -15          0.12         -0.35         3.57 o                         
   6  -1 -15          6.43          2.28         3.65 o                         
  -6   0 -15          0.25          5.51         5.51 o                         
  -5   0 -15          0.23         -5.31         5.31 o                         
  -4   0 -15         16.20         24.52         6.14 o                         
  -3   0 -15         35.74         34.41         7.12 o                         
  -2   0 -15         66.42         83.93        10.40 o                         
  -1   0 -15         18.35         29.37         7.03 o                         
   0   0 -15         37.65         39.11         6.89 o                         
   1   0 -15         17.36         15.35         4.20 o                         
   2   0 -15          4.23          1.50         3.54 o                         
   3   0 -15         71.76         82.58         9.72 o                         
   4   0 -15         21.23         24.33         5.78 o                         
   5   0 -15          9.94         10.19         4.59 o                         
  -6   1 -15          1.19         -2.10         4.16 o                         
  -5   1 -15          9.45         10.47         4.13 o                         
  -4   1 -15          7.21          5.34         3.11 o                         
  -3   1 -15         52.86         64.63         9.83 o                         
  -2   1 -15         42.37         45.16         7.64 o                         
  -1   1 -15         30.64         36.20         6.74 o                         
   0   1 -15         57.61         53.60         5.46 o                         
   1   1 -15        114.81        116.52        10.76 o                         
   2   1 -15         93.88        104.59        10.38 o                         
   3   1 -15         69.91         71.01         8.76 o                         
   4   1 -15          5.23          8.42         3.92 o                         
   5   1 -15          6.71          1.34         3.97 o                         
  -6   2 -15          3.02          0.61         3.78 o                         
  -5   2 -15          1.65          5.42         4.23 o                         
  -4   2 -15        100.12        135.97        14.00 o                         
  -3   2 -15        162.76        189.78        15.95 o                         
  -2   2 -15        207.37        243.49        17.04 o                         
  -1   2 -15         28.06         23.70         9.45 o                         
   0   2 -15         43.52         45.62         4.86 o                         
   1   2 -15         75.22         69.81         8.46 o                         
   2   2 -15        284.40        285.71        17.30 o                         
   3   2 -15         52.38         50.00         7.59 o                         
   4   2 -15         55.07         62.40         8.24 o                         
  -6   3 -15          3.27         -1.61         4.39 o                         
  -5   3 -15          7.34          3.83         4.88 o                         
  -4   3 -15         15.28          8.02         4.94 o                         
  -3   3 -15         29.41         33.77         6.75 o                         
  -2   3 -15         12.42         18.59         5.00 o                         
  -1   3 -15         60.61         63.66         5.79 o                         
   0   3 -15        142.07        156.86        21.05 o                         
   1   3 -15         73.21         77.19         8.70 o                         
   2   3 -15        178.31        173.69        12.97 o                         
   3   3 -15        121.54        108.81        10.55 o                         
   4   3 -15          4.03          5.46         3.27 o                         
  -6   4 -15         27.73         30.28         8.10 o                         
  -5   4 -15         34.38         48.46         8.43 o                         
  -4   4 -15         64.93         87.10        11.12 o                         
  -3   4 -15         18.76         12.30         3.66 o                         
  -2   4 -15         56.68         53.90         7.84 o                         
  -1   4 -15         17.02         12.95         2.79 o                         
   0   4 -15         38.94         39.51         4.26 o                         
   1   4 -15         96.16         90.20         9.36 o                         
   2   4 -15         77.84         86.43         8.91 o                         
   3   4 -15         10.44          3.60         2.61 o                         
   4   4 -15         21.33         15.25         4.32 o                         
  -6   5 -15          3.89          6.88         4.90 o                         
  -5   5 -15         32.05         36.43         7.45 o                         
  -4   5 -15          4.24          6.51         3.97 o                         
  -3   5 -15         11.61         16.56         4.83 o                         
  -2   5 -15          1.96          4.97         3.36 o                         
  -1   5 -15        176.29        180.00         9.12 o                         
   0   5 -15        111.94        133.64         6.34 o                         
   1   5 -15         12.10         10.48         4.29 o                         
   2   5 -15         76.03         80.60         6.10 o                         
   3   5 -15         42.85         43.64         4.60 o                         
   4   5 -15         33.81         30.39         6.17 o                         
  -6   6 -15         19.64         25.46         7.73 o                         
  -5   6 -15          1.46         -3.51         3.51 o                         
  -4   6 -15         24.78         22.94         6.39 o                         
  -3   6 -15          3.50          6.19         2.63 o                         
  -2   6 -15          6.98          9.48         2.62 o                         
  -1   6 -15          8.93          8.70         2.48 o                         
   0   6 -15          4.97          2.30         1.58 o                         
   1   6 -15         53.34         44.39         4.61 o                         
   2   6 -15         33.42         24.32         5.67 o                         
   3   6 -15        107.78        104.67         6.94 o                         
   4   6 -15         42.90         43.08         6.67 o                         
  -6   7 -15          2.87         -3.34         3.91 o                         
  -5   7 -15         17.66         22.70         6.20 o                         
  -4   7 -15         12.16         15.47         4.78 o                         
  -3   7 -15          2.06          1.76         1.89 o                         
  -2   7 -15         10.70          5.32         2.60 o                         
  -1   7 -15         17.28         16.30         4.66 o                         
   0   7 -15         20.54         19.77         3.14 o                         
   1   7 -15         66.60         62.41         5.25 o                         
   2   7 -15          2.49          0.40         1.59 o                         
   3   7 -15          0.08          2.57         1.82 o                         
   4   7 -15         18.98         21.51         4.94 o                         
  -6   8 -15          0.47          2.76         3.94 o                         
  -5   8 -15         10.99         17.78         6.01 o                         
  -4   8 -15         38.75         39.48         7.33 o                         
  -3   8 -15          6.43          3.41         2.98 o                         
  -2   8 -15         22.69         15.06         4.98 o                         
  -1   8 -15         47.53         54.79         7.75 o                         
   0   8 -15          1.06         -0.34         2.88 o                         
   1   8 -15         16.78         19.48         4.50 o                         
   2   8 -15          0.90         -2.70         3.20 o                         
   3   8 -15         15.02          7.82         3.35 o                         
  -4   9 -15         46.52         40.23         6.84 o                         
  -3   9 -15         16.53         15.70         5.17 o                         
  -2   9 -15         12.93          6.01         3.32 o                         
  -1   9 -15          8.33         11.88         3.84 o                         
   0   9 -15          7.91          7.34         3.09 o                         
   1   9 -15          8.90          5.47         2.76 o                         
   2   9 -15         55.24         59.53         8.08 o                         
   3   9 -15         60.62         42.19         7.13 o                         
  -5  10 -15          1.86         -0.05         3.30 o                         
  -4  10 -15         23.07         19.94         5.42 o                         
  -3  10 -15         22.68         27.39         6.21 o                         
  -2  10 -15          5.87          2.11         3.78 o                         
  -1  10 -15         69.69         78.09         9.72 o                         
   0  10 -15         55.49         55.36         8.81 o                         
   1  10 -15          0.21          1.85         3.32 o                         
   2  10 -15         36.65         32.67         6.30 o                         
   3  10 -15         12.86          9.94         4.38 o                         
  -4  11 -15         35.43         29.08         6.90 o                         
  -3  11 -15         19.46         18.74         5.21 o                         
  -2  11 -15         11.07          9.06         4.18 o                         
  -1  11 -15          2.28         -2.68         3.47 o                         
   0  11 -15         12.44          8.74         4.25 o                         
   1  11 -15          4.51          5.90         3.25 o                         
   2  11 -15         22.73         29.37         6.52 o                         
   3  11 -15          3.88         11.03         4.88 o                         
  -4  12 -15          6.25          9.61         4.84 o                         
  -3  12 -15          6.91          1.05         3.05 o                         
  -2  12 -15          7.62          8.54         4.20 o                         
  -1  12 -15          2.73         -0.61         3.38 o                         
   0  12 -15          2.97          3.86         3.77 o                         
   1  12 -15          9.62          1.41         2.91 o                         
   2  12 -15          0.44          4.29         4.38 o                         
   3  12 -15          7.91          6.82         3.14 o                         
  -3  13 -15          2.20          0.72         2.88 o                         
  -2  13 -15          1.29         -3.13         3.93 o                         
  -1  13 -15          1.10          3.25         4.66 o                         
   0  13 -15          8.77         14.52         5.30 o                         
   1  13 -15         38.06         44.22         8.10 o                         
   2  13 -15          4.12          2.25         2.73 o                         
   3  13 -15          0.34          2.84         3.22 o                         
   2  -7 -14          0.84          1.81         3.20 o                         
   2  -6 -14          5.09          8.15         4.22 o                         
   3  -6 -14         10.58         15.69         5.00 o                         
   4  -6 -14         25.69         26.83         5.81 o                         
   5  -6 -14          1.93          8.62         4.32 o                         
   6  -6 -14         11.39          8.10         4.53 o                         
  -4  -5 -14          1.41         -5.26         5.26 o                         
  -3  -5 -14         50.35         60.72        10.04 o                         
   1  -5 -14         45.39         49.63         7.60 o                         
   2  -5 -14          1.24          5.25         3.30 o                         
   3  -5 -14         66.99         79.71         9.76 o                         
   4  -5 -14          4.26         -0.15         2.85 o                         
   5  -5 -14         25.88         22.24         5.68 o                         
   6  -5 -14         15.18         10.89         4.72 o                         
   7  -5 -14         12.49         16.17         6.35 o                         
  -5  -4 -14          8.37         14.31         5.63 o                         
  -4  -4 -14          0.97          4.90         4.32 o                         
  -3  -4 -14         23.07         28.17         7.32 o                         
  -2  -4 -14          4.88          8.31         4.52 o                         
   1  -4 -14         60.05         70.19         8.84 o                         
   2  -4 -14          8.37          6.81         3.12 o                         
   3  -4 -14         11.73         13.44         4.11 o                         
   4  -4 -14          0.07          2.48         2.71 o                         
   5  -4 -14          1.62          2.55         3.38 o                         
   6  -4 -14         16.22         17.78         5.08 o                         
   7  -4 -14          2.22          7.93         4.44 o                         
   8  -4 -14          1.17          0.32         4.67 o                         
  -5  -3 -14         14.22          8.64         5.32 o                         
  -4  -3 -14         30.82         33.87         7.95 o                         
  -3  -3 -14         19.72         15.16         5.60 o                         
  -2  -3 -14        153.51        202.29        16.56 o                         
  -1  -3 -14          1.73          0.97         3.68 o                         
   0  -3 -14          5.22          7.32         2.81 o                         
   1  -3 -14         15.87         17.03         4.06 o                         
   2  -3 -14         57.07         62.80         8.13 o                         
   3  -3 -14         16.49         14.24         4.36 o                         
   4  -3 -14          7.47          9.29         3.26 o                         
   5  -3 -14          9.55         21.45         5.99 o                         
   6  -3 -14         22.62         25.15         5.32 o                         
   7  -3 -14          6.69          4.17         4.80 o                         
  -6  -2 -14          6.72         11.57         5.34 o                         
  -5  -2 -14          0.43         -0.10         2.95 o                         
  -4  -2 -14          7.51          8.42         4.57 o                         
  -3  -2 -14          0.05         -0.49         3.24 o                         
  -2  -2 -14         40.17         52.46         8.54 o                         
  -1  -2 -14         58.68         68.59         8.95 o                         
   0  -2 -14          6.91         13.93         4.99 o                         
   1  -2 -14         39.20         46.04         6.72 o                         
   2  -2 -14         44.45         51.10         7.55 o                         
   3  -2 -14         78.83         82.27         9.31 o                         
   4  -2 -14         36.82         36.75         6.24 o                         
   5  -2 -14          8.47          9.07         3.78 o                         
   6  -2 -14         46.46         58.27         9.37 o                         
  -6  -1 -14          1.91          7.55         3.22 o                         
  -5  -1 -14          3.95          7.99         2.89 o                         
  -4  -1 -14          6.35         10.94         5.75 o                         
  -3  -1 -14         21.86         29.25         6.75 o                         
  -2  -1 -14         19.39         28.13         6.35 o                         
  -1  -1 -14         94.22        101.43        10.72 o                         
   0  -1 -14         92.17         89.00         9.52 o                         
   1  -1 -14        149.81        164.94        12.70 o                         
   2  -1 -14         33.85         40.10         5.99 o                         
   3  -1 -14         11.88          6.46         4.08 o                         
   4  -1 -14          0.46          7.19         4.31 o                         
   5  -1 -14         77.47         81.43        10.28 o                         
  -6   0 -14          1.75         -0.42         3.74 o                         
  -5   0 -14          5.22          1.61         3.55 o                         
  -4   0 -14         15.35         13.96         4.79 o                         
  -3   0 -14        127.00        159.19        14.37 o                         
  -2   0 -14         16.95         22.49         5.93 o                         
  -1   0 -14         71.02         95.34        10.53 o                         
   0   0 -14         72.83         75.58         6.33 o                         
   1   0 -14         11.92          6.80         3.01 o                         
   2   0 -14        204.44        215.46        14.76 o                         
   3   0 -14         11.57          8.54         3.46 o                         
   4   0 -14          0.11          1.32         2.69 o                         
  -6   1 -14          9.08          8.57         4.43 o                         
  -5   1 -14          0.86         -3.21         4.31 o                         
  -4   1 -14         20.04         22.29         5.37 o                         
  -3   1 -14         58.30         70.01         9.95 o                         
  -2   1 -14         70.10         79.00        10.02 o                         
  -1   1 -14          7.31          4.52         2.72 o                         
   0   1 -14         11.44         13.79         3.02 o                         
   1   1 -14          4.37          4.02         4.03 o                         
   2   1 -14         27.69         32.04         5.95 o                         
   3   1 -14         98.61         91.10         9.56 o                         
   4   1 -14         42.47         38.54         6.87 o                         
  -6   2 -14         42.61         46.87        10.15 o                         
  -5   2 -14         37.69         46.36         8.69 o                         
  -4   2 -14         20.25         23.11         6.03 o                         
  -3   2 -14         24.72         23.99         6.00 o                         
  -2   2 -14          5.90          7.69         2.96 o                         
  -1   2 -14         29.45         31.09         4.39 o                         
   0   2 -14        135.35        152.71        20.33 o                         
   1   2 -14        198.05        202.31        13.28 o                         
   2   2 -14         68.07         58.51         7.39 o                         
   3   2 -14         16.70         12.79         3.65 o                         
   4   2 -14         11.80          7.45         3.52 o                         
  -6   3 -14          7.03          8.03         5.61 o                         
  -5   3 -14         50.35         61.68         9.63 o                         
  -4   3 -14         10.50          8.12         3.93 o                         
  -3   3 -14         64.43         66.51         8.95 o                         
  -2   3 -14         65.75         73.14         8.73 o                         
  -1   3 -14        346.75        382.02        13.50 o                         
   0   3 -14         21.71         28.04         4.46 o                         
   1   3 -14         92.02         91.34         8.68 o                         
   2   3 -14        140.06        145.98        11.61 o                         
   3   3 -14         10.12          8.01         3.44 o                         
  -6   4 -14          3.17          0.52         3.98 o                         
  -5   4 -14         28.75         33.32         7.98 o                         
  -4   4 -14        105.16        121.34        12.41 o                         
  -3   4 -14         56.84         62.69         8.52 o                         
  -2   4 -14          9.08         16.17         4.81 o                         
  -1   4 -14          1.15          1.68         3.38 o                         
   0   4 -14         13.06         11.75         2.43 o                         
   1   4 -14        132.08        137.13        11.34 o                         
   2   4 -14        185.15        179.62         8.73 o                         
   3   4 -14         52.48         47.30         4.55 o                         
  -7   5 -14          1.37          0.55         3.61 o                         
  -6   5 -14          2.28          4.70         4.15 o                         
  -5   5 -14          1.93          0.58         2.80 o                         
  -4   5 -14          8.28          9.24         4.38 o                         
  -3   5 -14         24.92         25.93         5.30 o                         
  -2   5 -14          8.34          1.47         2.31 o                         
  -1   5 -14         90.34         87.31         5.01 o                         
   0   5 -14         51.33         56.51         3.97 o                         
   1   5 -14         13.94         12.53         2.50 o                         
   2   5 -14         89.00         81.66         5.73 o                         
   3   5 -14         33.18         24.74         3.23 o                         
   4   5 -14          8.68          7.28         2.29 o                         
  -6   6 -14         14.44         10.32         4.38 o                         
  -5   6 -14         11.17          8.18         3.88 o                         
  -4   6 -14         22.00         19.27         4.93 o                         
  -3   6 -14         35.23         44.27         7.13 o                         
  -2   6 -14         36.72         36.70         4.22 o                         
  -1   6 -14         68.06         72.95         4.62 o                         
   0   6 -14        133.30        134.07        10.00 o                         
   1   6 -14         26.98         25.39         3.40 o                         
   2   6 -14         16.60         16.71         2.99 o                         
   3   6 -14        231.43        216.52         9.87 o                         
   4   6 -14         61.04         47.42         6.15 o                         
  -6   7 -14         14.12         11.89         4.94 o                         
  -5   7 -14         14.62          9.86         4.37 o                         
  -4   7 -14          8.75         18.34         5.00 o                         
  -3   7 -14          6.39          7.19         2.49 o                         
  -2   7 -14        100.00        111.59        11.15 o                         
  -1   7 -14         10.11          7.01         2.10 o                         
   0   7 -14         63.06         54.90         9.96 o                         
   1   7 -14         46.20         41.69         4.16 o                         
   2   7 -14          1.10         -0.76         1.68 o                         
   3   7 -14        166.86        173.50         9.07 o                         
   4   7 -14         19.82         16.66         3.95 o                         
  -6   8 -14         28.86         24.93         7.32 o                         
  -5   8 -14         18.54         20.64         5.52 o                         
  -4   8 -14          5.16         13.14         3.25 o                         
  -3   8 -14         43.72         44.62         5.00 o                         
  -2   8 -14         32.85         30.87         6.14 o                         
  -1   8 -14          0.34         -1.23         2.17 o                         
   0   8 -14          1.59          0.62         2.71 o                         
   1   8 -14          0.07          5.30         3.56 o                         
   2   8 -14          3.06          1.48         2.23 o                         
   3   8 -14        181.26        188.06        13.66 o                         
   4   8 -14         14.79         17.60         4.38 o                         
  -6   9 -14          1.92          3.66         3.80 o                         
  -5   9 -14         33.62         33.23         6.18 o                         
  -4   9 -14          7.02          6.45         3.46 o                         
  -3   9 -14         42.91         43.71         7.14 o                         
  -2   9 -14          8.51         19.55         5.57 o                         
  -1   9 -14          1.19          3.63         2.65 o                         
   0   9 -14          8.96          3.83         2.72 o                         
   1   9 -14         12.11         17.06         5.11 o                         
   2   9 -14         50.81         56.48         8.02 o                         
   3   9 -14          1.73         -2.22         2.55 o                         
  -5  10 -14         29.59         21.08         5.23 o                         
  -4  10 -14         25.92         31.45         6.83 o                         
  -3  10 -14         98.28         93.09        10.85 o                         
  -2  10 -14         30.53         29.84         6.24 o                         
  -1  10 -14          7.25         12.06         4.14 o                         
   0  10 -14          1.82         -4.58         4.58 o                         
   1  10 -14          2.99          0.19         2.92 o                         
   2  10 -14        129.90        158.93        14.02 o                         
   3  10 -14         51.71         48.72         7.57 o                         
  -4  11 -14         35.73         24.17         6.01 o                         
  -3  11 -14         28.95         28.53         6.32 o                         
  -2  11 -14          3.35         -1.52         2.46 o                         
  -1  11 -14         12.99         11.39         4.53 o                         
   0  11 -14         21.94         23.00         5.82 o                         
   1  11 -14         29.46         33.64         7.32 o                         
   2  11 -14         56.68         63.30         8.96 o                         
   3  11 -14         14.46         16.85         5.60 o                         
  -4  12 -14         14.22         14.22         4.75 o                         
  -3  12 -14         21.09         22.87         5.88 o                         
  -2  12 -14          5.09          3.65         3.31 o                         
  -1  12 -14          0.66         -2.45         2.96 o                         
   0  12 -14         33.71         40.49         7.77 o                         
   1  12 -14          0.98          6.29         4.43 o                         
   2  12 -14         26.35         21.35         6.38 o                         
   3  12 -14          3.95          0.40         3.11 o                         
  -4  13 -14         10.78          5.23         3.34 o                         
  -3  13 -14          1.49          0.16         3.30 o                         
  -2  13 -14          7.86          9.61         4.64 o                         
  -1  13 -14          4.43         -1.47         4.17 o                         
   0  13 -14          3.04          1.14         3.52 o                         
   1  13 -14          0.02          1.12         3.76 o                         
   2  13 -14          1.52          2.04         2.56 o                         
   3  13 -14          2.50         -2.40         4.08 o                         
  -1  14 -14          2.84         -3.72         4.68 o                         
   0  14 -14         10.76         17.91         6.17 o                         
   2  -7 -13         18.98         13.53         5.12 o                         
   3  -7 -13          4.68          1.28         3.56 o                         
  -3  -6 -13         13.26         18.14         6.37 o                         
   1  -6 -13          1.86          3.40         2.34 o                         
   2  -6 -13         39.36         35.63         5.85 o                         
   3  -6 -13         12.98          7.82         3.81 o                         
   4  -6 -13         11.12         13.03         4.44 o                         
   5  -6 -13         12.09         10.73         3.61 o                         
   6  -6 -13         18.06         11.28         2.99 o                         
  -5  -5 -13          2.94          0.98         3.11 o                         
  -4  -5 -13          4.01          8.15         4.77 o                         
  -3  -5 -13         24.60         31.96         7.53 o                         
  -2  -5 -13          3.98          7.70         4.85 o                         
   1  -5 -13         40.36         49.47         7.51 o                         
   2  -5 -13          8.85         10.13         3.30 o                         
   3  -5 -13         12.75         12.28         3.87 o                         
   4  -5 -13         94.81        102.24        10.64 o                         
   5  -5 -13         17.72         18.23         4.94 o                         
   6  -5 -13         88.04         95.35        11.22 o                         
   7  -5 -13         48.13         58.98         9.63 o                         
   8  -5 -13          8.18         10.04         4.66 o                         
  -5  -4 -13         25.34         17.35         6.52 o                         
  -4  -4 -13          4.24          8.55         4.62 o                         
  -3  -4 -13          9.69          5.91         4.16 o                         
  -2  -4 -13         17.46         20.29         5.22 o                         
   1  -4 -13          1.28          1.24         2.50 o                         
   2  -4 -13         14.01         14.41         3.89 o                         
   3  -4 -13         22.20         17.23         5.08 o                         
   4  -4 -13         50.26         63.84         8.68 o                         
   5  -4 -13          3.49          5.73         3.14 o                         
   6  -4 -13         35.36         32.74         6.62 o                         
   7  -4 -13         17.97         29.03         7.98 o                         
  -6  -3 -13         14.67          4.55         4.20 o                         
  -5  -3 -13         16.27         26.33         6.43 o                         
  -4  -3 -13          8.73         10.62         4.47 o                         
  -3  -3 -13         27.31         22.14         6.14 o                         
  -2  -3 -13        129.14        150.35        13.58 o                         
  -1  -3 -13         25.39         24.30         5.71 o                         
   0  -3 -13          7.62         10.87         4.42 o                         
   1  -3 -13         40.58         44.23         6.47 o                         
   2  -3 -13         30.65         28.51         5.91 o                         
   3  -3 -13          0.68          4.25         3.47 o                         
   4  -3 -13          2.19          1.77         3.29 o                         
   5  -3 -13         21.19         27.14         6.78 o                         
   6  -3 -13         13.80         16.79         5.04 o                         
  -6  -2 -13          9.05          7.34         3.74 o                         
  -5  -2 -13         12.07         14.38         5.78 o                         
  -4  -2 -13          1.72          4.91         4.03 o                         
  -3  -2 -13         11.03         14.08         4.90 o                         
  -2  -2 -13         94.59        108.92        11.48 o                         
  -1  -2 -13         67.86         77.85         9.61 o                         
   0  -2 -13          4.33          8.57         4.11 o                         
   1  -2 -13         56.38         64.63         7.73 o                         
   2  -2 -13         83.02        100.64         9.70 o                         
   3  -2 -13        101.80         97.92        10.15 o                         
   4  -2 -13          1.27          3.67         3.27 o                         
   5  -2 -13         12.76         18.85         4.87 o                         
  -6  -1 -13          7.90          9.86         4.80 o                         
  -5  -1 -13         36.77         60.70        10.18 o                         
  -4  -1 -13         25.71         27.12         6.32 o                         
  -3  -1 -13         25.14         24.10         6.37 o                         
  -2  -1 -13        289.81        324.79        19.54 o                         
  -1  -1 -13        137.59        137.19        12.10 o                         
   0  -1 -13        169.12        160.79        12.09 o                         
   1  -1 -13        557.32        589.06        24.28 o                         
   2  -1 -13        440.71        461.18        21.16 o                         
   3  -1 -13         14.54         11.91         4.29 o                         
   4  -1 -13         16.99          7.57         2.88 o                         
  -6   0 -13          3.94          1.59         3.90 o                         
  -5   0 -13         14.24         28.59         6.54 o                         
  -4   0 -13         91.40        100.43        11.86 o                         
  -3   0 -13         91.11         91.06        10.76 o                         
  -2   0 -13        111.28        123.56        11.68 o                         
  -1   0 -13         57.27         61.30         8.07 o                         
   0   0 -13         22.25         16.49         3.13 o                         
   1   0 -13        119.02        107.04         9.74 o                         
   2   0 -13         31.53         36.84         5.64 o                         
   3   0 -13        342.05        290.51        17.02 o                         
   4   0 -13          9.75         10.77         4.64 o                         
  -7   1 -13          6.84         18.71         7.03 o                         
  -6   1 -13         20.78         34.17         8.13 o                         
  -5   1 -13         44.08         40.38         8.26 o                         
  -4   1 -13         46.52         54.69         8.80 o                         
  -3   1 -13         11.50         10.09         4.29 o                         
  -2   1 -13         40.88         41.09         7.06 o                         
  -1   1 -13          0.67         -0.56         2.04 o                         
   0   1 -13         37.29         39.21         4.27 o                         
   1   1 -13         56.04         48.67         6.24 o                         
   2   1 -13         23.91         25.27         5.11 o                         
   3   1 -13          3.72         -1.86         3.37 o                         
  -7   2 -13          0.86          1.67         3.51 o                         
  -6   2 -13         15.76         25.69         7.06 o                         
  -5   2 -13         13.17          9.45         4.41 o                         
  -4   2 -13         59.52         71.44         9.99 o                         
  -3   2 -13         14.86         11.50         3.91 o                         
  -2   2 -13          9.66         16.92         5.34 o                         
  -1   2 -13        200.50        190.42         9.34 o                         
   0   2 -13         37.48         38.28         4.16 o                         
   1   2 -13         53.54         61.35         7.29 o                         
   2   2 -13         64.57         62.74         7.54 o                         
   3   2 -13         24.26         20.32         4.26 o                         
  -7   3 -13          5.73          2.59         4.66 o                         
  -6   3 -13         30.30         39.55         8.10 o                         
  -5   3 -13         34.43         32.02         7.30 o                         
  -4   3 -13         14.17         13.39         3.85 o                         
  -3   3 -13         29.98         32.04         6.67 o                         
  -2   3 -13         13.43         15.76         4.69 o                         
  -1   3 -13          3.20          0.20         1.92 o                         
   0   3 -13         28.93         29.56         3.70 o                         
   1   3 -13        159.90        170.78        11.52 o                         
   2   3 -13         32.20         35.14         5.44 o                         
   3   3 -13         78.21         79.36         8.60 o                         
  -7   4 -13         24.77         22.15         7.48 o                         
  -6   4 -13         44.69         53.18         9.20 o                         
  -5   4 -13          9.58          5.27         4.75 o                         
  -4   4 -13          0.89          5.30         4.04 o                         
  -3   4 -13         18.09         18.29         4.95 o                         
  -2   4 -13        456.05        494.82        22.16 o                         
  -1   4 -13        156.41        162.14         8.15 o                         
   0   4 -13         47.41         49.25         3.61 o                         
   1   4 -13         82.31         84.90         5.57 o                         
   2   4 -13         52.28         45.48         4.28 o                         
   3   4 -13        105.30         90.21         5.94 o                         
   4   4 -13         43.99         32.37         4.46 o                         
  -7   5 -13         13.41          7.39         4.73 o                         
  -6   5 -13          0.73         -2.51         2.90 o                         
  -5   5 -13         19.49         24.00         6.43 o                         
  -4   5 -13          2.29          0.55         2.69 o                         
  -3   5 -13         37.40         33.40         5.96 o                         
  -2   5 -13        111.57        112.26        10.88 o                         
  -1   5 -13          0.17          3.40         1.70 o                         
   0   5 -13        121.96        132.76         6.26 o                         
   1   5 -13        185.15        175.62         8.18 o                         
   2   5 -13          9.45          5.41         1.60 o                         
   3   5 -13        109.41         99.16         8.61 o                         
   4   5 -13        103.14         83.89         7.46 o                         
  -7   6 -13         17.27         20.27         6.59 o                         
  -6   6 -13         18.75          9.83         4.46 o                         
  -5   6 -13         17.20         14.25         4.92 o                         
  -4   6 -13          2.30          1.00         2.49 o                         
  -3   6 -13          9.84          7.61         2.10 o                         
  -2   6 -13        144.55        153.37         8.29 o                         
  -1   6 -13         21.73         22.82         2.55 o                         
   0   6 -13          7.91          7.75         1.56 o                         
   1   6 -13         92.57         81.69         5.63 o                         
   2   6 -13         31.14         26.27         3.11 o                         
   3   6 -13         32.48         28.71         4.81 o                         
   4   6 -13         80.77         59.99         6.63 o                         
  -7   7 -13          4.04          8.17         5.56 o                         
  -6   7 -13          4.54          4.25         4.27 o                         
  -5   7 -13         17.10         18.64         5.70 o                         
  -4   7 -13          7.53          9.02         2.75 o                         
  -3   7 -13         33.50         30.28         3.98 o                         
  -2   7 -13         66.86         62.86         5.33 o                         
  -1   7 -13          7.02          5.63         2.21 o                         
   0   7 -13         29.92         26.96         4.22 o                         
   1   7 -13         16.74         15.40         2.67 o                         
   2   7 -13         20.58         15.98         2.57 o                         
   3   7 -13         88.43         80.49         8.45 o                         
   4   7 -13         99.56        100.08         8.98 o                         
  -7   8 -13          1.31          5.91         4.62 o                         
  -6   8 -13          9.01          9.41         4.47 o                         
  -5   8 -13          3.81          6.14         3.44 o                         
  -4   8 -13         11.25          9.81         2.91 o                         
  -3   8 -13         74.92         80.84         6.18 o                         
  -2   8 -13          6.55          4.68         2.95 o                         
  -1   8 -13         62.90         70.10         8.43 o                         
   0   8 -13         34.79         36.43         6.58 o                         
   1   8 -13         22.29         29.50         5.80 o                         
   2   8 -13         75.80         70.97         8.47 o                         
   3   8 -13         17.99         18.63         4.83 o                         
   4   8 -13         31.77         34.09         5.94 o                         
  -7   9 -13          8.69         17.24         6.26 o                         
  -6   9 -13          1.75          8.19         3.79 o                         
  -5   9 -13          4.52          2.60         3.10 o                         
  -4   9 -13         23.09         30.61         6.16 o                         
  -3   9 -13         37.33         35.28         6.33 o                         
  -2   9 -13         16.08         21.07         5.51 o                         
  -1   9 -13          6.54          3.78         3.22 o                         
   0   9 -13          6.11          3.50         2.81 o                         
   1   9 -13          2.34          5.43         2.92 o                         
   2   9 -13          3.96          5.66         3.10 o                         
   3   9 -13         49.13         48.42         7.45 o                         
   4   9 -13         16.49         18.88         4.77 o                         
  -5  10 -13          1.52         -1.52         3.26 o                         
  -4  10 -13         11.87          9.05         4.34 o                         
  -3  10 -13         13.36         14.81         4.11 o                         
  -2  10 -13          8.86         12.25         4.56 o                         
  -1  10 -13         32.20         36.96         7.13 o                         
   0  10 -13          9.75         10.78         4.50 o                         
   1  10 -13         50.86         60.23         8.85 o                         
   2  10 -13         11.82          9.81         3.54 o                         
   3  10 -13          3.35          1.58         2.82 o                         
   4  10 -13         20.64         23.90         5.36 o                         
  -4  11 -13         10.12          8.04         3.21 o                         
  -3  11 -13         10.50          3.95         3.75 o                         
  -2  11 -13          8.32         12.75         3.69 o                         
  -1  11 -13         12.37         15.19         4.66 o                         
   0  11 -13         42.10         61.00         9.22 o                         
   1  11 -13         21.37         26.60         6.03 o                         
   2  11 -13         19.88         20.22         6.10 o                         
   3  11 -13         30.52         32.92         6.70 o                         
  -4  12 -13         34.09         32.84         7.06 o                         
  -3  12 -13         11.58          9.89         4.08 o                         
  -2  12 -13          0.75          2.95         3.07 o                         
  -1  12 -13         11.22         11.57         4.95 o                         
   0  12 -13          4.63          6.05         3.80 o                         
   1  12 -13         12.32         12.27         4.58 o                         
   2  12 -13         21.12         24.22         6.21 o                         
   3  12 -13          3.13         -1.07         3.06 o                         
  -4  13 -13          3.67          8.55         3.96 o                         
  -3  13 -13         23.87         32.76         7.71 o                         
  -2  13 -13          6.31          5.19         3.67 o                         
  -1  13 -13         23.84         22.88         6.53 o                         
   0  13 -13         37.36         49.57         9.11 o                         
   1  13 -13         31.79         37.88         8.06 o                         
   2  13 -13          3.79          9.28         5.00 o                         
   3  13 -13          6.53          3.26         2.80 o                         
  -3  14 -13          1.04          2.08         3.48 o                         
  -2  14 -13          4.21          8.65         5.21 o                         
  -1  14 -13          0.25          1.53         3.56 o                         
   0  14 -13          1.48         -4.10         4.56 o                         
   1  14 -13          8.49         11.93         5.89 o                         
   2  -7 -12         32.16         34.21         6.35 o                         
   3  -7 -12         18.34         20.48         4.70 o                         
  -3  -6 -12         41.29         38.71         7.59 o                         
   1  -6 -12          4.55         -1.31         3.23 o                         
   2  -6 -12          8.62          6.57         2.71 o                         
   3  -6 -12          4.53          3.52         2.99 o                         
   4  -6 -12         45.75         47.28         7.20 o                         
   5  -6 -12          9.29          9.31         4.44 o                         
   6  -6 -12         21.96         22.41         5.88 o                         
  -5  -5 -12          3.77          0.66         3.81 o                         
  -4  -5 -12          3.32         -1.40         2.97 o                         
  -3  -5 -12         42.54         39.70         7.56 o                         
  -2  -5 -12         39.11         42.12         7.84 o                         
   1  -5 -12          6.65         11.62         3.55 o                         
   2  -5 -12          6.53         10.00         3.74 o                         
   3  -5 -12         25.46         27.52         5.12 o                         
   4  -5 -12         44.81         50.97         7.09 o                         
   5  -5 -12         18.14         26.10         5.99 o                         
   6  -5 -12         10.55         10.02         4.16 o                         
   7  -5 -12         69.14         62.56         9.13 o                         
   8  -5 -12          3.15          6.28         4.22 o                         
  -6  -4 -12         16.62          9.50         4.77 o                         
  -5  -4 -12         23.84         26.99         6.25 o                         
  -4  -4 -12         52.82         63.42         9.59 o                         
  -3  -4 -12         35.35         30.38         5.96 o                         
  -2  -4 -12          9.48         14.27         4.84 o                         
  -1  -4 -12         47.04         45.11         7.29 o                         
   0  -4 -12         45.00         47.36         6.86 o                         
   1  -4 -12         57.86         67.72         7.72 o                         
   2  -4 -12          7.07          4.99         2.93 o                         
   3  -4 -12          8.64          8.11         3.23 o                         
   4  -4 -12          2.71          2.07         2.99 o                         
   5  -4 -12          9.59         10.89         4.76 o                         
   6  -4 -12         73.06         72.10         9.73 o                         
  -6  -3 -12          4.04          7.75         4.95 o                         
  -5  -3 -12          7.22          4.07         3.97 o                         
  -4  -3 -12          8.45         14.65         4.93 o                         
  -3  -3 -12         44.07         51.20         8.02 o                         
  -2  -3 -12         21.17         15.66         4.52 o                         
  -1  -3 -12         19.34         24.39         6.17 o                         
   0  -3 -12         94.06         99.38        10.04 o                         
   1  -3 -12         74.47         75.58         8.24 o                         
   2  -3 -12         20.29         28.11         5.64 o                         
   3  -3 -12          4.08          2.85         2.52 o                         
   4  -3 -12          0.33          0.00         3.16 o                         
   5  -3 -12         25.65         18.56         5.05 o                         
  -6  -2 -12          3.90          8.75         5.34 o                         
  -5  -2 -12         30.45         36.06         7.79 o                         
  -4  -2 -12          8.53          6.82         4.50 o                         
  -3  -2 -12         15.65         12.98         4.52 o                         
  -2  -2 -12         63.25         68.48         9.23 o                         
  -1  -2 -12        151.47        162.16        12.74 o                         
   0  -2 -12         32.07         39.64         6.37 o                         
   1  -2 -12         31.56         32.69         5.04 o                         
   2  -2 -12         41.38         41.31         6.42 o                         
   3  -2 -12         93.04         90.81         9.44 o                         
   4  -2 -12         16.84         12.97         3.64 o                         
  -7  -1 -12          4.54         -1.36         4.37 o                         
  -6  -1 -12          6.01          6.10         4.62 o                         
  -5  -1 -12         28.71         30.30         7.13 o                         
  -4  -1 -12         25.09         18.75         5.01 o                         
  -3  -1 -12        170.00        182.21        14.70 o                         
  -2  -1 -12        160.05        157.28        12.86 o                         
  -1  -1 -12        138.95        149.46        11.73 o                         
   0  -1 -12        171.89        166.34        18.54 o                         
   1  -1 -12        218.17        191.11        12.77 o                         
   2  -1 -12        232.51        233.92        14.25 o                         
   3  -1 -12        337.99        338.43        17.79 o                         
   4  -1 -12         34.64         30.14         5.84 o                         
  -7   0 -12          2.76          0.88         3.42 o                         
  -6   0 -12          4.93          7.92         4.65 o                         
  -5   0 -12         35.74         47.87         8.73 o                         
  -4   0 -12         29.75         24.82         6.39 o                         
  -3   0 -12         69.52         77.18         9.56 o                         
  -2   0 -12        173.22        184.17        13.72 o                         
  -1   0 -12         64.40         67.35         5.69 o                         
   0   0 -12        673.48        701.38        18.11 o                         
   1   0 -12          4.79          2.73         2.94 o                         
   2   0 -12        136.91        125.65        10.31 o                         
   3   0 -12        422.22        397.52        19.07 o                         
  -7   1 -12          5.23          0.96         3.06 o                         
  -6   1 -12          2.70          0.72         3.36 o                         
  -5   1 -12         13.63          9.06         3.86 o                         
  -4   1 -12         37.13         39.33         7.35 o                         
  -3   1 -12        189.27        225.04        16.04 o                         
  -2   1 -12          4.02          1.66         2.81 o                         
  -1   1 -12         53.47         54.19         4.95 o                         
   0   1 -12        121.41        129.41         7.48 o                         
   1   1 -12         12.01         11.80         4.03 o                         
   2   1 -12        132.72        128.59        10.18 o                         
   3   1 -12        160.93        142.13        11.20 o                         
  -7   2 -12         18.34         11.68         4.29 o                         
  -6   2 -12         27.95         35.73         8.20 o                         
  -5   2 -12         89.50        115.41        12.95 o                         
  -4   2 -12         20.06         13.05         4.81 o                         
  -3   2 -12        198.82        213.64        15.21 o                         
  -2   2 -12          2.92         -1.72         2.36 o                         
  -1   2 -12         83.50         84.05         6.01 o                         
   0   2 -12         41.60         42.14         3.93 o                         
   1   2 -12         59.44         58.53         6.92 o                         
   2   2 -12         13.49         15.75         4.07 o                         
  -7   3 -12         15.26         20.90         6.49 o                         
  -6   3 -12         14.75         19.19         5.87 o                         
  -5   3 -12         18.75         14.52         4.81 o                         
  -4   3 -12         22.71         19.50         5.23 o                         
  -3   3 -12         25.27         20.41         4.89 o                         
  -2   3 -12         41.29         33.45         6.08 o                         
  -1   3 -12        190.21        192.84         8.70 o                         
   0   3 -12         42.39         41.31         3.79 o                         
   1   3 -12         55.64         50.08         4.31 o                         
   2   3 -12          1.25          0.26         1.81 o                         
  -7   4 -12          9.37          8.04         4.73 o                         
  -6   4 -12         18.07         12.27         5.35 o                         
  -5   4 -12         53.84         64.40         9.22 o                         
  -4   4 -12         11.36          3.92         3.34 o                         
  -3   4 -12         70.95         69.85         8.31 o                         
  -2   4 -12        139.91        157.24        11.41 o                         
  -1   4 -12        326.21        308.61        11.93 o                         
   0   4 -12         71.34         71.01         5.00 o                         
   1   4 -12          0.13          0.37         1.49 o                         
   2   4 -12         73.83         80.55         5.51 o                         
   3   4 -12         67.22         61.66         6.32 o                         
   4   4 -12        306.56        281.78        13.27 o                         
  -7   5 -12          6.64          5.80         3.72 o                         
  -6   5 -12          2.37          1.94         3.70 o                         
  -5   5 -12         82.08        100.40        11.51 o                         
  -4   5 -12         67.45         69.00         9.15 o                         
  -3   5 -12         42.06         36.21         6.02 o                         
  -2   5 -12         62.34         61.55         5.13 o                         
  -1   5 -12        164.41        157.59         6.15 o                         
   0   5 -12         90.41         81.42         4.28 o                         
   1   5 -12        382.62        390.32        12.08 o                         
   2   5 -12          4.65          3.85         1.62 o                         
   3   5 -12         41.17         36.59         5.48 o                         
   4   5 -12         72.81         60.30         6.29 o                         
  -7   6 -12          5.97          0.71         4.06 o                         
  -6   6 -12          1.87          1.57         2.89 o                         
  -5   6 -12         10.03          7.56         3.75 o                         
  -4   6 -12          4.97          6.94         3.29 o                         
  -3   6 -12         29.63         25.79         3.51 o                         
  -2   6 -12         59.86         57.36         4.93 o                         
  -1   6 -12         62.68         62.21         3.82 o                         
   0   6 -12         60.67         63.22         3.72 o                         
   1   6 -12         49.51         44.24         4.11 o                         
   2   6 -12         45.43         43.08         3.94 o                         
   3   6 -12         41.46         33.15         5.13 o                         
   4   6 -12         44.72         33.08         5.43 o                         
  -7   7 -12         14.64          7.64         4.45 o                         
  -6   7 -12          6.54          5.36         2.88 o                         
  -5   7 -12         16.24         15.52         5.15 o                         
  -4   7 -12         36.45         47.64         6.57 o                         
  -3   7 -12         50.41         39.42         4.27 o                         
  -2   7 -12         15.04         16.31         2.57 o                         
  -1   7 -12         28.64         30.26         3.43 o                         
   0   7 -12         72.14         65.63         7.86 o                         
   1   7 -12         29.25         29.79         5.30 o                         
   2   7 -12        107.69        110.03         6.61 o                         
   3   7 -12         91.72        103.57         9.23 o                         
   4   7 -12         43.55         42.13         5.97 o                         
  -7   8 -12          1.11         -0.42         3.09 o                         
  -6   8 -12          8.14         16.94         5.35 o                         
  -5   8 -12         19.03         19.13         6.47 o                         
  -4   8 -12          2.90          3.16         4.57 o                         
  -3   8 -12        133.32        143.00         8.11 o                         
  -2   8 -12        144.77        165.87        12.83 o                         
  -1   8 -12         40.27         45.97         6.97 o                         
   0   8 -12        192.22        217.14        14.71 o                         
   1   8 -12         41.40         48.38         7.12 o                         
   2   8 -12         30.88         37.61         6.19 o                         
   3   8 -12        106.44        105.05        10.15 o                         
   4   8 -12         33.27         30.20         5.32 o                         
  -7   9 -12          0.20         -3.45         4.67 o                         
  -6   9 -12          0.99         -0.13         3.45 o                         
  -5   9 -12         11.51          9.21         2.55 o                         
  -4   9 -12          8.79          3.98         2.32 o                         
  -3   9 -12         60.51         61.12         8.34 o                         
  -2   9 -12         44.64         53.98         7.53 o                         
  -1   9 -12         40.58         44.43         7.12 o                         
   0   9 -12         21.92         25.10         5.89 o                         
   1   9 -12         19.86         22.80         4.77 o                         
   2   9 -12         10.28          5.25         2.88 o                         
   3   9 -12         22.57         23.57         5.33 o                         
   4   9 -12          0.08         -2.61         2.61 o                         
  -5  10 -12          7.48         12.35         4.44 o                         
  -4  10 -12          8.26          4.14         2.36 o                         
  -3  10 -12         18.82         11.51         4.56 o                         
  -2  10 -12         27.17         30.85         6.63 o                         
  -1  10 -12         14.94         13.90         4.69 o                         
   0  10 -12          5.89          5.05         3.15 o                         
   1  10 -12         59.37         69.96         9.27 o                         
   2  10 -12         14.64         17.09         4.85 o                         
   3  10 -12         11.79         10.98         3.92 o                         
   4  10 -12          3.03         -1.09         2.34 o                         
  -4  11 -12          3.89         -1.52         2.80 o                         
  -3  11 -12          2.91          0.39         2.44 o                         
  -2  11 -12         12.59         21.49         6.24 o                         
  -1  11 -12          4.09          6.39         3.02 o                         
   0  11 -12          6.84         10.77         4.70 o                         
   1  11 -12         30.39         47.73         7.93 o                         
   2  11 -12         71.87         71.60         9.73 o                         
   3  11 -12         12.01         10.70         4.70 o                         
   4  11 -12          2.75          8.19         4.46 o                         
  -4  12 -12          5.66          5.65         3.16 o                         
  -3  12 -12          5.42         -0.41         3.06 o                         
  -2  12 -12         17.04         20.45         5.97 o                         
  -1  12 -12          8.66          9.15         5.16 o                         
   0  12 -12         18.08         25.48         6.23 o                         
   1  12 -12         45.09         50.18         8.61 o                         
   2  12 -12          8.30         11.88         4.62 o                         
   3  12 -12         23.59         27.05         6.32 o                         
  -4  13 -12          5.12          6.34         3.64 o                         
  -3  13 -12         12.12         15.52         5.22 o                         
  -2  13 -12         13.15         16.24         6.06 o                         
  -1  13 -12         18.51         31.29         7.47 o                         
   0  13 -12          6.55          7.05         3.99 o                         
   1  13 -12          7.70         18.97         5.88 o                         
   2  13 -12          7.00         -4.18         4.43 o                         
   3  13 -12          3.50         12.66         4.82 o                         
  -4  14 -12          1.19          0.08         3.08 o                         
  -3  14 -12          5.31          8.56         4.89 o                         
  -2  14 -12          2.06          3.49         2.99 o                         
  -1  14 -12         11.25          6.58         5.82 o                         
   0  14 -12         12.21         15.73         5.52 o                         
   1  14 -12         17.17         23.68         7.62 o                         
   2  14 -12          0.11          5.99         4.78 o                         
   2  -7 -11          4.10          7.30         3.10 o                         
   3  -7 -11         39.65         42.92         6.52 o                         
  -3  -6 -11         15.79         20.59         5.79 o                         
   1  -6 -11         63.36         59.49         7.80 o                         
   2  -6 -11         37.14         35.29         6.02 o                         
   3  -6 -11        119.61        120.62        10.69 o                         
   4  -6 -11          2.60         10.36         3.53 o                         
   5  -6 -11         47.26         43.16         6.88 o                         
   6  -6 -11          5.47          4.40         4.05 o                         
  -5  -5 -11          7.71          6.16         4.14 o                         
  -4  -5 -11         30.00         34.37         6.99 o                         
  -3  -5 -11          8.61         11.52         4.88 o                         
  -2  -5 -11         30.27         39.79         6.85 o                         
   1  -5 -11          2.40          8.19         3.38 o                         
   2  -5 -11          2.45          7.24         3.26 o                         
   3  -5 -11          5.38          8.94         3.07 o                         
   4  -5 -11          5.47         12.03         4.06 o                         
   5  -5 -11         25.77         24.94         5.21 o                         
   6  -5 -11          3.83         -1.58         4.12 o                         
  -6  -4 -11          5.06         -0.59         3.23 o                         
  -5  -4 -11         11.62          6.43         3.38 o                         
  -4  -4 -11          4.39          1.00         3.58 o                         
  -3  -4 -11          8.46         10.51         3.53 o                         
  -2  -4 -11         53.91         58.45         8.41 o                         
  -1  -4 -11         21.49         16.66         5.03 o                         
   0  -4 -11         22.52         25.89         5.24 o                         
   1  -4 -11         10.58         13.93         3.36 o                         
   2  -4 -11         35.22         29.00         4.53 o                         
   3  -4 -11         74.24         68.50         7.99 o                         
   4  -4 -11         11.54         11.48         4.29 o                         
   5  -4 -11          7.42         10.49         3.13 o                         
  -7  -3 -11          2.55         -5.73         5.73 o                         
  -6  -3 -11         10.43         12.54         5.10 o                         
  -5  -3 -11          3.60          3.57         2.80 o                         
  -4  -3 -11         48.48         53.65         8.54 o                         
  -3  -3 -11         12.09         12.64         5.23 o                         
  -2  -3 -11          6.24          4.08         3.26 o                         
  -1  -3 -11         45.76         41.36         6.87 o                         
   0  -3 -11        278.92        262.48        15.60 o                         
   1  -3 -11        323.20        328.97        16.68 o                         
   2  -3 -11        492.05        483.86        20.62 o                         
   3  -3 -11        123.56        130.63        10.57 o                         
   4  -3 -11         17.66         15.69         4.36 o                         
  -7  -2 -11          8.47          8.15         5.08 o                         
  -6  -2 -11         17.14         16.10         4.91 o                         
  -5  -2 -11          8.96         10.22         3.65 o                         
  -4  -2 -11         15.38         18.41         5.44 o                         
  -3  -2 -11        182.86        180.28        14.69 o                         
  -2  -2 -11        162.12        159.99        12.88 o                         
  -1  -2 -11          1.71          2.70         3.41 o                         
   0  -2 -11        293.50        302.76        15.72 o                         
   1  -2 -11          5.32          4.97         2.27 o                         
   2  -2 -11          2.44          2.80         2.75 o                         
   3  -2 -11         82.74         82.67         8.36 o                         
   4  -2 -11         34.19         23.53         5.33 o                         
  -7  -1 -11          7.48          5.77         4.22 o                         
  -6  -1 -11         54.20         62.55        10.26 o                         
  -5  -1 -11          2.43          3.69         3.59 o                         
  -4  -1 -11         39.65         40.01         7.35 o                         
  -3  -1 -11        116.39        125.30        11.91 o                         
  -2  -1 -11        216.01        216.62        14.75 o                         
  -1  -1 -11        151.43        160.31        12.11 o                         
   0  -1 -11         79.79         76.35         5.65 o                         
   1  -1 -11         29.89         36.44         5.46 o                         
   2  -1 -11          8.00          2.77         2.70 o                         
   3  -1 -11        405.36        350.70        17.61 o                         
  -7   0 -11          5.15         -2.33         5.66 o                         
  -6   0 -11         30.45         34.04         7.87 o                         
  -5   0 -11         25.19         26.95         6.06 o                         
  -4   0 -11         27.88         32.83         6.53 o                         
  -3   0 -11        234.15        247.47        16.63 o                         
  -2   0 -11         64.04         61.95         8.01 o                         
  -1   0 -11         97.46        100.13         6.60 o                         
   0   0 -11        264.67        276.59        19.17 o                         
   1   0 -11         82.05         72.52         7.16 o                         
   2   0 -11         70.75         73.36         8.20 o                         
   3   0 -11        121.54        134.49        10.85 o                         
  -7   1 -11          4.56          7.98         4.53 o                         
  -6   1 -11          1.10          5.12         4.40 o                         
  -5   1 -11         34.10         32.67         6.62 o                         
  -4   1 -11         47.92         47.31         7.85 o                         
  -3   1 -11         17.25         19.61         5.23 o                         
  -2   1 -11          0.40         -0.73         2.57 o                         
  -1   1 -11        287.43        295.89        10.91 o                         
   0   1 -11        265.69        262.54         9.92 o                         
   1   1 -11        147.47        138.55        10.00 o                         
   2   1 -11         14.75         10.64         3.00 o                         
  -7   2 -11          7.27          9.70         5.21 o                         
  -6   2 -11         48.06         52.67         9.07 o                         
  -5   2 -11          3.33          1.97         3.07 o                         
  -4   2 -11         54.12         53.92         8.17 o                         
  -3   2 -11        141.14        146.54        12.31 o                         
  -2   2 -11         77.38         78.30         8.98 o                         
  -1   2 -11        147.90        143.25         7.24 o                         
   0   2 -11         23.31         26.16         3.27 o                         
   1   2 -11         79.26         76.53         7.39 o                         
   2   2 -11         30.20         29.13         4.87 o                         
  -7   3 -11          1.04         -2.52         2.91 o                         
  -6   3 -11         10.02         18.62         5.96 o                         
  -5   3 -11          0.53          0.10         2.86 o                         
  -4   3 -11         12.82         11.53         4.59 o                         
  -3   3 -11         20.90         24.56         5.29 o                         
  -2   3 -11         93.66         99.75         9.29 o                         
  -1   3 -11        109.25        108.96         6.32 o                         
   0   3 -11         86.67         80.51         4.15 o                         
   1   3 -11          0.84          3.19         1.80 o                         
   2   3 -11         47.08         45.87         3.94 o                         
   3   3 -11         16.01         12.23         3.04 o                         
   4   3 -11        125.87        103.45         7.39 o                         
  -7   4 -11          2.30         -4.04         4.04 o                         
  -6   4 -11         30.03         24.27         6.67 o                         
  -5   4 -11         57.40         78.53        10.33 o                         
  -4   4 -11         51.55         65.47         8.64 o                         
  -3   4 -11         23.41         14.62         4.13 o                         
  -2   4 -11         74.09         67.09         5.41 o                         
  -1   4 -11         38.98         38.57         3.34 o                         
   0   4 -11        282.99        278.71         7.75 o                         
   1   4 -11        190.45        201.13         8.07 o                         
   2   4 -11         13.65         16.63         2.54 o                         
   3   4 -11        374.37        337.92        14.54 o                         
   4   4 -11        223.42        196.32        10.56 o                         
  -7   5 -11          5.88          7.02         3.31 o                         
  -6   5 -11         43.26         61.43         9.91 o                         
  -5   5 -11         36.12         33.53         7.04 o                         
  -4   5 -11         14.82          9.41         3.69 o                         
  -3   5 -11         44.74         41.86         4.19 o                         
  -2   5 -11         80.42         83.58         5.65 o                         
  -1   5 -11        492.59        503.53        10.92 o                         
   0   5 -11        316.48        304.24        13.55 o                         
   1   5 -11        125.59        134.47         6.64 o                         
   2   5 -11         73.95         71.43         4.92 o                         
   3   5 -11         81.88         81.36         7.14 o                         
   4   5 -11        115.08        129.94         8.94 o                         
  -7   6 -11         23.57         29.74         7.64 o                         
  -5   6 -11         21.42         34.38         6.94 o                         
  -4   6 -11          7.46          8.67         3.69 o                         
  -3   6 -11        166.08        175.10        16.81 o                         
  -2   6 -11        209.05        221.68         9.30 o                         
  -1   6 -11         47.42         47.09         3.18 o                         
   0   6 -11        424.33        430.64         9.54 o                         
   1   6 -11         63.72         69.74         4.75 o                         
   2   6 -11         53.55         62.54         4.83 o                         
   3   6 -11        485.32        479.04        19.16 o                         
   4   6 -11         72.52         84.81         7.78 o                         
  -5   7 -11         13.63         13.58         4.17 o                         
  -4   7 -11          8.58          7.53         2.16 o                         
  -3   7 -11         22.12         20.86         3.16 o                         
  -2   7 -11         12.85         12.22         2.41 o                         
  -1   7 -11         29.30         29.64         3.28 o                         
   0   7 -11        182.47        175.44        10.53 o                         
   1   7 -11         61.42         60.56         4.63 o                         
   2   7 -11         36.52         30.12         3.44 o                         
   3   7 -11        125.70        116.32         9.84 o                         
   4   7 -11         67.99         73.71         7.38 o                         
  -5   8 -11         25.57         19.42         4.31 o                         
  -4   8 -11          9.04         15.78         3.16 o                         
  -3   8 -11        226.97        258.59        13.05 o                         
  -2   8 -11        147.36        162.10        12.41 o                         
  -1   8 -11          2.08         -2.17         3.11 o                         
   0   8 -11         10.67         10.82         4.22 o                         
   1   8 -11         10.85         10.04         3.11 o                         
   2   8 -11        101.57        111.01         9.99 o                         
   3   8 -11        162.92        189.94        12.95 o                         
   4   8 -11         22.16         22.67         4.88 o                         
  -5   9 -11         35.84         20.30         4.50 o                         
  -4   9 -11          3.73          6.81         3.67 o                         
  -3   9 -11        192.08        212.03        14.89 o                         
  -2   9 -11         20.45         17.95         4.08 o                         
  -1   9 -11         21.30         23.80         5.13 o                         
   0   9 -11         54.13         61.60         7.81 o                         
   1   9 -11        138.97        161.80        13.08 o                         
   2   9 -11         16.42         20.11         4.66 o                         
   3   9 -11         10.37         10.58         4.35 o                         
   4   9 -11          2.43          1.39         3.80 o                         
  -5  10 -11         17.04         16.94         4.48 o                         
  -4  10 -11         15.49          7.72         3.86 o                         
  -3  10 -11         82.20        101.86        10.59 o                         
  -2  10 -11         17.27         15.87         4.67 o                         
  -1  10 -11         19.77         15.98         4.69 o                         
   0  10 -11         18.50         19.04         5.02 o                         
   1  10 -11         32.59         43.85         7.15 o                         
   2  10 -11         21.76         37.11         7.02 o                         
   3  10 -11         24.05         22.71         5.84 o                         
   4  10 -11          0.87          0.15         2.58 o                         
  -4  11 -11         19.75         25.79         5.72 o                         
  -3  11 -11          7.58         19.30         5.86 o                         
  -2  11 -11         15.12         18.09         4.98 o                         
  -1  11 -11         53.54         72.46         9.74 o                         
   0  11 -11         20.52         21.08         6.12 o                         
   1  11 -11          1.90          4.12         4.19 o                         
   2  11 -11          4.35          0.98         2.85 o                         
   3  11 -11         22.66         16.26         4.79 o                         
   4  11 -11         65.26         91.12        10.90 o                         
  -4  12 -11         36.04         47.31         8.78 o                         
  -3  12 -11          5.99          4.06         3.40 o                         
  -2  12 -11          9.24          9.39         4.54 o                         
  -1  12 -11         41.12         56.57         8.78 o                         
   0  12 -11         69.31        101.91        12.34 o                         
   1  12 -11          6.58         12.57         5.11 o                         
   2  12 -11         12.87         30.09         7.25 o                         
   3  12 -11         30.08         41.35         7.75 o                         
  -4  13 -11         17.87         23.02         6.20 o                         
  -3  13 -11          0.27         -2.85         2.85 o                         
  -2  13 -11          0.08          8.69         4.71 o                         
  -1  13 -11          3.34          4.39         3.52 o                         
   0  13 -11         12.32         15.71         5.54 o                         
   1  13 -11         40.52         57.59        10.09 o                         
   2  13 -11          3.74          8.10         4.46 o                         
   3  13 -11         23.13         22.35         6.34 o                         
  -4  14 -11          0.13         -4.66         4.66 o                         
  -3  14 -11          3.32          1.11         2.74 o                         
  -2  14 -11         21.82         23.73         6.59 o                         
  -1  14 -11         28.98         34.81         8.34 o                         
   0  14 -11          8.38          9.21         4.78 o                         
   1  14 -11          9.34         15.54         6.02 o                         
   2  14 -11          1.63         -2.41         4.35 o                         
   2  -7 -10         26.24         19.77         4.47 o                         
   3  -7 -10          0.35          2.22         2.14 o                         
  -3  -6 -10         58.96         62.96         8.67 o                         
  -2  -6 -10         75.82         79.65         9.33 o                         
   1  -6 -10         24.60         15.07         3.34 o                         
   2  -6 -10          2.38          4.33         2.00 o                         
   3  -6 -10         57.78         65.79         7.72 o                         
   4  -6 -10         73.32         77.91         8.29 o                         
   5  -6 -10          8.64          4.36         2.73 o                         
   6  -6 -10         22.55         24.83         5.44 o                         
  -5  -5 -10         16.75         10.97         4.10 o                         
  -4  -5 -10         26.90         29.68         6.63 o                         
  -3  -5 -10          2.30          1.15         2.27 o                         
  -2  -5 -10         68.96         65.60         8.45 o                         
   1  -5 -10         35.16         40.00         5.85 o                         
   2  -5 -10          3.00         -2.53         2.53 o                         
   3  -5 -10         29.73         32.52         5.29 o                         
   4  -5 -10         60.86         50.22         6.40 o                         
   5  -5 -10          1.73          4.11         2.83 o                         
  -6  -4 -10         28.75         30.90         7.68 o                         
  -5  -4 -10         10.90          8.07         3.98 o                         
  -4  -4 -10         15.48         10.33         4.75 o                         
  -3  -4 -10         25.58         26.01         5.95 o                         
  -2  -4 -10         14.71         20.64         5.03 o                         
  -1  -4 -10          4.99          3.46         2.52 o                         
   0  -4 -10          7.62          9.08         3.31 o                         
   1  -4 -10         58.50         50.25         6.45 o                         
   2  -4 -10         24.40         17.06         3.64 o                         
   3  -4 -10         82.30         84.54         8.19 o                         
   4  -4 -10         13.49         18.60         4.54 o                         
  -7  -3 -10          3.66          2.37         3.72 o                         
  -6  -3 -10         11.30         14.85         5.49 o                         
  -5  -3 -10         82.63         94.17        11.66 o                         
  -4  -3 -10         11.93         10.06         3.74 o                         
  -3  -3 -10         74.93         79.08         9.54 o                         
  -2  -3 -10         65.89         61.41         7.76 o                         
  -1  -3 -10         56.50         49.97         7.06 o                         
   0  -3 -10        385.19        367.14        17.57 o                         
   1  -3 -10        475.22        465.08        19.19 o                         
   2  -3 -10        258.98        239.92        13.67 o                         
   3  -3 -10        144.12        120.17         9.87 o                         
   4  -3 -10         36.12         39.44         6.26 o                         
  -7  -2 -10          9.86         16.46         6.15 o                         
  -6  -2 -10          9.13          9.31         4.48 o                         
  -5  -2 -10         19.19         16.09         6.02 o                         
  -4  -2 -10         15.83         15.61         4.51 o                         
  -3  -2 -10        115.23        107.60        10.70 o                         
  -2  -2 -10        323.01        296.38        17.30 o                         
  -1  -2 -10         13.74         12.40         4.15 o                         
   0  -2 -10         32.61         32.85         3.93 o                         
   1  -2 -10        303.27        285.99        14.41 o                         
   2  -2 -10        301.93        289.43        14.69 o                         
   3  -2 -10         59.57         46.99         6.18 o                         
  -7  -1 -10          6.15          2.51         4.59 o                         
  -6  -1 -10         23.31         27.13         6.98 o                         
  -5  -1 -10         23.93         22.35         6.55 o                         
  -4  -1 -10         72.19         80.82        10.22 o                         
  -3  -1 -10        158.52        162.99        13.03 o                         
  -2  -1 -10         48.07         52.51         7.42 o                         
  -1  -1 -10          9.01          8.49         3.45 o                         
   0  -1 -10        116.95        115.52         6.56 o                         
   1  -1 -10         16.41         17.34         3.56 o                         
   2  -1 -10         15.03         13.59         3.53 o                         
   3  -1 -10        129.45        116.65         9.60 o                         
  -7   0 -10          4.02          5.87         4.83 o                         
  -6   0 -10         83.54         97.97        12.33 o                         
  -5   0 -10          9.01          8.06         4.48 o                         
  -4   0 -10         91.15         84.52        10.19 o                         
  -3   0 -10         24.58         24.94         5.34 o                         
  -2   0 -10         24.30         27.51         5.50 o                         
  -1   0 -10        571.41        548.92        26.56 o                         
   0   0 -10        247.36        255.91         9.52 o                         
   1   0 -10         29.61         26.31         3.96 o                         
   2   0 -10         50.46         41.78         5.43 o                         
  -8   1 -10          2.54          0.98         4.63 o                         
  -7   1 -10         31.30         28.00         7.99 o                         
  -6   1 -10         13.59         13.39         5.87 o                         
  -5   1 -10         56.50         54.54         8.97 o                         
  -4   1 -10         67.11         59.72         7.99 o                         
  -3   1 -10        220.05        242.52        15.82 o                         
  -2   1 -10        103.99         89.65         9.08 o                         
  -1   1 -10         18.55         18.83         3.03 o                         
   0   1 -10        526.92        561.47        14.07 o                         
   1   1 -10         78.27         83.99         7.36 o                         
   2   1 -10        266.42        253.22        13.28 o                         
  -8   2 -10          5.29          8.27         4.44 o                         
  -7   2 -10          7.17          8.61         4.86 o                         
  -6   2 -10         51.68         67.15        10.03 o                         
  -5   2 -10         54.77         54.96         8.83 o                         
  -4   2 -10         78.47         87.29         9.88 o                         
  -3   2 -10          6.92          8.18         3.31 o                         
  -2   2 -10        343.04        374.58        17.33 o                         
  -1   2 -10        233.81        231.15         8.75 o                         
   0   2 -10         21.60         15.00         2.27 o                         
   1   2 -10         57.49         75.53         6.92 o                         
   2   2 -10         80.75         83.54         7.32 o                         
  -8   3 -10          6.17          7.92         4.95 o                         
  -7   3 -10         26.59         30.59         5.65 o                         
  -6   3 -10         23.95         18.42         4.14 o                         
  -5   3 -10         21.80         18.30         5.58 o                         
  -4   3 -10          0.10          7.17         4.24 o                         
  -3   3 -10          4.57          4.50         3.03 o                         
  -2   3 -10         73.05         59.28         6.92 o                         
  -1   3 -10         70.16         72.45         3.94 o                         
   0   3 -10        262.53        253.03         7.02 o                         
   1   3 -10          6.80          3.81         1.56 o                         
   2   3 -10         37.18         39.10         4.57 o                         
   3   3 -10        322.97        294.98        12.52 o                         
   4   3 -10         43.13         33.51         3.81 o                         
  -8   4 -10          6.10          6.31         3.37 o                         
  -7   4 -10         22.68         29.17         7.09 o                         
  -6   4 -10          1.04         -5.52         5.52 o                         
  -5   4 -10         22.47         20.43         5.09 o                         
  -4   4 -10          6.70         20.04         5.56 o                         
  -3   4 -10          6.24          7.80         3.05 o                         
  -2   4 -10          5.27          8.08         2.39 o                         
  -1   4 -10         22.54         18.89         2.07 o                         
   0   4 -10        112.99        118.15         4.63 o                         
   1   4 -10         24.56         28.51         2.91 o                         
   2   4 -10        232.78        244.57        11.86 o                         
   3   4 -10          4.63          5.02         2.11 o                         
   4   4 -10        312.84        279.74        12.37 o                         
  -8   5 -10          2.83          4.34         4.66 o                         
  -7   5 -10         24.83         21.78         6.32 o                         
  -6   5 -10          2.92          1.75         2.28 o                         
  -5   5 -10         41.86         37.29         6.67 o                         
  -3   5 -10         43.84         39.17         4.18 o                         
  -2   5 -10         35.70         29.81         3.21 o                         
  -1   5 -10        101.05        105.66         6.10 o                         
   0   5 -10         40.60         38.42         2.64 o                         
   1   5 -10        394.23        430.63        11.74 o                         
   2   5 -10        115.82        123.47         8.60 o                         
   3   5 -10         87.67        100.78         8.02 o                         
   4   5 -10        258.04        246.31        12.17 o                         
  -7   6 -10          3.86          7.72         4.00 o                         
  -6   6 -10         17.81         15.97         4.82 o                         
  -5   6 -10         52.29         37.52         6.23 o                         
  -4   6 -10         31.92         19.38         3.80 o                         
  -3   6 -10         91.48         90.07        12.87 o                         
  -2   6 -10         23.22         25.12         5.36 o                         
  -1   6 -10        408.74        447.13        12.23 o                         
   0   6 -10         41.88         37.32         2.64 o                         
   1   6 -10          6.02          3.88         1.51 o                         
   2   6 -10         34.79         37.05         5.53 o                         
   3   6 -10         16.04         13.75         3.39 o                         
   4   6 -10         67.59         57.94         6.27 o                         
  -5   7 -10          3.70          3.71         2.01 o                         
  -4   7 -10         40.34         31.85         5.43 o                         
  -3   7 -10         85.97         93.11         6.33 o                         
  -2   7 -10         52.31         49.22         4.18 o                         
  -1   7 -10        102.65        110.24         5.93 o                         
   0   7 -10         73.95         76.19        11.46 o                         
   1   7 -10         38.50         37.56         3.89 o                         
   2   7 -10         19.96         23.44         4.69 o                         
   3   7 -10          8.56          3.62         2.91 o                         
   4   7 -10        140.74        132.39        10.18 o                         
  -5   8 -10          3.31          1.38         1.92 o                         
  -4   8 -10         31.84         20.46         4.24 o                         
  -3   8 -10          6.26          5.34         1.99 o                         
  -2   8 -10         11.10         11.72         3.78 o                         
  -1   8 -10         20.90         17.06         4.19 o                         
   0   8 -10         59.81         69.97         7.88 o                         
   1   8 -10        109.96        116.34        10.14 o                         
   2   8 -10         28.38         25.21         5.42 o                         
   3   8 -10         72.16         82.57         8.85 o                         
   4   8 -10         41.28         46.13         6.49 o                         
  -5   9 -10          7.97         10.67         3.76 o                         
  -4   9 -10         37.36         44.55         6.67 o                         
  -3   9 -10          2.02          6.19         3.08 o                         
  -2   9 -10         24.09         22.35         4.81 o                         
  -1   9 -10         30.42         32.85         6.50 o                         
   0   9 -10         47.60         50.52         7.72 o                         
   1   9 -10          2.69         10.87         4.48 o                         
   2   9 -10         46.96         57.76         7.58 o                         
   3   9 -10         96.08        104.54        10.35 o                         
   4   9 -10         39.64         54.21         7.42 o                         
  -5  10 -10          4.44          5.81         3.06 o                         
  -4  10 -10         39.13         43.21         7.33 o                         
  -3  10 -10          0.73         -1.77         2.37 o                         
  -2  10 -10         62.87         65.86         8.99 o                         
  -1  10 -10         67.73         78.24         9.48 o                         
   0  10 -10         17.53         27.30         6.04 o                         
   1  10 -10          6.44          9.38         4.20 o                         
   2  10 -10         43.91         54.11         8.23 o                         
   3  10 -10          2.00          4.51         3.49 o                         
   4  10 -10         26.80         28.54         6.27 o                         
  -4  11 -10         32.91         37.65         6.38 o                         
  -3  11 -10          7.45          6.15         3.87 o                         
  -2  11 -10         43.28         57.88         8.93 o                         
  -1  11 -10          7.39          7.81         5.08 o                         
   0  11 -10         44.49         57.17         8.58 o                         
   1  11 -10         37.37         46.34         8.10 o                         
   2  11 -10          5.77          9.65         4.60 o                         
   3  11 -10          0.46          0.21         2.90 o                         
   4  11 -10         10.70          8.83         4.35 o                         
  -4  12 -10          5.56          7.17         4.15 o                         
  -3  12 -10         18.21         16.11         5.42 o                         
  -2  12 -10         14.25         17.37         5.17 o                         
  -1  12 -10          3.25          4.30         4.17 o                         
   0  12 -10         37.76         46.78         8.59 o                         
   1  12 -10          2.08          8.53         4.89 o                         
   2  12 -10         38.13         48.77         8.69 o                         
   3  12 -10          3.63          3.36         3.84 o                         
   4  12 -10          3.06          6.76         4.57 o                         
  -4  13 -10          7.43         17.34         5.66 o                         
  -3  13 -10         38.96         54.17         9.43 o                         
  -2  13 -10         21.57         27.25         7.22 o                         
  -1  13 -10          3.74         -4.27         4.27 o                         
   0  13 -10          3.57         -1.45         4.53 o                         
   1  13 -10         47.46         72.06        11.27 o                         
   2  13 -10          7.03         13.70         6.24 o                         
   3  13 -10         65.16         68.04        10.40 o                         
  -4  14 -10          3.89          9.56         4.72 o                         
  -3  14 -10          6.78          3.62         4.06 o                         
  -2  14 -10         23.56         27.82         7.45 o                         
  -1  14 -10         32.18         38.16         8.50 o                         
   0  14 -10         23.41         24.42         6.54 o                         
   1  14 -10         13.60         16.98         5.90 o                         
   2  14 -10          2.03         10.05         5.02 o                         
   2  -7  -9         19.12         19.81         4.25 o                         
   3  -7  -9          9.10          5.78         2.62 o                         
  -3  -6  -9        146.15        149.26        12.93 o                         
  -2  -6  -9          6.83          5.04         2.75 o                         
   1  -6  -9         49.20         45.76         5.98 o                         
   2  -6  -9         32.38         29.78         4.57 o                         
   3  -6  -9         15.53         11.36         3.21 o                         
   4  -6  -9         92.76         90.12         8.61 o                         
   5  -6  -9          7.19          2.89         2.40 o                         
   6  -6  -9          3.52          5.58         3.25 o                         
  -5  -5  -9          2.92          3.63         3.87 o                         
  -4  -5  -9          2.40         -2.24         3.07 o                         
  -3  -5  -9          6.97          2.30         2.19 o                         
  -2  -5  -9         17.37         18.57         4.79 o                         
   1  -5  -9        396.08        389.21        17.24 o                         
   2  -5  -9         72.77         66.85         7.07 o                         
   3  -5  -9        184.94        202.74        12.64 o                         
   4  -5  -9         30.71         30.30         5.56 o                         
   5  -5  -9         28.06         27.64         5.44 o                         
  -6  -4  -9          4.50         11.22         4.59 o                         
  -5  -4  -9         41.80         36.75         7.35 o                         
  -4  -4  -9         11.34         10.90         3.93 o                         
  -3  -4  -9         30.79         20.52         4.75 o                         
  -2  -4  -9         25.76         26.31         5.30 o                         
  -1  -4  -9         72.89         76.30         8.66 o                         
   0  -4  -9         34.11         36.24         5.50 o                         
   1  -4  -9         49.71         46.67         5.75 o                         
   2  -4  -9         56.47         46.40         5.99 o                         
   3  -4  -9         78.61         84.02         7.90 o                         
   4  -4  -9         46.88         41.40         6.11 o                         
  -7  -3  -9         17.32         19.46         6.38 o                         
  -6  -3  -9          1.37          8.73         5.39 o                         
  -5  -3  -9          2.65          7.44         4.00 o                         
  -4  -3  -9         32.09         32.77         6.52 o                         
  -3  -3  -9         58.63         54.74         7.61 o                         
  -2  -3  -9        311.51        290.23        16.29 o                         
  -1  -3  -9        180.91        168.21        12.04 o                         
   0  -3  -9        210.39        208.29        12.19 o                         
   1  -3  -9        141.13        128.39         9.07 o                         
   2  -3  -9        157.49        128.86         9.52 o                         
   3  -3  -9        127.17        127.26         9.89 o                         
  -7  -2  -9          7.72          5.20         3.23 o                         
  -6  -2  -9         27.75         27.29         6.53 o                         
  -5  -2  -9         22.46         23.83         5.83 o                         
  -4  -2  -9         19.90         18.15         5.26 o                         
  -3  -2  -9         98.68        110.29        10.81 o                         
  -2  -2  -9        443.01        432.59        20.16 o                         
  -1  -2  -9        253.82        223.12        13.34 o                         
   0  -2  -9        238.77        227.13         8.98 o                         
   1  -2  -9        571.98        521.09        19.35 o                         
   2  -2  -9        227.70        219.97        12.25 o                         
   3  -2  -9        444.32        363.07        16.65 o                         
  -8  -1  -9         74.51         67.21        11.84 o                         
  -7  -1  -9         10.57         16.09         6.93 o                         
  -6  -1  -9          2.83         -2.76         3.41 o                         
  -5  -1  -9         14.93         15.45         4.96 o                         
  -4  -1  -9        143.79        132.46        12.36 o                         
  -3  -1  -9         79.31         74.66         8.92 o                         
  -2  -1  -9        188.44        183.25        12.40 o                         
  -1  -1  -9        139.70        127.96        10.33 o                         
   0  -1  -9        198.63        195.54         8.03 o                         
   1  -1  -9         91.55         91.50         7.80 o                         
   2  -1  -9         11.68          6.80         2.86 o                         
  -8   0  -9          3.03         -0.31         3.16 o                         
  -7   0  -9          8.71          8.53         5.01 o                         
  -6   0  -9         25.02         19.00         6.25 o                         
  -5   0  -9        222.01        249.40        17.59 o                         
  -4   0  -9         83.66         95.34        10.04 o                         
  -3   0  -9        293.14        302.13        17.14 o                         
  -2   0  -9        129.69        134.67        10.29 o                         
  -1   0  -9        151.81        136.05         6.87 o                         
   0   0  -9        615.64        624.44        24.68 o                         
   1   0  -9        125.36        112.44         8.13 o                         
   2   0  -9         41.71         41.07         5.50 o                         
  -8   1  -9          7.60          5.39         4.09 o                         
  -7   1  -9         20.16         11.84         3.11 o                         
  -6   1  -9         26.79         30.20         4.99 o                         
  -5   1  -9         70.08         65.13         9.15 o                         
  -4   1  -9        333.75        335.87        19.09 o                         
  -3   1  -9        202.59        190.72        13.09 o                         
  -2   1  -9         12.62         11.36         3.48 o                         
  -1   1  -9        369.54        359.42        11.07 o                         
   0   1  -9        227.37        233.87         8.20 o                         
   1   1  -9        196.96        182.25        10.17 o                         
  -8   2  -9         11.54         15.51         4.24 o                         
  -7   2  -9          7.70          9.25         3.29 o                         
  -6   2  -9         57.02         59.01         9.31 o                         
  -5   2  -9         28.27         28.20         4.52 o                         
  -4   2  -9         43.18         46.43         7.15 o                         
  -3   2  -9        113.61        127.23        10.82 o                         
  -2   2  -9        269.33        272.40        14.04 o                         
  -1   2  -9        328.78        327.54        10.17 o                         
   0   2  -9        249.98        267.43         7.04 o                         
   1   2  -9        376.39        361.70        14.28 o                         
   2   2  -9        416.57        422.92        14.78 o                         
   3   2  -9         60.21         57.31         4.80 o                         
  -8   3  -9         19.96         16.20         6.16 o                         
  -7   3  -9         10.22          6.97         4.22 o                         
  -6   3  -9          8.92         15.38         5.50 o                         
  -5   3  -9         40.36         31.90         6.75 o                         
  -4   3  -9        189.94        192.62        13.70 o                         
  -3   3  -9         73.25         69.56         7.80 o                         
  -2   3  -9        255.37        230.02        13.32 o                         
  -1   3  -9         33.79         31.40         2.56 o                         
   0   3  -9         19.62         22.48         1.98 o                         
   1   3  -9          8.89         13.75         4.01 o                         
   2   3  -9        135.32        127.09         4.27 o                         
   3   3  -9        142.06        133.19         7.86 o                         
   4   3  -9        117.39         99.30         6.31 o                         
  -8   4  -9          3.09          4.01         4.33 o                         
  -7   4  -9         21.61         14.80         5.65 o                         
  -6   4  -9          8.95          9.29         4.71 o                         
  -5   4  -9          1.17         -1.78         2.14 o                         
  -4   4  -9         77.05         92.84         9.06 o                         
  -3   4  -9         22.22         18.83         3.17 o                         
  -2   4  -9         27.32         22.09         2.71 o                         
  -1   4  -9         33.46         34.46         2.60 o                         
   0   4  -9         54.33         54.49         3.00 o                         
   1   4  -9        121.84        132.80         5.87 o                         
   2   4  -9         44.54         42.65         2.71 o                         
   3   4  -9         15.63         14.78         2.95 o                         
   4   4  -9         30.39         29.21         3.76 o                         
  -8   5  -9          4.22          1.43         3.42 o                         
  -7   5  -9         12.47         16.78         5.09 o                         
  -6   5  -9         57.61         64.84         9.29 o                         
  -5   5  -9         26.32         27.53         5.81 o                         
  -4   5  -9          5.14          3.93         2.96 o                         
  -3   5  -9        103.12         96.91         8.27 o                         
  -2   5  -9         13.90         13.52         2.27 o                         
  -1   5  -9         27.15         29.99         2.44 o                         
   0   5  -9         85.37         92.00         3.78 o                         
   1   5  -9         58.03         62.80         4.15 o                         
   2   5  -9         45.32         39.62         3.01 o                         
   3   5  -9         24.88         29.07         2.89 o                         
   4   5  -9        278.24        280.69        12.71 o                         
  -8   6  -9          0.18         -4.13         4.13 o                         
  -7   6  -9         11.59          6.98         4.42 o                         
  -6   6  -9         15.48          9.36         3.68 o                         
  -5   6  -9         35.55         30.47         5.04 o                         
  -4   6  -9         10.61          6.68         1.74 o                         
  -3   6  -9         22.03         14.34         3.02 o                         
  -2   6  -9        979.50       1111.00        32.17 o                         
  -1   6  -9        207.27        224.33         8.05 o                         
   0   6  -9        573.31        557.61        11.76 o                         
   1   6  -9        207.46        224.06         7.95 o                         
   2   6  -9         87.60         94.09         5.08 o                         
   3   6  -9         17.68         14.22         2.78 o                         
   4   6  -9        170.68        160.17         7.60 o                         
   5   6  -9         14.75         13.19         3.56 o                         
  -5   7  -9         25.46         22.89         4.42 o                         
  -4   7  -9         57.31         54.94         6.61 o                         
  -3   7  -9         43.56         38.08         5.50 o                         
  -2   7  -9        352.95        395.44        11.97 o                         
  -1   7  -9        332.21        360.28        10.43 o                         
   0   7  -9        832.96        790.00        14.03 o                         
   1   7  -9         19.88         15.65         4.38 o                         
   2   7  -9         40.52         38.37         3.67 o                         
   3   7  -9         54.66         48.90         4.33 o                         
   4   7  -9         11.19          9.63         3.29 o                         
   5   7  -9         37.71         25.61         5.20 o                         
  -5   8  -9          0.01         -0.10         2.52 o                         
  -4   8  -9          6.77          7.47         2.99 o                         
  -3   8  -9         67.34         62.46         7.82 o                         
  -2   8  -9         13.78         19.59         4.99 o                         
  -1   8  -9        103.24         99.70         6.79 o                         
   0   8  -9         67.81         75.47         8.24 o                         
   1   8  -9         62.41         75.36         8.24 o                         
   2   8  -9        128.63        138.75         7.43 o                         
   3   8  -9         15.97         17.86         2.92 o                         
   4   8  -9         13.23         11.24         2.70 o                         
  -5   9  -9         18.43         17.67         4.40 o                         
  -4   9  -9         12.67         13.71         4.73 o                         
  -3   9  -9         31.43         27.84         5.38 o                         
  -2   9  -9         55.24         54.75        12.26 o                         
  -1   9  -9          5.24          6.13         4.05 o                         
   0   9  -9         31.47         41.54         6.75 o                         
   1   9  -9         65.94         84.22         9.07 o                         
   2   9  -9        151.59        182.47         9.23 o                         
   3   9  -9         39.65         38.84         4.37 o                         
   4   9  -9          6.11          8.15         3.45 o                         
  -5  10  -9         26.66         32.77         6.36 o                         
  -4  10  -9         20.69         14.36         4.66 o                         
  -3  10  -9          0.18         -2.32         3.00 o                         
  -2  10  -9          6.20         12.54         4.43 o                         
  -1  10  -9         19.56         27.54         6.31 o                         
   0  10  -9         32.00         43.57         7.82 o                         
   1  10  -9         79.61         92.25        10.24 o                         
   2  10  -9         12.79         12.07         2.81 o                         
   3  10  -9         15.36         25.35         5.48 o                         
   4  10  -9         40.21         47.03         7.89 o                         
  -4  11  -9         13.01          7.71         3.39 o                         
  -3  11  -9          9.95         23.64         6.01 o                         
  -2  11  -9          8.66          7.83         4.26 o                         
  -1  11  -9         18.72         16.05         4.42 o                         
   0  11  -9         30.46         32.30         6.50 o                         
   1  11  -9          1.66          4.80         3.42 o                         
   2  11  -9         19.11         18.30         5.03 o                         
   3  11  -9          9.05          6.95         3.37 o                         
   4  11  -9         11.14          7.58         5.07 o                         
  -4  12  -9         20.62         21.12         5.40 o                         
  -3  12  -9          4.56         -1.41         3.25 o                         
  -2  12  -9          2.34         -3.47         4.04 o                         
  -1  12  -9         15.51          7.81         3.79 o                         
   0  12  -9         12.64         15.76         4.92 o                         
   1  12  -9         54.21         71.64         9.90 o                         
   2  12  -9         50.11         54.81         8.77 o                         
   3  12  -9         25.46         34.28         8.02 o                         
   4  12  -9          5.95          7.82         3.99 o                         
  -4  13  -9          1.55          6.59         3.69 o                         
  -3  13  -9          6.84          8.29         5.49 o                         
  -2  13  -9          2.73          2.66         3.09 o                         
  -1  13  -9          7.00         18.47         6.21 o                         
   0  13  -9         13.05          7.69         4.40 o                         
   1  13  -9         21.64         25.58         6.76 o                         
   2  13  -9          4.53          5.27         4.04 o                         
   3  13  -9         13.35         12.19         5.50 o                         
   4  13  -9          8.23          8.83         4.71 o                         
  -4  14  -9          8.02         10.85         5.54 o                         
  -3  14  -9          3.72          0.64         3.82 o                         
  -2  14  -9         14.66         26.47         7.24 o                         
  -1  14  -9          0.35          2.03         4.83 o                         
   0  14  -9          9.40         12.53         5.39 o                         
   1  14  -9          9.19         21.15         7.42 o                         
   2  14  -9         16.53         23.29         6.91 o                         
  -2  15  -9          4.00         10.04         5.07 o                         
  -1  15  -9          6.02          1.03         4.40 o                         
   2  -7  -8         11.02          5.72         2.73 o                         
   3  -7  -8         13.37          8.61         3.19 o                         
  -4  -6  -8         11.60         15.05         4.36 o                         
  -3  -6  -8         71.98         78.52         9.10 o                         
  -2  -6  -8         29.27         34.13         6.02 o                         
   1  -6  -8         62.56         59.60         6.69 o                         
   2  -6  -8         59.16         46.35         5.57 o                         
   3  -6  -8         60.80         60.27         6.42 o                         
   4  -6  -8         37.22         36.33         5.43 o                         
   5  -6  -8         15.11          6.26         2.79 o                         
  -5  -5  -8          4.95          4.89         3.47 o                         
  -4  -5  -8        123.27        119.52        11.84 o                         
  -3  -5  -8         30.09         24.54         5.16 o                         
  -2  -5  -8          0.21          0.07         2.56 o                         
  -1  -5  -8        229.95        229.59        14.29 o                         
   1  -5  -8        301.21        289.33        13.86 o                         
   2  -5  -8        684.58        658.43        22.39 o                         
   3  -5  -8        131.50        129.39         9.45 o                         
   4  -5  -8          9.06          1.00         2.07 o                         
  -6  -4  -8         23.53         23.56         6.54 o                         
  -5  -4  -8         40.30         32.05         5.92 o                         
  -4  -4  -8         19.05         13.43         4.43 o                         
  -3  -4  -8         72.84         63.46         7.98 o                         
  -2  -4  -8        205.90        188.44        12.79 o                         
  -1  -4  -8        196.70        201.60        12.72 o                         
   0  -4  -8         54.01         49.67         5.84 o                         
   1  -4  -8        258.09        230.08        12.21 o                         
   2  -4  -8        239.39        237.16        12.54 o                         
   3  -4  -8        192.39        177.97        11.17 o                         
  -7  -3  -8         18.68         19.23         5.93 o                         
  -6  -3  -8         32.91         29.33         6.98 o                         
  -5  -3  -8         18.91         16.76         5.49 o                         
  -4  -3  -8         29.57         23.87         5.21 o                         
  -3  -3  -8         44.87         41.36         6.51 o                         
  -2  -3  -8         74.99         61.35         7.63 o                         
  -1  -3  -8         93.47         88.30         8.49 o                         
   0  -3  -8        108.66        103.06         8.21 o                         
   1  -3  -8          3.70          1.25         1.77 o                         
   2  -3  -8         69.11         65.97         6.50 o                         
   3  -3  -8        188.11        171.21        10.79 o                         
  -8  -2  -8          0.56         -4.23         4.23 o                         
  -7  -2  -8         27.02         29.34         7.30 o                         
  -6  -2  -8          7.58          8.79         5.03 o                         
  -5  -2  -8         27.72         25.79         5.81 o                         
  -4  -2  -8         15.67         15.33         3.74 o                         
  -3  -2  -8        103.61         88.81         9.10 o                         
  -2  -2  -8         77.78         76.77         7.74 o                         
  -1  -2  -8        226.55        205.11        11.97 o                         
   0  -2  -8         86.22         87.53         5.21 o                         
   1  -2  -8         13.97         10.02         2.49 o                         
   2  -2  -8         79.07         65.30         6.24 o                         
  -8  -1  -8         25.55         19.02         5.78 o                         
  -7  -1  -8         10.58          9.65         3.90 o                         
  -6  -1  -8          6.25          5.99         4.01 o                         
  -5  -1  -8          9.61         12.29         4.32 o                         
  -4  -1  -8        139.22        145.15        12.35 o                         
  -3  -1  -8         97.77         84.39         8.61 o                         
  -2  -1  -8         76.30         62.24         7.31 o                         
  -1  -1  -8         18.45         16.63         3.87 o                         
   0  -1  -8        331.83        345.16        16.48 o                         
   1  -1  -8        310.45        295.92        13.00 o                         
   2  -1  -8        123.74        103.21         7.90 o                         
  -8   0  -8         41.98         40.92         6.82 o                         
  -7   0  -8         14.89          8.41         3.47 o                         
  -6   0  -8         54.69         61.16         6.72 o                         
  -5   0  -8         56.57         53.45         5.89 o                         
  -4   0  -8          9.00          6.42         3.19 o                         
  -3   0  -8         98.94         96.66         9.21 o                         
  -2   0  -8        135.26        123.93         9.42 o                         
  -1   0  -8         18.97         17.19         2.73 o                         
   0   0  -8        584.36        591.11        13.45 o                         
   1   0  -8         49.18         38.30         4.51 o                         
  -8   1  -8         11.64         11.74         3.93 o                         
  -7   1  -8         21.82         27.05         7.11 o                         
  -6   1  -8         66.07         62.68        10.41 o                         
  -5   1  -8         31.52         27.49         6.06 o                         
  -4   1  -8        121.72        113.21         7.61 o                         
  -3   1  -8        333.38        359.73        17.62 o                         
  -2   1  -8         39.57         41.37         5.57 o                         
  -1   1  -8        332.81        335.58        10.02 o                         
   0   1  -8        185.51        169.03         6.49 o                         
   1   1  -8        280.35        276.40        12.27 o                         
  -8   2  -8          8.96          9.46         4.53 o                         
  -7   2  -8          1.60         -1.32         3.75 o                         
  -6   2  -8         50.85         56.31         9.14 o                         
  -5   2  -8        124.08        119.48        11.75 o                         
  -4   2  -8         40.43         46.73         6.71 o                         
  -3   2  -8        164.33        174.93        12.42 o                         
  -2   2  -8         76.54         78.74         7.40 o                         
  -1   2  -8        345.65        358.18         8.10 o                         
   0   2  -8        120.13         97.04         4.50 o                         
   1   2  -8        888.07        874.38        23.14 o                         
   2   2  -8         23.34         31.19         3.47 o                         
   3   2  -8        421.04        416.00        13.29 o                         
   4   2  -8        400.62        329.59        11.00 o                         
  -8   3  -8          0.27         -1.50         3.56 o                         
  -7   3  -8         18.97         19.92         6.82 o                         
  -6   3  -8         53.99         57.90         9.25 o                         
  -5   3  -8         39.08         41.33         6.66 o                         
  -4   3  -8         44.02         41.01         6.49 o                         
  -3   3  -8         65.31         64.21         6.91 o                         
  -2   3  -8         71.50         74.06         4.76 o                         
  -1   3  -8        310.17        297.24         7.71 o                         
   0   3  -8        239.88        234.69         5.94 o                         
   1   3  -8        761.91        784.94        15.01 o                         
   2   3  -8         13.08         21.28         2.97 o                         
   3   3  -8         69.57         63.38         4.92 o                         
   4   3  -8         52.86         51.81         4.41 o                         
  -8   4  -8          6.05         13.33         6.25 o                         
  -7   4  -8         77.85         95.39        12.43 o                         
  -6   4  -8         11.30         12.76         5.03 o                         
  -5   4  -8          5.39          7.37         3.96 o                         
  -4   4  -8         87.32         77.59         7.91 o                         
  -3   4  -8        124.25        117.70         6.13 o                         
  -2   4  -8        478.93        517.63        12.92 o                         
  -1   4  -8        155.77        160.59         5.12 o                         
   0   4  -8         97.86        106.30         3.90 o                         
   1   4  -8         21.81         21.67         1.59 o                         
   2   4  -8          6.75          3.00         1.11 o                         
   3   4  -8         38.02         40.24         4.50 o                         
   4   4  -8         96.58         82.10         6.15 o                         
  -8   5  -8          0.29          1.62         3.83 o                         
  -7   5  -8          0.16         -4.09         4.71 o                         
  -6   5  -8          1.59          0.56         2.32 o                         
  -5   5  -8         18.88         22.84         4.92 o                         
  -4   5  -8          3.82          1.87         2.19 o                         
  -3   5  -8          6.89          5.00         1.56 o                         
  -2   5  -8         44.92         45.26         5.86 o                         
  -1   5  -8         11.50         10.76         1.47 o                         
   0   5  -8        186.18        196.24         4.18 o                         
   1   5  -8        376.90        398.26         6.24 o                         
   2   5  -8         56.01         59.87         3.86 o                         
   3   5  -8         87.50         81.37         6.46 o                         
   4   5  -8        292.94        294.99        13.03 o                         
  -8   6  -8         15.67          8.25         4.71 o                         
  -7   6  -8          2.10          2.92         3.74 o                         
  -6   6  -8         15.79         17.15         4.85 o                         
  -5   6  -8         21.88         14.38         2.63 o                         
  -4   6  -8         18.23         18.02         2.68 o                         
  -3   6  -8        270.70        287.36         9.35 o                         
  -2   6  -8       1029.54       1139.91        31.36 o                         
  -1   6  -8        136.73        156.22         6.28 o                         
   0   6  -8         90.89         83.59         2.71 o                         
   1   6  -8         39.13         43.65         2.15 o                         
   2   6  -8         81.79        104.42         5.47 o                         
   3   6  -8        249.09        258.10         9.33 o                         
   4   6  -8        175.78        187.03         8.41 o                         
  -5   7  -8         36.85         33.25         5.33 o                         
  -4   7  -8        286.16        279.68        14.68 o                         
  -3   7  -8        128.23        136.45        10.42 o                         
  -2   7  -8        163.41        190.79        12.26 o                         
  -1   7  -8         42.72         43.03         3.80 o                         
   0   7  -8        303.53        298.27        10.81 o                         
   1   7  -8        589.94        639.81         9.82 o                         
   2   7  -8         21.37         21.26         2.78 o                         
   3   7  -8         45.58         45.64         4.00 o                         
   4   7  -8         23.58         18.34         2.74 o                         
   5   7  -8         29.31         20.20         4.67 o                         
   6   7  -8          5.48          5.09         3.40 o                         
   7   7  -8          6.96          8.80         3.97 o                         
  -5   8  -8          0.03         -1.27         1.97 o                         
  -4   8  -8         11.65          4.97         2.31 o                         
  -3   8  -8        182.99        170.46        12.18 o                         
  -2   8  -8        181.45        184.63         8.57 o                         
  -1   8  -8        245.17        253.06        11.20 o                         
   0   8  -8         33.85         27.20         3.12 o                         
   1   8  -8        185.92        204.03         6.78 o                         
   2   8  -8         18.50         18.00         4.04 o                         
   3   8  -8         78.41         75.20         5.63 o                         
   4   8  -8         58.85         55.90         4.97 o                         
   5   8  -8        132.99        138.20        12.60 o                         
   6   8  -8          8.56          3.75         2.49 o                         
  -5   9  -8          7.39          3.70         2.15 o                         
  -4   9  -8          2.21         -2.19         2.19 o                         
  -3   9  -8          7.81          9.82         4.09 o                         
  -2   9  -8         18.17         14.41         2.90 o                         
  -1   9  -8         24.90         25.38         3.36 o                         
   0   9  -8          5.13          6.15         2.91 o                         
   1   9  -8         85.68         91.51         8.43 o                         
   2   9  -8         72.71         70.38         7.94 o                         
   3   9  -8         31.31         31.24         5.78 o                         
   4   9  -8          0.11          0.71         1.96 o                         
   5   9  -8         15.27         15.44         5.34 o                         
  -4  10  -8         19.91         22.76         4.79 o                         
  -3  10  -8         56.84         65.10         8.80 o                         
  -2  10  -8         16.48         13.28         2.65 o                         
  -1  10  -8         65.15         66.69        11.53 o                         
   0  10  -8        106.05        121.77        12.11 o                         
   2  10  -8         43.37         43.20         6.47 o                         
   3  10  -8         86.72         95.59        10.13 o                         
   4  10  -8          3.40          1.80         2.16 o                         
  -4  11  -8         16.57         17.95         5.61 o                         
  -3  11  -8         10.92         12.81         3.32 o                         
  -2  11  -8         18.59         20.39         3.35 o                         
  -1  11  -8          4.17          5.66         2.99 o                         
   2  11  -8         86.45         89.47         9.93 o                         
   3  11  -8         16.29          7.01         3.63 o                         
   4  11  -8         10.90          4.09         2.88 o                         
  -4  12  -8         16.02         13.59         5.24 o                         
  -3  12  -8          6.28         10.16         3.15 o                         
  -2  12  -8          2.79         -0.95         3.10 o                         
  -1  12  -8         53.82         73.56        10.59 o                         
   2  12  -8         27.67         21.05         5.39 o                         
   4  12  -8          7.37          2.68         4.46 o                         
  -4  13  -8         12.09         10.77         3.62 o                         
  -3  13  -8         16.93         19.12         5.50 o                         
  -2  13  -8          0.91         -2.30         3.78 o                         
  -1  13  -8         44.91         57.08         9.67 o                         
   4  13  -8         54.08         36.96         8.69 o                         
  -4  14  -8         19.68         24.32         6.28 o                         
  -3  14  -8          0.94         -3.61         3.61 o                         
  -2  14  -8         21.88         31.59         8.06 o                         
  -1  14  -8         18.12         27.20         8.17 o                         
   0  14  -8         11.87         24.28         6.86 o                         
   3  14  -8         12.35          6.27         4.75 o                         
  -3  15  -8          4.27          4.12         4.86 o                         
  -2  15  -8         23.27         34.63         9.18 o                         
  -1  15  -8         13.63         13.86         7.05 o                         
   2  -7  -7         32.48         26.08         4.11 o                         
   3  -7  -7          2.62          1.01         1.75 o                         
  -3  -6  -7          4.35          1.00         2.60 o                         
  -2  -6  -7         12.11          9.87         3.44 o                         
   1  -6  -7         97.24         92.98         7.49 o                         
   2  -6  -7         25.85         21.54         3.49 o                         
   3  -6  -7          3.60          3.57         2.41 o                         
   4  -6  -7          0.27          4.17         2.80 o                         
  -5  -5  -7         88.08         91.66        10.58 o                         
  -4  -5  -7        162.70        153.65        12.80 o                         
  -3  -5  -7        140.04        153.24        11.78 o                         
  -2  -5  -7         19.00         25.31         5.09 o                         
  -1  -5  -7        189.44        180.22        11.94 o                         
   1  -5  -7        443.69        409.67        15.87 o                         
   2  -5  -7        377.48        374.41        15.28 o                         
   3  -5  -7         70.42         57.88         6.25 o                         
   4  -5  -7         50.36         35.74         5.34 o                         
  -6  -4  -7         18.32         19.58         5.17 o                         
  -5  -4  -7          5.67          1.63         2.89 o                         
  -4  -4  -7        123.62        108.60        10.58 o                         
  -3  -4  -7        418.51        427.76        19.87 o                         
  -2  -4  -7        285.81        268.47        14.80 o                         
  -1  -4  -7        729.28        732.78        24.75 o                         
   0  -4  -7        559.63        569.16        20.02 o                         
   1  -4  -7        242.98        214.10        11.13 o                         
   2  -4  -7         53.10         58.16         6.06 o                         
   3  -4  -7        430.57        412.04        16.62 o                         
  -7  -3  -7         14.48          7.70         4.74 o                         
  -6  -3  -7          3.30          4.31         3.92 o                         
  -5  -3  -7         45.06         36.29         6.97 o                         
  -4  -3  -7          8.21         10.53         3.77 o                         
  -3  -3  -7         72.77         58.41         7.19 o                         
  -2  -3  -7        179.17        165.79        11.24 o                         
  -1  -3  -7         10.43          5.09         2.02 o                         
   0  -3  -7         61.43         71.70         6.35 o                         
   1  -3  -7        143.86        139.54         8.67 o                         
   2  -3  -7         52.61         54.40         5.57 o                         
  -8  -2  -7         10.61          5.15         3.11 o                         
  -7  -2  -7         28.17         28.40         6.48 o                         
  -6  -2  -7         25.36         35.89         7.56 o                         
  -5  -2  -7         39.49         38.75         6.74 o                         
  -4  -2  -7         14.40         11.52         4.01 o                         
  -3  -2  -7         30.33         29.79         5.25 o                         
  -2  -2  -7          2.50          2.11         2.09 o                         
  -1  -2  -7        407.74        400.80        16.37 o                         
   0  -2  -7        152.83        133.51         6.02 o                         
   1  -2  -7        204.54        208.24        10.46 o                         
   2  -2  -7        178.48        162.02         9.26 o                         
  -8  -1  -7          1.91         -1.81         4.18 o                         
  -7  -1  -7         12.11          9.18         3.44 o                         
  -6  -1  -7         17.18         16.40         3.48 o                         
  -5  -1  -7        109.42         96.83         7.68 o                         
  -4  -1  -7        449.75        431.65        20.61 o                         
  -3  -1  -7        244.34        229.16        13.65 o                         
  -2  -1  -7        543.09        527.95        19.97 o                         
  -1  -1  -7        637.15        600.28        19.68 o                         
   0  -1  -7        800.65        801.83        15.86 o                         
   1  -1  -7         86.08        111.23         7.46 o                         
  -8   0  -7         19.58         12.02         3.40 o                         
  -7   0  -7         29.93         34.91         8.57 o                         
  -6   0  -7         40.31         25.79         6.95 o                         
  -5   0  -7         97.44         87.11        10.14 o                         
  -4   0  -7         92.72         85.98         6.73 o                         
  -3   0  -7         52.01         34.53         5.86 o                         
  -2   0  -7        208.71        217.29        11.87 o                         
  -1   0  -7        216.35        221.65         7.94 o                         
   0   0  -7        186.50        197.00        10.77 o                         
   1   0  -7        161.51        178.43         9.27 o                         
  -8   1  -7         11.86         14.64         5.64 o                         
  -7   1  -7        186.03        204.65        18.95 o                         
  -6   1  -7         48.34         35.93         7.55 o                         
  -5   1  -7          2.52         -2.27         2.77 o                         
  -4   1  -7         67.10         52.04         7.32 o                         
  -3   1  -7         30.74         24.76         3.39 o                         
  -2   1  -7         28.94         28.31         4.64 o                         
  -1   1  -7        183.33        188.42         7.04 o                         
   0   1  -7        313.67        306.46         8.44 o                         
   1   1  -7        544.49        462.82        15.03 o                         
  -8   2  -7         15.80         11.02         5.61 o                         
  -7   2  -7         18.81         27.15         6.81 o                         
  -6   2  -7          5.79         11.02         4.68 o                         
  -5   2  -7        114.74        119.23        11.77 o                         
  -4   2  -7        147.96        165.43        12.09 o                         
  -3   2  -7         19.29         20.80         4.18 o                         
  -2   2  -7         52.82         48.99         5.78 o                         
  -1   2  -7         25.33         33.64         2.29 o                         
   0   2  -7        461.92        456.63         8.34 o                         
   1   2  -7        760.03        798.73        14.38 o                         
   2   2  -7        555.34        567.87        15.42 o                         
   3   2  -7         33.12         34.29         3.44 o                         
   4   2  -7        222.69        195.21         7.60 o                         
  -8   3  -7          6.26          7.66         5.80 o                         
  -7   3  -7         46.01         51.17         9.01 o                         
  -6   3  -7          1.45          3.24         3.83 o                         
  -5   3  -7         25.78         18.06         4.44 o                         
  -4   3  -7         83.91         77.50         8.44 o                         
  -3   3  -7         69.39         63.87         4.37 o                         
  -2   3  -7        517.42        499.68        16.44 o                         
  -1   3  -7         83.71         88.17         3.59 o                         
   0   3  -7        102.21        112.43         4.09 o                         
   1   3  -7        167.28        194.43         4.86 o                         
   2   3  -7         71.53         75.40         5.46 o                         
   3   3  -7        324.63        307.29        11.15 o                         
   4   3  -7        272.13        289.67        10.43 o                         
  -8   4  -7          4.95         -0.23         3.39 o                         
  -7   4  -7         76.97         74.56        11.16 o                         
  -6   4  -7          0.05         -2.48         2.96 o                         
  -5   4  -7        116.01        129.12        11.32 o                         
  -4   4  -7         59.62         52.49         4.26 o                         
  -3   4  -7         68.88         63.69         4.38 o                         
  -2   4  -7         51.57         46.56         5.26 o                         
  -1   4  -7        576.55        571.30        11.66 o                         
   0   4  -7        467.49        463.94         8.13 o                         
   1   4  -7         33.17         32.04         1.58 o                         
   2   4  -7        407.35        450.03        10.37 o                         
   3   4  -7         65.07         67.83         5.64 o                         
   4   4  -7         94.27         93.82         6.56 o                         
  -9   5  -7          3.69          2.70         3.86 o                         
  -8   5  -7         16.01         19.85         6.43 o                         
  -7   5  -7         17.36         25.93         6.60 o                         
  -6   5  -7         22.82         19.98         4.93 o                         
  -5   5  -7          1.94          1.28         2.55 o                         
  -4   5  -7         30.50         25.69         3.00 o                         
  -3   5  -7         55.75         58.84         4.05 o                         
  -2   5  -7        237.53        222.75        11.78 o                         
  -1   5  -7        331.78        324.72         9.01 o                         
   0   5  -7        325.53        354.81         7.62 o                         
   1   5  -7         96.52        104.28         4.74 o                         
   2   5  -7         28.86         29.54         2.77 o                         
   3   5  -7         11.64         14.00         2.26 o                         
   4   5  -7        169.98        166.93         9.97 o                         
  -9   6  -7          3.39          4.47         3.11 o                         
  -8   6  -7          2.40          1.67         3.29 o                         
  -7   6  -7         10.40          9.73         4.81 o                         
  -6   6  -7          8.91          6.56         3.66 o                         
  -5   6  -7         18.69         12.54         2.13 o                         
  -4   6  -7         24.62         30.86         3.69 o                         
  -3   6  -7          7.77          6.73         1.74 o                         
  -2   6  -7         71.23         65.67         6.66 o                         
  -1   6  -7         47.99         50.76         2.81 o                         
   0   6  -7         32.50         41.32         1.94 o                         
   1   6  -7         63.78         68.41         4.32 o                         
   2   6  -7        184.77        205.33        10.82 o                         
   3   6  -7         93.40        101.16         8.50 o                         
   4   6  -7         42.91         39.65         4.04 o                         
  -5   7  -7         51.29         41.70         5.43 o                         
  -4   7  -7        112.88         96.14         8.06 o                         
  -3   7  -7          1.97          3.58         2.22 o                         
  -2   7  -7         65.85         65.51         4.95 o                         
  -1   7  -7        320.77        319.78        11.85 o                         
   0   7  -7        141.68        158.57         6.73 o                         
   1   7  -7         16.96         23.89         4.15 o                         
   2   7  -7        156.64        170.97        10.69 o                         
   3   7  -7        227.85        219.06        13.30 o                         
   4   7  -7        124.21        139.37        11.34 o                         
   5   7  -7          8.36          7.25         3.16 o                         
   6   7  -7         35.76         25.04         6.24 o                         
   7   7  -7         26.10         16.83         5.37 o                         
   8   7  -7         27.71         17.74         7.16 o                         
  -5   8  -7          6.57          6.66         2.47 o                         
  -4   8  -7          2.25         -1.89         1.89 o                         
  -3   8  -7        120.31        114.65         9.91 o                         
  -2   8  -7         58.34         68.17         5.31 o                         
  -1   8  -7        160.33        154.22         8.33 o                         
   0   8  -7        197.26        225.37        11.51 o                         
   1   8  -7        127.28        146.06         6.81 o                         
   2   8  -7         95.46        101.82         9.16 o                         
   3   8  -7         23.64         26.43         4.72 o                         
   4   8  -7          9.25          3.13         2.37 o                         
   5   8  -7         24.43         18.33         4.74 o                         
   6   8  -7         11.15         -2.53         3.61 o                         
   7   8  -7          1.21          3.22         3.86 o                         
  -5   9  -7         42.59         42.36         5.88 o                         
  -4   9  -7         14.26          8.37         2.77 o                         
  -3   9  -7          2.30          1.92         1.51 o                         
  -2   9  -7         87.60         84.82         6.28 o                         
  -1   9  -7        153.18        149.75         7.90 o                         
   0   9  -7         62.46         65.77         6.65 o                         
   1   9  -7         35.40         30.94         3.47 o                         
   2   9  -7         46.28         51.53         7.05 o                         
   3   9  -7         14.42         13.66         3.67 o                         
   4   9  -7         30.63         27.01         5.90 o                         
   5   9  -7          6.36          8.18         4.12 o                         
   6   9  -7         31.55         27.39         6.75 o                         
   7   9  -7         21.86         12.06         5.37 o                         
  -4  10  -7          2.18          2.63         2.55 o                         
  -3  10  -7          3.54          1.96         2.50 o                         
  -2  10  -7         64.46         61.08         5.85 o                         
  -1  10  -7         42.77         38.49         5.78 o                         
   0  10  -7         30.44         25.58         4.69 o                         
   1  10  -7          7.86          6.01         2.07 o                         
   2  10  -7         95.77        107.76        10.65 o                         
   3  10  -7         47.40         44.93         7.35 o                         
   4  10  -7          8.27         10.22         4.68 o                         
   5  10  -7          3.72          2.08         2.59 o                         
   6  10  -7          2.05         -4.28         4.28 o                         
  -4  11  -7         34.11         29.42         6.03 o                         
  -3  11  -7         28.03         29.66         4.34 o                         
  -2  11  -7         82.37         84.41        14.00 o                         
  -1  11  -7         13.71         16.38         4.30 o                         
   0  11  -7         13.76         15.64         4.19 o                         
   2  11  -7         41.20         36.24         6.50 o                         
   3  11  -7         15.70         10.30         3.25 o                         
   4  11  -7          6.77          2.60         3.22 o                         
   5  11  -7          7.15         11.71         4.92 o                         
  -4  12  -7          6.93         11.66         4.99 o                         
  -3  12  -7          8.06         13.60         3.38 o                         
  -2  12  -7         46.12         42.20        14.95 o                         
  -1  12  -7         69.52         60.41         8.10 o                         
   2  12  -7         53.35         43.80         8.06 o                         
   3  12  -7          0.57          6.33         4.09 o                         
   4  12  -7         26.08         28.91         6.97 o                         
  -4  13  -7          5.38          5.58         4.17 o                         
  -3  13  -7         18.19         22.32         4.36 o                         
  -2  13  -7         18.28         20.22         6.06 o                         
   2  13  -7         13.26         12.35         4.12 o                         
   3  13  -7         10.18         16.20         5.37 o                         
  -4  14  -7          3.12         15.33         5.93 o                         
  -3  14  -7         23.48         40.43         8.91 o                         
  -2  14  -7         19.11         21.03         7.69 o                         
  -3  15  -7         11.53          9.68         5.58 o                         
  -2  15  -7          9.14          3.23         5.56 o                         
  -1  15  -7         18.65         27.96         8.57 o                         
   2  -7  -6         61.42         48.27         5.24 o                         
  -3  -6  -6         13.67         12.44         3.59 o                         
  -2  -6  -6         33.22         32.70         5.58 o                         
   1  -6  -6         78.27         81.13         6.56 o                         
   2  -6  -6         39.36         32.99         4.68 o                         
   3  -6  -6         37.82         36.24         4.69 o                         
   4  -6  -6         21.50         16.29         3.63 o                         
  -5  -5  -6          1.89         -1.11         3.15 o                         
  -4  -5  -6         27.99         19.25         4.58 o                         
  -3  -5  -6         61.50         63.93         7.66 o                         
  -2  -5  -6        176.38        179.04        11.54 o                         
  -1  -5  -6        112.46        109.49         8.71 o                         
   1  -5  -6        160.75        146.51         8.54 o                         
   2  -5  -6        210.59        195.67        10.20 o                         
   3  -5  -6        210.54        186.24        10.38 o                         
  -6  -4  -6         21.98         23.26         5.86 o                         
  -5  -4  -6         27.90         30.69         5.84 o                         
  -4  -4  -6         37.50         40.18         6.29 o                         
  -3  -4  -6        254.19        234.92        13.93 o                         
  -2  -4  -6        898.29        884.09        27.18 o                         
  -1  -4  -6        365.90        369.08        16.00 o                         
   0  -4  -6         57.82         53.98         5.41 o                         
   1  -4  -6        525.90        564.17        18.01 o                         
   2  -4  -6         48.90         55.71         5.46 o                         
  -7  -3  -6         74.68         70.99        10.94 o                         
  -6  -3  -6         23.48         19.16         5.18 o                         
  -5  -3  -6         48.31         49.85         7.65 o                         
  -4  -3  -6         36.06         37.38         6.21 o                         
  -3  -3  -6        116.51        113.48         9.60 o                         
  -2  -3  -6        127.12        123.01         8.87 o                         
  -1  -3  -6         96.47        106.80         8.08 o                         
   0  -3  -6        978.41       1049.42        19.13 o                         
   1  -3  -6        352.03        319.39        12.50 o                         
   2  -3  -6        800.29        735.08        21.36 o                         
  -8  -2  -6         16.62         20.34         4.83 o                         
  -7  -2  -6          2.91         -3.09         4.95 o                         
  -6  -2  -6          5.20          7.12         2.37 o                         
  -5  -2  -6         38.39         34.21         4.69 o                         
  -4  -2  -6        168.36        152.45        11.91 o                         
  -3  -2  -6         31.79         29.81         5.09 o                         
  -2  -2  -6        215.87        214.39        11.97 o                         
  -1  -2  -6        263.03        269.15        12.48 o                         
   0  -2  -6         73.40         67.43         4.03 o                         
   1  -2  -6         82.82         81.80         6.10 o                         
  -8  -1  -6         10.56          6.98         6.66 o                         
  -7  -1  -6         11.25         19.25         6.84 o                         
  -6  -1  -6         78.74         90.04        11.61 o                         
  -5  -1  -6         76.94         66.51         9.70 o                         
  -4  -1  -6        122.12        107.10        12.14 o                         
  -3  -1  -6         28.28         26.44         4.80 o                         
  -2  -1  -6         90.63         94.23         7.56 o                         
  -1  -1  -6          9.24          3.48         1.70 o                         
   0  -1  -6        475.58        451.07        10.54 o                         
   1  -1  -6        477.49        470.86        15.00 o                         
  -8   0  -6          3.65          1.35         4.41 o                         
  -7   0  -6          1.36          2.62         2.75 o                         
  -6   0  -6          7.43         10.80         5.46 o                         
  -5   0  -6        105.55        111.65        11.34 o                         
  -4   0  -6         96.88         81.58         9.27 o                         
  -3   0  -6        155.87        151.79        10.70 o                         
  -2   0  -6        943.54        922.86        26.13 o                         
  -1   0  -6       1189.24       1121.71        19.32 o                         
   0   0  -6        786.83        702.64        13.34 o                         
   1   0  -6        423.35        347.06        12.14 o                         
  -8   1  -6          7.12          3.96         3.81 o                         
  -7   1  -6         26.21         27.21         7.19 o                         
  -6   1  -6         51.30         53.73         8.53 o                         
  -5   1  -6         25.37         25.27         5.82 o                         
  -4   1  -6        210.40        198.36        13.17 o                         
  -3   1  -6        209.78        202.51        12.09 o                         
  -2   1  -6        196.36        170.77         7.03 o                         
  -1   1  -6        732.94        712.79        22.14 o                         
   0   1  -6         98.35         86.32         3.22 o                         
   1   1  -6         17.29         24.70         2.77 o                         
   2   1  -6        334.47        345.63        10.61 o                         
  -8   2  -6         12.23         11.27         4.94 o                         
  -7   2  -6         50.09         41.50         8.20 o                         
  -6   2  -6         79.26         85.60        11.34 o                         
  -5   2  -6         42.73         39.21         6.83 o                         
  -4   2  -6        465.11        460.96        19.97 o                         
  -3   2  -6        225.35        238.04        12.48 o                         
  -2   2  -6        507.60        491.00        11.16 o                         
  -1   2  -6        200.79        205.53         5.29 o                         
   0   2  -6        271.17        264.36         5.65 o                         
   1   2  -6        614.00        634.46        16.16 o                         
   2   2  -6        339.52        337.68        10.54 o                         
   3   2  -6        114.81        131.23         6.03 o                         
   4   2  -6         35.84         33.53         2.77 o                         
  -9   3  -6          3.18          2.37         5.22 o                         
  -8   3  -6          3.90         11.25         5.17 o                         
  -7   3  -6         25.81         25.45         6.58 o                         
  -6   3  -6        157.07        165.93        14.56 o                         
  -5   3  -6          7.38          6.43         3.09 o                         
  -4   3  -6        378.55        398.23        18.19 o                         
  -3   3  -6        281.56        272.56         8.61 o                         
  -2   3  -6        330.10        348.90         9.01 o                         
  -1   3  -6        328.20        331.04         7.80 o                         
   0   3  -6        311.19        289.89         5.84 o                         
   1   3  -6         59.45         51.41         2.54 o                         
   2   3  -6        983.91       1052.09        24.12 o                         
   3   3  -6        259.56        265.56        10.05 o                         
   4   3  -6         52.02         47.17         3.82 o                         
  -9   4  -6          3.14         -1.78         3.21 o                         
  -8   4  -6          1.05         -4.01         4.73 o                         
  -7   4  -6         42.62         45.54         8.36 o                         
  -6   4  -6         18.17         20.62         5.40 o                         
  -5   4  -6         10.50          9.76         4.07 o                         
  -4   4  -6          3.22          2.85         2.56 o                         
  -3   4  -6        147.02        138.04         5.97 o                         
  -2   4  -6       1032.80       1130.86        18.61 o                         
  -1   4  -6       4661.59       5101.02        59.96 o                         
   0   4  -6         79.52         87.36         2.41 o                         
   1   4  -6        184.88        197.10         6.07 o                         
   2   4  -6        173.07        176.75         6.27 o                         
   3   4  -6          1.90          1.04         1.94 o                         
   4   4  -6        318.19        278.69        11.70 o                         
  -9   5  -6          7.78         17.35         6.39 o                         
  -8   5  -6         30.08         22.85         6.56 o                         
  -7   5  -6         71.69         75.48        10.86 o                         
  -6   5  -6          8.11          8.00         4.09 o                         
  -5   5  -6        126.29        109.10        16.69 o                         
  -4   5  -6         11.67         13.03         3.90 o                         
  -3   5  -6        204.00        191.84        19.81 o                         
  -2   5  -6        569.30        601.78        12.30 o                         
  -1   5  -6        841.51        906.10        24.59 o                         
   0   5  -6        409.03        474.97         9.03 o                         
   1   5  -6         64.65         70.44         5.36 o                         
   2   5  -6        223.38        251.31        11.64 o                         
   3   5  -6         43.37         50.87         5.90 o                         
  -9   6  -6          4.04          5.83         4.86 o                         
  -8   6  -6         28.19         24.04         6.90 o                         
  -7   6  -6         34.20         37.00         7.61 o                         
  -6   6  -6         55.06         72.63         9.23 o                         
  -5   6  -6         25.31         19.33         5.18 o                         
  -4   6  -6         16.97         18.05         4.17 o                         
  -3   6  -6         26.15         27.37         3.66 o                         
  -2   6  -6         40.48         46.84         3.35 o                         
  -1   6  -6         30.14         34.37         3.18 o                         
   0   6  -6          5.41          4.86         0.67 o                         
   1   6  -6         35.52         42.36         4.93 o                         
   2   6  -6        251.48        307.10        13.77 o                         
   3   6  -6         58.14         64.31         6.99 o                         
   4   6  -6          8.41          8.34         3.31 o                         
  -7   7  -6         37.95         42.10         8.06 o                         
  -6   7  -6          8.48          6.74         3.34 o                         
  -5   7  -6          2.05          2.61         1.41 o                         
  -4   7  -6         34.65         32.84         3.24 o                         
  -3   7  -6         73.55         74.49         7.71 o                         
  -2   7  -6          2.31          0.92         1.37 o                         
  -1   7  -6         20.38         18.31         3.27 o                         
   0   7  -6         57.60         68.96         5.90 o                         
   1   7  -6         57.52         64.24         6.51 o                         
   2   7  -6         23.94         28.50         4.34 o                         
   3   7  -6        182.43        214.64        13.32 o                         
   4   7  -6         40.50         47.13         6.93 o                         
   5   7  -6         11.83          3.88         2.82 o                         
   6   7  -6         10.16          8.50         4.28 o                         
   7   7  -6         27.90         18.94         5.78 o                         
   8   7  -6          2.38          5.69         4.51 o                         
  -5   8  -6         89.91         73.59         7.60 o                         
  -4   8  -6         36.05         41.00         5.69 o                         
  -3   8  -6         18.84         17.56         2.91 o                         
  -2   8  -6         26.56         21.04         4.84 o                         
  -1   8  -6        198.56        214.02        11.71 o                         
   0   8  -6         60.19         72.22         6.67 o                         
   1   8  -6        444.54        516.32        20.43 o                         
   2   8  -6        104.62        122.34        10.18 o                         
   3   8  -6        120.15        126.11        11.06 o                         
   4   8  -6         46.07         47.67         7.34 o                         
   5   8  -6         39.86         40.93         7.00 o                         
   6   8  -6         25.76         19.01         5.79 o                         
   7   8  -6         20.46         11.97         4.31 o                         
  -4   9  -6         22.21         13.03         3.41 o                         
  -3   9  -6         45.59         44.28         4.64 o                         
  -2   9  -6         84.65         87.44         6.21 o                         
  -1   9  -6         62.09         67.99         7.04 o                         
   0   9  -6         86.94         98.39         8.64 o                         
   1   9  -6        156.73        165.31        12.17 o                         
   2   9  -6          6.01          4.74         2.88 o                         
   3   9  -6          5.22          8.66         2.98 o                         
   4   9  -6         30.89         26.55         6.07 o                         
   5   9  -6          4.34          4.82         3.21 o                         
   6   9  -6         20.98          6.34         4.13 o                         
   7   9  -6          7.47          3.90         3.22 o                         
  -4  10  -6          9.55         14.77         4.60 o                         
  -3  10  -6          2.89          2.58         1.72 o                         
  -2  10  -6         78.52         59.60         7.56 o                         
  -1  10  -6         38.66         37.35         5.78 o                         
   0  10  -6          8.77          8.19         3.29 o                         
   1  10  -6         25.53         32.91         4.18 o                         
   2  10  -6         82.22         89.96         9.97 o                         
   3  10  -6          8.36         13.07         4.54 o                         
   4  10  -6         62.34         68.49         9.61 o                         
   5  10  -6         37.92         28.74         6.28 o                         
   6  10  -6          3.77          0.64         3.67 o                         
  -4  11  -6          1.96          4.14         2.58 o                         
  -3  11  -6          1.20          3.51         2.41 o                         
  -2  11  -6         13.77         11.41         3.67 o                         
  -1  11  -6         30.83         30.38         5.52 o                         
   0  11  -6         22.48         19.74         4.62 o                         
   1  11  -6         19.05         19.17         3.49 o                         
   2  11  -6         74.38         83.55        10.43 o                         
   3  11  -6         45.60         43.16         8.04 o                         
   4  11  -6         11.60          9.03         4.15 o                         
   5  11  -6         37.04         32.68         7.10 o                         
   6  11  -6         10.01          9.44         5.45 o                         
  -4  12  -6         31.98         34.01         5.01 o                         
  -3  12  -6         22.58         16.00         3.72 o                         
  -2  12  -6         24.76         25.77         5.79 o                         
  -1  12  -6          4.78          4.07         3.10 o                         
   0  12  -6         49.02         45.21         7.22 o                         
   1  12  -6          1.73          0.90         2.65 o                         
   2  12  -6          7.85          6.94         3.85 o                         
   3  12  -6          1.27         -0.57         3.22 o                         
   4  12  -6         25.17         20.57         6.52 o                         
   5  12  -6         13.63         14.10         5.78 o                         
  -4  13  -6         11.84          8.28         3.33 o                         
  -3  13  -6          8.45          4.72         6.85 o                         
  -2  13  -6          4.36         -2.81         2.91 o                         
  -1  13  -6          4.21          4.78         3.41 o                         
   2  13  -6         17.33          3.38         3.05 o                         
   3  13  -6          1.76          1.84         3.69 o                         
   4  13  -6          2.64          0.69         3.37 o                         
  -4  14  -6          0.98          0.77         2.56 o                         
  -3  14  -6         31.02         25.91        13.82 o                         
  -2  14  -6         16.70         16.59         5.21 o                         
   3  14  -6         24.62         10.51         4.40 o                         
  -4  15  -6          0.34         -4.77         4.77 o                         
  -3  15  -6         11.33          8.07         4.69 o                         
  -2  15  -6          1.67          5.41         4.38 o                         
   2  -7  -5        460.53        443.14        15.47 o                         
  -3  -6  -5        118.97        116.68         9.58 o                         
  -2  -6  -5        393.68        374.71        16.79 o                         
   1  -6  -5        157.63        141.35         8.25 o                         
   2  -6  -5        285.46        269.71        11.72 o                         
   3  -6  -5         37.55         35.09         4.64 o                         
  -5  -5  -5         54.97         47.80         7.22 o                         
  -4  -5  -5         12.10          8.52         3.14 o                         
  -3  -5  -5         21.26         18.81         3.90 o                         
  -2  -5  -5         24.91         19.63         3.69 o                         
  -1  -5  -5         41.94         41.90         5.54 o                         
   1  -5  -5        183.63        190.15         9.18 o                         
   2  -5  -5          4.39          5.69         2.15 o                         
   3  -5  -5        136.01        132.44         8.29 o                         
  -6  -4  -5         64.32         55.15         8.22 o                         
  -5  -4  -5          4.76          0.53         2.31 o                         
  -4  -4  -5          1.20         -0.31         2.06 o                         
  -3  -4  -5         22.45         19.94         3.88 o                         
  -2  -4  -5        283.93        286.82        13.98 o                         
  -1  -4  -5        426.43        420.40        15.89 o                         
   0  -4  -5         10.33          7.62         2.10 o                         
   1  -4  -5         36.59         35.53         3.83 o                         
   2  -4  -5        299.01        315.22        12.25 o                         
  -8  -3  -5         26.62         13.76         6.64 o                         
  -7  -3  -5         64.03         57.17         6.85 o                         
  -6  -3  -5         37.72         37.71         5.48 o                         
  -5  -3  -5         57.61         41.24         5.05 o                         
  -4  -3  -5         82.32         76.62         8.31 o                         
  -3  -3  -5        816.15        788.49        25.48 o                         
  -2  -3  -5        122.14        126.10         8.83 o                         
  -1  -3  -5         54.91         48.83         5.10 o                         
   0  -3  -5         72.21         87.22         4.45 o                         
   1  -3  -5       1323.68       1421.93        30.38 o                         
   2  -3  -5        838.00        766.32        20.74 o                         
  -8  -2  -5         23.62         25.32         5.25 o                         
  -7  -2  -5         36.33         35.63         6.86 o                         
  -6  -2  -5         16.14         10.42         4.51 o                         
  -5  -2  -5        318.02        337.98        20.16 o                         
  -4  -2  -5        129.62        107.39         7.39 o                         
  -3  -2  -5        131.01        102.05        17.55 o                         
  -2  -2  -5        341.44        376.32        15.31 o                         
  -1  -2  -5        137.62        146.62         8.29 o                         
   0  -2  -5        612.34        601.14        16.06 o                         
   1  -2  -5        134.85        143.87         7.37 o                         
  -9  -1  -5          0.66         -0.85         4.28 o                         
  -8  -1  -5         17.26         20.46         6.95 o                         
  -7  -1  -5         32.44         30.85         8.18 o                         
  -6  -1  -5          7.66          6.85         3.10 o                         
  -5  -1  -5         80.78         79.43         9.61 o                         
  -4  -1  -5         83.87         82.89         9.41 o                         
  -3  -1  -5         86.08         69.65         5.25 o                         
  -2  -1  -5        165.65        170.54         9.61 o                         
  -1  -1  -5        153.04        126.14         8.10 o                         
   0  -1  -5        159.55        132.39         7.61 o                         
   1  -1  -5        684.79        626.63        16.96 o                         
  -8   0  -5          8.03          5.69         4.39 o                         
  -7   0  -5         18.64         20.52         6.51 o                         
  -6   0  -5          7.95          5.34         3.37 o                         
  -5   0  -5         96.58         87.66        10.43 o                         
  -4   0  -5         45.69         39.71         6.59 o                         
  -3   0  -5         62.46         56.34         6.50 o                         
  -2   0  -5         25.85         21.54         2.54 o                         
  -1   0  -5          9.90          7.63         2.46 o                         
   0   0  -5       1066.27        928.15        15.00 o                         
  -9   1  -5          1.97         -3.18         5.27 o                         
  -8   1  -5         14.53         17.60         5.96 o                         
  -7   1  -5          3.45         -2.07         4.55 o                         
  -6   1  -5         76.44         79.99        10.55 o                         
  -5   1  -5         22.67         27.64         5.80 o                         
  -4   1  -5         61.48         64.49         7.63 o                         
  -3   1  -5        100.45         84.84         7.97 o                         
  -2   1  -5        329.99        331.59        13.06 o                         
  -1   1  -5          6.79          7.47         2.30 o                         
   0   1  -5       1122.52       1107.86        21.45 o                         
   1   1  -5        167.24        161.21         6.43 o                         
   2   1  -5         93.30         87.11         4.31 o                         
   3   1  -5        314.48        312.35         8.48 o                         
  -9   2  -5          7.69         11.69         6.02 o                         
  -8   2  -5         67.16         72.92        11.74 o                         
  -7   2  -5         28.51         32.63         7.41 o                         
  -6   2  -5        357.03        397.40        23.03 o                         
  -5   2  -5        123.20        138.81        11.96 o                         
  -4   2  -5        299.02        315.77        16.64 o                         
  -3   2  -5         38.50         37.74         5.05 o                         
  -2   2  -5        267.76        259.22         7.28 o                         
  -1   2  -5        516.60        536.29        27.56 o                         
   0   2  -5        250.18        246.62         4.99 o                         
   1   2  -5        155.74        182.90         7.21 o                         
   2   2  -5         30.48         34.20         2.92 o                         
   3   2  -5         83.91         85.57         4.55 o                         
   4   2  -5         34.69         29.54         2.49 o                         
  -9   3  -5          3.80         -2.33         3.27 o                         
  -8   3  -5          3.95         -0.47         3.89 o                         
  -7   3  -5          3.07          8.63         4.63 o                         
  -6   3  -5         38.67         40.12         7.68 o                         
  -5   3  -5        215.05        228.98        15.35 o                         
  -4   3  -5         25.73         26.82         4.85 o                         
  -3   3  -5        159.73        136.31         7.32 o                         
  -2   3  -5        545.27        532.70        11.08 o                         
  -1   3  -5          4.66         -1.09         1.52 o                         
   0   3  -5        894.06        945.46         9.66 o                         
   1   3  -5        951.93       1013.33        15.49 o                         
   2   3  -5        370.78        388.30        12.59 o                         
   3   3  -5        310.07        329.62        11.35 o                         
   4   3  -5        578.93        532.02        14.99 o                         
  -9   4  -5         11.60         13.99         6.51 o                         
  -8   4  -5          2.83         -5.19         5.19 o                         
  -7   4  -5         17.97         23.73         6.67 o                         
  -6   4  -5         74.14         69.82         9.56 o                         
  -5   4  -5        352.68        384.92        12.90 o                         
  -4   4  -5        129.30        122.85         7.98 o                         
  -3   4  -5         12.09         13.36         1.50 o                         
  -2   4  -5       1322.10       1420.77        16.13 o                         
  -1   4  -5       3370.20       3833.59        46.32 o                         
   0   4  -5        102.41         79.44         2.16 o                         
   1   4  -5        508.78        575.37        15.50 o                         
   2   4  -5         13.48         13.18         2.61 o                         
  -9   5  -5          2.90         -2.38         3.75 o                         
  -8   5  -5         21.47         21.86         6.34 o                         
  -7   5  -5         15.05         12.05         4.31 o                         
  -6   5  -5          4.65          1.78         2.53 o                         
  -5   5  -5          8.63          9.40         3.76 o                         
  -4   5  -5        305.90        339.66        13.61 o                         
  -3   5  -5         18.83         19.56         1.91 o                         
  -2   5  -5        536.47        616.19        10.47 o                         
  -1   5  -5        215.51        221.42         7.06 o                         
   0   5  -5        253.29        290.55         5.73 o                         
   1   5  -5        589.74        694.96        19.26 o                         
   2   5  -5        141.91        165.52         9.48 o                         
  -9   6  -5          0.73         -0.35         3.57 o                         
  -8   6  -5         72.92         90.46        13.03 o                         
  -7   6  -5         23.48         29.98         6.86 o                         
  -6   6  -5          2.77          5.20         3.43 o                         
  -5   6  -5          9.13         11.39         3.72 o                         
  -4   6  -5         42.74         42.43         3.80 o                         
  -3   6  -5          8.83          8.06         1.27 o                         
  -2   6  -5        283.20        289.72         9.00 o                         
  -1   6  -5        165.52        173.05         9.01 o                         
   0   6  -5         91.98         82.26         2.71 o                         
   1   6  -5        127.83        150.01         9.03 o                         
   2   6  -5          1.79          2.28         2.03 o                         
   3   6  -5         55.79         60.38         6.84 o                         
   4   6  -5          9.84          7.60         3.01 o                         
  -8   7  -5         32.33         30.11         7.27 o                         
  -7   7  -5         15.66         24.06         6.86 o                         
  -6   7  -5          1.53         -0.88         2.84 o                         
  -5   7  -5          2.91          0.76         2.62 o                         
  -4   7  -5         19.52         19.53         4.19 o                         
  -3   7  -5         35.91         40.09         3.31 o                         
  -2   7  -5         46.58         48.19         5.72 o                         
  -1   7  -5         30.46         27.39         4.02 o                         
   0   7  -5        151.64        172.19         7.11 o                         
   1   7  -5         12.47         16.10         3.35 o                         
   2   7  -5         45.90         39.57         5.71 o                         
   3   7  -5          3.34          2.51         2.58 o                         
   4   7  -5         25.13         21.22         5.26 o                         
   5   7  -5         15.46         13.14         4.51 o                         
   6   7  -5         18.33         13.26         5.06 o                         
   7   7  -5         73.58         40.45         8.49 o                         
   8   7  -5          0.43         -4.24         4.24 o                         
  -4   8  -5         48.51         50.54         6.51 o                         
  -3   8  -5         44.12         47.09         4.46 o                         
  -2   8  -5        358.49        335.52        16.07 o                         
  -1   8  -5        612.85        641.71        22.17 o                         
   0   8  -5        100.44        119.30         8.92 o                         
   1   8  -5         33.12         36.00         5.55 o                         
   2   8  -5        115.50        134.01        10.71 o                         
   3   8  -5         58.82         63.19         7.84 o                         
   4   8  -5         15.27          9.88         4.53 o                         
   5   8  -5         39.70         34.00         7.25 o                         
   6   8  -5          8.56          7.34         4.04 o                         
   7   8  -5          4.58          3.07         3.30 o                         
  -4   9  -5         92.51        100.86         9.92 o                         
  -3   9  -5        128.86        126.51         8.04 o                         
  -2   9  -5         26.11         26.65         4.41 o                         
  -1   9  -5         16.14         18.15         3.88 o                         
   0   9  -5          2.87          6.53         3.01 o                         
   1   9  -5         97.25        105.86         9.81 o                         
   2   9  -5        525.92        625.27        26.15 o                         
   3   9  -5         75.81         76.24         9.38 o                         
   4   9  -5         83.92        105.43        11.40 o                         
   5   9  -5          0.72          1.57         2.90 o                         
   6   9  -5          2.11          3.24         3.86 o                         
   7   9  -5          4.94          9.51         4.59 o                         
  -4  10  -5          5.06          7.10         3.62 o                         
  -3  10  -5         20.72         22.47         3.92 o                         
  -2  10  -5        115.91        110.29        10.00 o                         
  -1  10  -5        174.95        195.05        13.48 o                         
   0  10  -5        254.29        269.72        16.16 o                         
   1  10  -5        136.06        144.49        12.52 o                         
   2  10  -5         75.32         83.62         9.69 o                         
   3  10  -5         62.15         63.99         9.07 o                         
   4  10  -5         28.91         35.63         6.65 o                         
   5  10  -5         38.85         34.27         7.39 o                         
   6  10  -5          7.47         -4.79         4.79 o                         
  -4  11  -5         11.53         14.63         3.56 o                         
  -3  11  -5         20.76         20.62         4.35 o                         
  -2  11  -5         10.88          7.19         2.97 o                         
  -1  11  -5         50.51         54.16         7.64 o                         
   0  11  -5         27.76         19.53         4.77 o                         
   1  11  -5         38.89         36.72         4.77 o                         
   2  11  -5         14.90         15.14         4.85 o                         
   3  11  -5         94.68         98.32        11.84 o                         
   4  11  -5         53.89         52.18         9.30 o                         
   5  11  -5         75.30         82.57        11.82 o                         
   6  11  -5         34.82         23.79         6.64 o                         
  -4  12  -5         32.62         31.33         4.85 o                         
  -3  12  -5         10.13          2.34         2.20 o                         
  -2  12  -5          5.51          0.51         2.51 o                         
  -1  12  -5         28.80         31.63         6.08 o                         
   0  12  -5         43.55         34.98         6.44 o                         
   1  12  -5         13.45          9.23         3.85 o                         
   2  12  -5          1.61         -1.06         3.03 o                         
   3  12  -5         18.30         11.99         4.70 o                         
   4  12  -5         20.91         17.29         6.40 o                         
   5  12  -5         10.27          4.00         3.74 o                         
  -4  13  -5          3.71          3.30         2.79 o                         
  -3  13  -5         42.32         35.68         7.00 o                         
  -2  13  -5         25.41         19.40         5.36 o                         
  -1  13  -5         35.77         23.82         5.23 o                         
   0  13  -5         16.25          7.75         3.83 o                         
   1  13  -5         11.82          9.33         4.22 o                         
   2  13  -5         45.03         42.76         9.20 o                         
   3  13  -5          6.30         -0.90         4.11 o                         
   4  13  -5         11.10         13.12         5.43 o                         
  -4  14  -5          5.24          6.97         3.17 o                         
  -3  14  -5          3.01          1.65         2.93 o                         
  -2  14  -5          9.25          8.81         3.92 o                         
  -1  14  -5         11.57          4.33         3.61 o                         
   0  14  -5          2.98          7.87         5.14 o                         
   3  14  -5          7.89          5.44         4.78 o                         
  -3  15  -5         12.60         12.30         3.83 o                         
  -2  15  -5          9.66         10.90         4.35 o                         
   2  -7  -4        184.05        164.04         8.25 o                         
  -3  -6  -4         19.84         18.26         3.94 o                         
  -2  -6  -4        256.24        264.86        13.12 o                         
   1  -6  -4         94.86        102.34         6.42 o                         
   2  -6  -4         70.66         59.24         4.76 o                         
   3  -6  -4        114.91        107.21         7.10 o                         
  -5  -5  -4          2.75         -2.91         2.91 o                         
  -4  -5  -4         67.57         58.98         6.95 o                         
  -3  -5  -4        144.59        144.02        10.17 o                         
  -2  -5  -4         47.47         46.72         5.35 o                         
  -1  -5  -4        340.98        339.16        13.85 o                         
   1  -5  -4        190.95        193.56         8.78 o                         
   2  -5  -4         73.47         63.31         5.08 o                         
  -7  -4  -4          0.89         -2.56         3.19 o                         
  -6  -4  -4         24.44         25.82         4.37 o                         
  -5  -4  -4         17.86         17.05         3.02 o                         
  -4  -4  -4         24.09         23.41         4.28 o                         
  -3  -4  -4         23.41         22.09         4.00 o                         
  -2  -4  -4         80.63         96.82         7.25 o                         
  -1  -4  -4         85.29         91.39         6.48 o                         
   1  -4  -4        201.39        197.97         8.54 o                         
   2  -4  -4        227.76        214.39         9.53 o                         
  -8  -3  -4          8.37         12.04         6.14 o                         
  -7  -3  -4          0.48          1.44         2.29 o                         
  -6  -3  -4         58.32         63.38         6.70 o                         
  -5  -3  -4          6.06          3.68         2.60 o                         
  -4  -3  -4        559.48        533.45        15.99 o                         
  -3  -3  -4        460.52        444.21        17.59 o                         
  -2  -3  -4        968.40       1045.05        27.14 o                         
  -1  -3  -4       2002.55       2117.12        42.03 o                         
   0  -3  -4        814.54        902.58        21.45 o                         
   1  -3  -4        551.88        621.54        16.44 o                         
  -8  -2  -4          6.74          1.70         4.80 o                         
  -7  -2  -4         15.02          9.38         4.60 o                         
  -6  -2  -4         27.32         29.69         7.06 o                         
  -5  -2  -4        238.77        219.41        16.14 o                         
  -4  -2  -4        120.41        109.24        10.87 o                         
  -3  -2  -4        120.43        126.83         6.69 o                         
  -2  -2  -4        556.31        569.24        18.15 o                         
  -1  -2  -4       1140.04       1206.35        27.63 o                         
   0  -2  -4        303.08        231.32         6.50 o                         
   1  -2  -4       2245.29       2233.93        40.66 o                         
  -8  -1  -4         24.88         24.51         6.86 o                         
  -7  -1  -4         25.06         29.63         7.14 o                         
  -6  -1  -4         80.08         64.95        10.17 o                         
  -5  -1  -4         10.24         11.50         3.62 o                         
  -4  -1  -4         88.57         80.36         8.81 o                         
  -3  -1  -4         11.34          8.27         3.35 o                         
  -2  -1  -4        351.33        360.84        10.22 o                         
  -1  -1  -4        536.78        494.73        15.08 o                         
   0  -1  -4         73.58         70.87         3.40 o                         
   1  -1  -4       1748.95       1517.81        29.61 o                         
  -9   0  -4          0.48         -5.86         5.86 o                         
  -8   0  -4          4.61          9.89         5.13 o                         
  -7   0  -4          3.10         10.44         5.32 o                         
  -6   0  -4         15.32         20.27         5.95 o                         
  -5   0  -4         34.81         35.47         6.92 o                         
  -4   0  -4        105.84         80.80         8.83 o                         
  -3   0  -4         25.58         22.98         4.19 o                         
  -2   0  -4        420.70        401.20        14.64 o                         
  -1   0  -4         32.01         26.01         3.34 o                         
   0   0  -4       1243.73       1068.43        16.09 o                         
  -9   1  -4          8.50         12.70         7.13 o                         
  -8   1  -4         16.63         13.76         7.26 o                         
  -7   1  -4         13.38         11.76         5.34 o                         
  -6   1  -4         39.32         37.20         7.40 o                         
  -5   1  -4         93.64         84.45         9.85 o                         
  -4   1  -4         12.18         13.66         4.68 o                         
  -3   1  -4       1256.78       1388.30        34.75 o                         
  -2   1  -4        400.57        379.59        13.33 o                         
  -1   1  -4       1364.10       1321.31        18.75 o                         
   0   1  -4        453.86        416.53        11.18 o                         
   1   1  -4        492.34        492.86        11.66 o                         
   2   1  -4        815.58        810.83        16.05 o                         
   3   1  -4        223.57        224.15         6.20 o                         
  -9   2  -4         15.08         18.54         7.20 o                         
  -8   2  -4          2.17          1.92         3.68 o                         
  -7   2  -4         24.38         21.20         7.14 o                         
  -6   2  -4        119.90        134.42        13.28 o                         
  -5   2  -4        119.48        125.10        12.03 o                         
  -4   2  -4         24.98         13.31         4.11 o                         
  -3   2  -4        221.76        218.50        11.94 o                         
  -2   2  -4         53.74         54.96         3.12 o                         
  -1   2  -4       2493.18       2472.69        36.69 o                         
   0   2  -4       1115.67       1128.92        12.57 o                         
   1   2  -4         64.69         58.77         4.01 o                         
   2   2  -4        489.38        503.80        12.89 o                         
   3   2  -4        162.09        167.39         6.70 o                         
   4   2  -4        258.00        221.77         7.50 o                         
  -9   3  -4         19.72         22.62         7.36 o                         
  -8   3  -4         14.81         20.44         7.41 o                         
  -7   3  -4         94.58        134.84        14.25 o                         
  -6   3  -4         78.66        105.60        11.46 o                         
  -5   3  -4        114.38        125.25         7.50 o                         
  -4   3  -4         31.58         27.75         3.39 o                         
  -3   3  -4         93.05         92.90         3.60 o                         
  -2   3  -4        451.06        480.88         7.57 o                         
  -1   3  -4        112.40         99.33         3.38 o                         
   0   3  -4        507.98        544.87         6.27 o                         
   1   3  -4        360.73        376.14        11.09 o                         
  -9   4  -4         10.24          4.52         4.43 o                         
  -8   4  -4          4.45          9.58         4.11 o                         
  -7   4  -4          5.53          7.58         3.97 o                         
  -6   4  -4        169.24        189.04        10.11 o                         
  -5   4  -4         31.08         35.28         4.34 o                         
  -4   4  -4         88.29         91.70         4.69 o                         
  -3   4  -4         69.57         81.81         3.41 o                         
  -2   4  -4         51.42         60.88         3.00 o                         
  -1   4  -4        460.94        472.85         7.19 o                         
   0   4  -4        191.39        224.04         3.49 o                         
   1   4  -4        433.70        491.41        14.43 o                         
   2   4  -4        441.46        500.31        16.68 o                         
  -9   5  -4          0.53          1.63         4.03 o                         
  -8   5  -4          0.99          0.56         3.13 o                         
  -7   5  -4         14.41         19.24         5.56 o                         
  -6   5  -4         97.43        119.13        12.28 o                         
  -5   5  -4         67.14         74.36         5.54 o                         
  -4   5  -4        109.94        118.97         6.13 o                         
  -3   5  -4          4.66          4.88         1.02 o                         
  -2   5  -4        362.88        376.26         7.74 o                         
  -1   5  -4        605.39        617.36        27.18 o                         
   0   5  -4        118.06        131.47         3.27 o                         
   1   5  -4        478.70        546.60        17.20 o                         
   2   5  -4        172.76        243.00        12.14 o                         
  -9   6  -4          1.16          0.51         4.62 o                         
  -8   6  -4         33.58         28.26         7.11 o                         
  -7   6  -4         24.44         27.98         6.27 o                         
  -6   6  -4         22.22         26.16         5.75 o                         
  -5   6  -4          5.51          6.73         3.42 o                         
  -4   6  -4         32.76         35.34         2.68 o                         
  -3   6  -4         17.90         20.07         2.22 o                         
  -2   6  -4         14.33         16.07         1.89 o                         
  -1   6  -4        393.54        444.41        15.67 o                         
   0   6  -4        178.09        182.48         3.86 o                         
   1   6  -4        275.61        307.15        13.80 o                         
   2   6  -4          0.40          3.40         2.16 o                         
   3   6  -4         60.15         55.69         6.85 o                         
   4   6  -4          8.68          6.26         3.05 o                         
  -9   7  -4          5.87         -0.37         4.15 o                         
  -8   7  -4         10.92          2.98         3.09 o                         
  -7   7  -4         39.49         58.23         9.44 o                         
  -6   7  -4         48.10         53.52         7.59 o                         
  -5   7  -4        129.19        149.47        11.85 o                         
  -4   7  -4         42.13         45.49         3.98 o                         
  -3   7  -4          1.88          0.57         1.41 o                         
  -2   7  -4        104.13         99.11         4.56 o                         
  -1   7  -4        376.16        370.80        15.57 o                         
   0   7  -4        258.81        287.06         9.76 o                         
   1   7  -4         92.22        104.92         8.40 o                         
   2   7  -4          9.05          5.42         2.53 o                         
   3   7  -4         15.83         18.68         4.20 o                         
   4   7  -4          8.31         11.41         3.98 o                         
   5   7  -4         13.05         14.08         4.98 o                         
   6   7  -4          9.99          9.33         4.50 o                         
   7   7  -4         14.22          7.87         4.74 o                         
   8   7  -4          1.49          5.01         3.27 o                         
  -4   8  -4          6.65          5.51         2.49 o                         
  -3   8  -4         18.44         16.65         4.52 o                         
  -2   8  -4         67.21         57.17         6.77 o                         
  -1   8  -4          7.38          7.39         2.81 o                         
   0   8  -4          7.36         12.66         2.30 o                         
   1   8  -4          6.84          6.51         3.25 o                         
   2   8  -4         27.97         33.53         5.64 o                         
   3   8  -4        149.02        166.04        13.08 o                         
   4   8  -4         64.21         60.55         8.46 o                         
   5   8  -4          5.81          4.82         2.77 o                         
   6   8  -4          7.32          0.50         3.02 o                         
   7   8  -4         19.61         10.44         4.53 o                         
  -4   9  -4         36.79         37.46         4.42 o                         
  -3   9  -4         20.94         15.92         4.21 o                         
  -2   9  -4        286.18        302.91        16.45 o                         
  -1   9  -4         53.59         52.41         6.68 o                         
   0   9  -4         44.67         40.32         6.22 o                         
   1   9  -4         70.64         77.24         8.79 o                         
   2   9  -4         36.40         46.58         6.78 o                         
   3   9  -4         57.44         53.46         7.93 o                         
   4   9  -4          7.58          3.31         3.12 o                         
   5   9  -4          8.87         14.86         5.22 o                         
   6   9  -4         10.15          4.27         4.55 o                         
   7   9  -4          1.27         -3.66         4.55 o                         
  -4  10  -4          2.12          1.71         1.77 o                         
  -3  10  -4        106.52         91.85         9.99 o                         
  -2  10  -4        119.72        119.57        11.10 o                         
  -1  10  -4        120.63        132.83        11.46 o                         
   0  10  -4         12.97         12.23         3.37 o                         
   1  10  -4        107.87        140.99        12.73 o                         
   2  10  -4        231.92        289.96        18.69 o                         
   3  10  -4         55.12         59.86         8.64 o                         
   4  10  -4         50.51         51.75         9.17 o                         
   5  10  -4         12.39         14.08         4.67 o                         
   6  10  -4         11.24          2.53         3.08 o                         
  -4  11  -4         82.58         96.88         8.01 o                         
  -3  11  -4         19.64         16.20         4.62 o                         
  -2  11  -4         13.90          9.55         4.19 o                         
  -1  11  -4          6.54          2.14         2.63 o                         
   0  11  -4         13.11         16.51         4.66 o                         
   1  11  -4         75.39         71.15         6.68 o                         
   2  11  -4         42.87         49.91         8.57 o                         
   3  11  -4          5.72         11.60         5.38 o                         
   4  11  -4          9.99          8.79         3.20 o                         
   5  11  -4         32.43         35.23         8.37 o                         
  -4  12  -4          0.73          2.59         4.82 o                         
  -3  12  -4          3.03          1.33         2.93 o                         
  -2  12  -4         12.72         11.98         4.53 o                         
  -1  12  -4         37.42         20.06         5.10 o                         
   0  12  -4          9.80          6.84         3.88 o                         
   1  12  -4          1.57          3.58         2.31 o                         
   2  12  -4         20.82         17.42         5.56 o                         
   3  12  -4         41.00         39.92         8.64 o                         
   4  12  -4          8.01         -0.61         3.09 o                         
   5  12  -4         11.60          3.37         3.96 o                         
  -4  13  -4         61.55         75.58         7.82 o                         
  -3  13  -4          6.80          1.82         2.46 o                         
  -2  13  -4         56.26         49.07         8.35 o                         
  -1  13  -4         26.17         19.59         5.40 o                         
   0  13  -4         28.96         29.80         6.84 o                         
   1  13  -4         12.00         15.35         5.34 o                         
   2  13  -4         27.32         25.94         4.93 o                         
   3  13  -4          8.35          5.19         2.99 o                         
   4  13  -4         16.40          6.83         3.76 o                         
  -4  14  -4         30.12         28.87         6.08 o                         
  -3  14  -4          0.94         -0.51         3.58 o                         
  -2  14  -4         24.76          8.84         3.94 o                         
  -1  14  -4         11.49          9.00         3.64 o                         
   0  14  -4          0.28         -1.06         3.04 o                         
   1  14  -4          8.32          5.88         3.91 o                         
   2  14  -4          4.54          8.34         4.43 o                         
  -3  15  -4          3.61         -1.03         3.89 o                         
  -2  15  -4         14.76          8.23         5.05 o                         
  -1  15  -4         11.20         10.27         5.21 o                         
   0  15  -4          9.92         11.55         5.46 o                         
  -3  -6  -3        156.68        146.67         9.84 o                         
  -2  -6  -3        204.89        185.55        10.08 o                         
   1  -6  -3          1.77          5.55         1.86 o                         
   2  -6  -3        206.83        213.77         8.76 o                         
   3  -6  -3         81.51         80.17         5.77 o                         
  -6  -5  -3         38.41         26.14         6.79 o                         
  -5  -5  -3         41.50         34.54         5.68 o                         
  -4  -5  -3         80.29         71.56         7.45 o                         
  -3  -5  -3        113.21        106.19         8.15 o                         
  -2  -5  -3        174.66        158.47         9.34 o                         
  -1  -5  -3        258.70        291.63        11.91 o                         
   1  -5  -3        210.43        193.54         7.88 o                         
   2  -5  -3        568.24        553.77        15.47 o                         
  -8  -4  -3          8.73         12.81         7.10 o                         
  -7  -4  -3         27.27         20.67         6.68 o                         
  -6  -4  -3         64.55         59.03         6.27 o                         
  -5  -4  -3         14.54         12.35         2.86 o                         
  -4  -4  -3         98.08         94.45         6.46 o                         
  -3  -4  -3        454.19        465.59        17.58 o                         
  -2  -4  -3        170.18        178.19         9.49 o                         
  -1  -4  -3        423.44        441.99        14.18 o                         
   1  -4  -3          7.60          8.21         1.77 o                         
  -8  -3  -3         29.05         33.37         8.57 o                         
  -7  -3  -3          7.79          6.57         3.52 o                         
  -6  -3  -3         44.85         41.39         7.88 o                         
  -5  -3  -3        224.26        205.04        15.87 o                         
  -4  -3  -3        101.15        103.71         9.67 o                         
  -3  -3  -3         42.36         42.43         3.86 o                         
  -2  -3  -3          7.78          3.84         2.17 o                         
  -1  -3  -3        373.81        364.00        12.54 o                         
   0  -3  -3         70.87         91.81         5.17 o                         
   1  -3  -3       1336.10       1374.55        26.84 o                         
  -8  -2  -3         38.29         37.59         9.42 o                         
  -7  -2  -3         15.41          7.53         4.01 o                         
  -6  -2  -3         59.26         50.20         9.16 o                         
  -5  -2  -3         70.66         62.41         8.83 o                         
  -4  -2  -3         41.39         43.41         6.62 o                         
  -3  -2  -3        247.55        259.46        13.38 o                         
  -2  -2  -3       1274.36       1446.54        23.27 o                         
  -1  -2  -3       4990.20       5188.81        84.03 o                         
   0  -2  -3       2999.26       2931.72        35.07 o                         
   1  -2  -3       1818.20       1655.69        30.51 o                         
  -9  -1  -3         14.23          7.40         4.05 o                         
  -8  -1  -3         10.06         17.43         7.07 o                         
  -7  -1  -3          1.12          0.37         2.98 o                         
  -6  -1  -3         31.31         39.99         7.95 o                         
  -5  -1  -3        173.24        172.44        13.55 o                         
  -4  -1  -3         23.02         28.35         5.75 o                         
  -3  -1  -3        390.80        403.69        16.81 o                         
  -2  -1  -3        263.36        260.38        11.53 o                         
  -1  -1  -3        549.35        590.68        15.42 o                         
   0  -1  -3        668.00        647.48        16.84 o                         
  -9   0  -3         15.20         14.88         6.84 o                         
  -8   0  -3         21.18         22.16         7.19 o                         
  -7   0  -3         18.14         14.67         5.39 o                         
  -6   0  -3         43.17         45.01         7.86 o                         
  -5   0  -3         24.75         23.70         5.90 o                         
  -4   0  -3        104.14         90.11         9.83 o                         
  -3   0  -3        297.38        302.37        14.25 o                         
  -2   0  -3        574.88        551.54        16.94 o                         
  -1   0  -3        528.47        498.34         9.68 o                         
   0   0  -3       1274.68       1107.31        24.77 o                         
  -9   1  -3         10.99         12.60         5.52 o                         
  -8   1  -3          2.47          5.64         3.86 o                         
  -7   1  -3         17.97         24.14         6.76 o                         
  -6   1  -3         68.43         56.00         8.76 o                         
  -5   1  -3        148.29        169.08        13.19 o                         
  -4   1  -3        120.67        138.18        10.64 o                         
  -3   1  -3        201.17        207.44        11.40 o                         
  -2   1  -3        132.74        124.76         7.16 o                         
  -1   1  -3         36.76         30.97         2.16 o                         
   0   1  -3       1065.17       1034.37        12.71 o                         
   1   1  -3        471.91        407.44         9.48 o                         
   2   1  -3        234.40        223.34         6.22 o                         
   3   1  -3        198.23        194.41         5.49 o                         
  -9   2  -3          2.18          9.25         6.52 o                         
  -8   2  -3         11.74         16.46         6.09 o                         
  -7   2  -3         28.08         32.44         8.03 o                         
  -6   2  -3         61.15         64.85         9.42 o                         
  -5   2  -3        128.90        133.23         9.91 o                         
  -4   2  -3         68.65         67.37         7.53 o                         
  -3   2  -3        217.73        229.10         7.56 o                         
  -2   2  -3        100.77         84.94         2.81 o                         
  -1   2  -3      13266.85      12729.90       314.17 o                         
   0   2  -3      19957.25      21131.45       308.63 o                         
  -9   3  -3          2.96          6.43         4.30 o                         
  -8   3  -3         23.15         27.74         7.52 o                         
  -7   3  -3        196.72        243.30        18.91 o                         
  -6   3  -3        189.19        196.99        10.61 o                         
  -5   3  -3        227.73        250.65        10.84 o                         
  -4   3  -3        104.46        109.43         7.75 o                         
  -3   3  -3        171.17        159.67         5.76 o                         
  -2   3  -3        234.46        266.63         5.36 o                         
  -1   3  -3       2621.93       2725.33        26.52 o                         
   0   3  -3       1480.22       1677.79        21.33 o                         
   1   3  -3        175.32        207.10         8.31 o                         
  -9   4  -3         28.85         30.58         7.82 o                         
  -8   4  -3          2.45          7.79         5.22 o                         
  -7   4  -3         56.05         55.41         8.87 o                         
  -6   4  -3        135.01        146.81         8.97 o                         
  -5   4  -3        539.83        599.60        16.95 o                         
  -4   4  -3         24.12         23.25         2.09 o                         
  -3   4  -3        240.11        282.30         8.22 o                         
  -2   4  -3        228.82        228.97         5.89 o                         
  -1   4  -3         27.12         19.39         1.83 o                         
   0   4  -3        283.34        296.33        10.79 o                         
   1   4  -3         55.61         67.14         5.27 o                         
   2   4  -3        625.04        725.82        21.61 o                         
  -9   5  -3          1.13          3.18         4.10 o                         
  -8   5  -3         61.19         72.24        11.35 o                         
  -7   5  -3         56.26         48.17         8.79 o                         
  -6   5  -3         55.71         60.48         5.77 o                         
  -5   5  -3        256.61        281.70        11.07 o                         
  -4   5  -3        110.73        111.70         4.55 o                         
  -3   5  -3        173.11        181.00         5.90 o                         
  -2   5  -3        354.13        343.78        13.56 o                         
  -1   5  -3        590.19        623.37        18.00 o                         
   0   5  -3         63.37         62.86         5.38 o                         
   1   5  -3       1154.03       1386.48        32.12 o                         
   2   5  -3        241.28        275.27        13.09 o                         
  -9   6  -3          0.54          2.05         4.97 o                         
  -8   6  -3         11.28         14.57         5.52 o                         
  -7   6  -3         57.15         64.31         9.43 o                         
  -6   6  -3         76.37         87.04        10.45 o                         
  -5   6  -3         18.18         12.27         2.88 o                         
  -4   6  -3        273.11        304.76        11.16 o                         
  -3   6  -3         80.78         83.21         5.16 o                         
  -2   6  -3         23.28         18.45         3.71 o                         
  -1   6  -3        731.83        824.20        23.62 o                         
   0   6  -3         98.36        124.51         8.48 o                         
   1   6  -3         99.72        133.87         8.81 o                         
   2   6  -3        255.81        291.16        14.49 o                         
   3   6  -3        171.71        183.44        12.54 o                         
   4   6  -3         65.00         62.74         7.88 o                         
  -9   7  -3          0.56          3.17         4.33 o                         
  -8   7  -3         13.69         16.63         5.59 o                         
  -7   7  -3         13.54         20.48         6.63 o                         
  -6   7  -3          2.35          9.28         4.02 o                         
  -5   7  -3          1.64          5.29         2.87 o                         
  -4   7  -3         44.90         44.86         3.28 o                         
  -3   7  -3          2.71          0.89         2.66 o                         
  -2   7  -3         63.73         61.64         6.36 o                         
  -1   7  -3         34.18         39.22         5.17 o                         
   0   7  -3         16.18         19.53         4.18 o                         
   1   7  -3         87.79         87.27         8.19 o                         
   2   7  -3          0.58         -3.07         3.07 o                         
   3   7  -3         10.71         13.15         4.06 o                         
   4   7  -3          9.66         11.72         4.14 o                         
   5   7  -3          0.41          5.01         4.29 o                         
   6   7  -3         13.01         10.89         4.91 o                         
   7   7  -3          3.58          5.90         4.68 o                         
   8   7  -3         15.58         -1.44         3.60 o                         
  -4   8  -3          3.39          1.36         1.49 o                         
  -3   8  -3          6.28         13.31         4.07 o                         
  -2   8  -3         38.60         41.27         6.14 o                         
  -1   8  -3        111.17        134.08        10.35 o                         
   0   8  -3         13.78         13.49         2.55 o                         
   1   8  -3          2.51          8.00         2.57 o                         
   2   8  -3        105.82        129.44        10.94 o                         
   3   8  -3        409.53        446.35        22.33 o                         
   4   8  -3         74.70         66.26         9.00 o                         
   5   8  -3         82.87         70.73        10.10 o                         
   6   8  -3          7.55         15.26         5.10 o                         
   7   8  -3         11.14          1.91         3.01 o                         
  -4   9  -3          4.57          1.00         3.54 o                         
  -3   9  -3        121.29        122.34        10.94 o                         
  -2   9  -3        163.80        175.23        12.60 o                         
  -1   9  -3         16.65         20.18         4.59 o                         
   0   9  -3         84.02        103.29         7.28 o                         
   1   9  -3        132.58        143.34        12.24 o                         
   2   9  -3         30.16         43.24         6.95 o                         
   3   9  -3         60.73         67.97         9.09 o                         
   4   9  -3         15.57         20.42         5.77 o                         
   5   9  -3         59.22         63.67         9.92 o                         
   6   9  -3         39.27         39.82         8.38 o                         
   7   9  -3          4.55          8.41         5.20 o                         
  -4  10  -3         14.77          6.82         3.25 o                         
  -3  10  -3         23.59         17.93         4.56 o                         
  -2  10  -3         32.59         24.79         5.36 o                         
  -1  10  -3         81.75         71.03         8.77 o                         
   0  10  -3         41.64         53.57         7.72 o                         
   1  10  -3         34.75         45.31         7.44 o                         
   2  10  -3         15.51         10.13         4.50 o                         
   3  10  -3         67.30         84.59        11.00 o                         
   4  10  -3          5.80          4.18         3.79 o                         
   5  10  -3         14.84         22.02         6.46 o                         
   6  10  -3         12.90          9.11         3.65 o                         
  -5  11  -3         22.34         20.00         5.95 o                         
  -4  11  -3         12.82         10.93         4.20 o                         
  -3  11  -3         24.51         20.95         5.51 o                         
  -2  11  -3         86.67         79.12         9.42 o                         
  -1  11  -3         39.00         32.35         6.56 o                         
   0  11  -3          0.83         -0.71         2.98 o                         
   1  11  -3         58.47         50.97         8.45 o                         
   2  11  -3        152.08        162.53        15.05 o                         
   3  11  -3          5.50         16.15         5.71 o                         
   4  11  -3          4.70         -0.31         2.70 o                         
   5  11  -3         16.79         16.62         5.82 o                         
  -5  12  -3         10.50          2.96         3.42 o                         
  -4  12  -3          7.81         11.52         4.55 o                         
  -3  12  -3          3.74          5.49         4.07 o                         
  -2  12  -3         32.76         31.09         6.93 o                         
  -1  12  -3         38.81         26.06         5.98 o                         
   0  12  -3         10.96          7.25         4.14 o                         
   1  12  -3         18.58         13.87         3.78 o                         
   2  12  -3         24.90         26.25         7.21 o                         
   3  12  -3         13.24         11.01         5.33 o                         
   4  12  -3         43.43         46.78         9.27 o                         
  -5  13  -3          1.01          0.69         3.46 o                         
  -4  13  -3         10.27          3.44         3.58 o                         
  -3  13  -3          6.70         10.75         4.57 o                         
  -2  13  -3         13.91         15.02         5.11 o                         
  -1  13  -3          9.93          1.55         3.11 o                         
   0  13  -3          0.85          5.01         3.55 o                         
   1  13  -3         19.03         17.82         5.89 o                         
   2  13  -3          7.93          8.14         3.47 o                         
   3  13  -3          4.27          5.86         4.80 o                         
  -5  14  -3          5.88          6.76         4.09 o                         
  -4  14  -3         17.59          8.14         3.83 o                         
  -3  14  -3         13.03          9.25         4.69 o                         
  -2  14  -3          2.78          1.18         3.19 o                         
  -1  14  -3         13.29         16.56         4.54 o                         
   0  14  -3          2.91         -0.01         3.23 o                         
   1  14  -3          4.34          7.93         3.81 o                         
   2  14  -3          9.59          3.34         2.80 o                         
  -3  15  -3          2.94         -4.01         4.01 o                         
  -2  15  -3          6.27          2.27         2.93 o                         
  -1  15  -3          5.79          2.34         3.93 o                         
   0  15  -3          1.32         -2.04         3.97 o                         
  -3  -6  -2         76.01         61.27         6.08 o                         
  -2  -6  -2         44.13         45.11         4.56 o                         
   2  -6  -2         71.11         67.06         4.35 o                         
  -8  -5  -2          4.32         -3.41         5.50 o                         
  -7  -5  -2         12.42         12.60         5.44 o                         
  -6  -5  -2         20.14         25.00         7.14 o                         
  -5  -5  -2         30.99         23.19         4.67 o                         
  -4  -5  -2          7.85          5.33         3.11 o                         
  -3  -5  -2        239.38        240.37        11.77 o                         
  -2  -5  -2        381.24        371.76        13.53 o                         
  -1  -5  -2        128.13        124.63         7.07 o                         
   1  -5  -2        526.11        601.73        14.33 o                         
   2  -5  -2         47.81         56.17         4.02 o                         
  -8  -4  -2          1.98          7.27         4.93 o                         
  -7  -4  -2         49.22         39.32         8.83 o                         
  -6  -4  -2         41.50         35.27         6.78 o                         
  -5  -4  -2        126.00        119.61        11.99 o                         
  -4  -4  -2        750.27        720.51        18.25 o                         
  -3  -4  -2         61.73         57.20         4.23 o                         
  -2  -4  -2        185.45        197.79         9.31 o                         
  -1  -4  -2        146.81        152.31         7.21 o                         
   1  -4  -2        291.84        308.80         9.14 o                         
  -8  -3  -2         38.05         46.98         9.85 o                         
  -7  -3  -2          2.80         12.39         6.81 o                         
  -6  -3  -2          7.31         10.90         4.96 o                         
  -5  -3  -2         54.11         48.10         7.52 o                         
  -4  -3  -2         76.37         70.71         8.56 o                         
  -3  -3  -2         50.62         49.47         6.62 o                         
  -2  -3  -2        353.69        376.01        16.64 o                         
  -1  -3  -2          3.14          4.43         1.24 o                         
   1  -3  -2         39.23         35.05         2.82 o                         
  -9  -2  -2          5.55         -0.13         4.49 o                         
  -8  -2  -2         49.56         43.24         9.10 o                         
  -7  -2  -2          3.15         -2.80         3.86 o                         
  -6  -2  -2         64.58         63.30         9.48 o                         
  -5  -2  -2          0.66          2.15         2.74 o                         
  -4  -2  -2        245.03        227.68        14.29 o                         
  -3  -2  -2          7.05          9.18         3.42 o                         
  -2  -2  -2        752.04        910.65        23.71 o                         
  -1  -2  -2       1303.80       1422.59        27.51 o                         
   0  -2  -2        858.47        831.39        24.37 o                         
  -9  -1  -2         32.62         29.55         8.52 o                         
  -8  -1  -2         14.57         11.53         6.18 o                         
  -7  -1  -2         16.61          8.26         3.56 o                         
  -6  -1  -2         11.78          6.66         3.47 o                         
  -5  -1  -2        330.81        307.09        18.28 o                         
  -4  -1  -2        134.59        156.30        11.42 o                         
  -3  -1  -2        177.67        192.50        11.19 o                         
  -2  -1  -2       2073.03       2218.80        43.40 o                         
  -1  -1  -2       1954.35       2045.82        25.91 o                         
   0  -1  -2       2283.32       2174.63        25.36 o                         
  -9   0  -2         24.93         32.85         8.79 o                         
  -8   0  -2         32.20         35.93         8.62 o                         
  -7   0  -2         27.40         25.67         7.08 o                         
  -6   0  -2        119.93        150.01        13.96 o                         
  -5   0  -2        417.90        448.85        22.33 o                         
  -4   0  -2        503.65        509.74        21.12 o                         
  -3   0  -2        156.22        157.13         9.83 o                         
  -2   0  -2         15.25         17.85         2.82 o                         
  -1   0  -2        371.11        315.69        10.19 o                         
  -9   1  -2         26.94         27.51         8.16 o                         
  -8   1  -2          0.70          3.93         4.16 o                         
  -7   1  -2         11.84         12.62         6.34 o                         
  -6   1  -2          1.95          4.64         3.65 o                         
  -5   1  -2          1.45          4.12         2.33 o                         
  -4   1  -2         35.00         31.34         3.72 o                         
  -3   1  -2         67.93         63.60         4.16 o                         
  -2   1  -2         18.24         15.14         1.84 o                         
  -1   1  -2         71.15         51.39         1.69 o                         
   0   1  -2         10.38          6.52         4.81 o                         
  -9   2  -2          1.07         -2.26         4.91 o                         
  -8   2  -2          1.13         -5.89         5.89 o                         
  -7   2  -2         40.61         38.99         7.69 o                         
  -6   2  -2         94.44        101.71        12.88 o                         
  -5   2  -2        284.47        289.61        11.83 o                         
  -4   2  -2        519.63        556.76        14.70 o                         
  -3   2  -2        101.97         96.92         4.03 o                         
  -2   2  -2        269.56        278.60         5.34 o                         
  -1   2  -2      14227.45      14388.66       121.99 o                         
   0   2  -2        370.24        421.45         9.81 o                         
  -9   3  -2         24.40         34.26         8.84 o                         
  -8   3  -2          0.26         -3.22         5.53 o                         
  -7   3  -2         72.55         81.69         7.74 o                         
  -6   3  -2          7.19          6.67         7.30 o                         
  -5   3  -2        193.71        208.23         9.78 o                         
  -4   3  -2        256.57        281.95         9.93 o                         
  -3   3  -2         61.19         56.29         4.32 o                         
  -2   3  -2        242.91        250.81         6.86 o                         
  -1   3  -2       2433.07       2604.73        44.99 o                         
   0   3  -2       2302.78       2516.27        43.59 o                         
   1   3  -2        182.72        214.20         8.71 o                         
  -9   4  -2         35.81         46.40         9.97 o                         
  -8   4  -2          4.95          4.25         3.83 o                         
  -7   4  -2        146.99        177.38        18.05 o                         
  -6   4  -2         13.63         16.72         3.12 o                         
  -5   4  -2         80.43         79.06         8.66 o                         
  -4   4  -2         86.41         84.48         4.74 o                         
  -3   4  -2         80.50         73.85         5.48 o                         
  -2   4  -2         65.53         62.77         5.36 o                         
  -1   4  -2        235.70        234.66         9.56 o                         
   0   4  -2       1115.44       1210.94        26.85 o                         
   1   4  -2         10.19         15.57         2.61 o                         
   2   4  -2         10.60         15.18         3.41 o                         
  -9   5  -2         10.53         20.46         7.20 o                         
  -8   5  -2          4.60         13.06         6.29 o                         
  -7   5  -2         10.46         10.19         5.02 o                         
  -6   5  -2         29.15         33.98         4.45 o                         
  -5   5  -2         84.33         99.14         6.61 o                         
  -4   5  -2        194.00        178.73         6.82 o                         
  -3   5  -2          5.46          7.75         3.04 o                         
  -2   5  -2        500.37        533.17        17.74 o                         
  -1   5  -2       1194.20       1296.90        29.96 o                         
   0   5  -2        586.11        626.02        19.09 o                         
   1   5  -2         54.92         57.16         5.54 o                         
   2   5  -2        112.27        119.53         9.06 o                         
  -9   6  -2          3.24          2.93         4.80 o                         
  -8   6  -2         16.71         22.93         7.24 o                         
  -7   6  -2         53.65         63.35         9.98 o                         
  -6   6  -2         23.67         20.19         3.74 o                         
  -5   6  -2         58.93         61.41         5.63 o                         
  -4   6  -2          2.63          4.78         1.72 o                         
  -3   6  -2         28.70         33.64         4.98 o                         
  -2   6  -2        564.53        561.28        19.77 o                         
  -1   6  -2         43.67         43.74         5.21 o                         
   0   6  -2        171.82        205.81        11.39 o                         
   1   6  -2         69.21         78.58         7.13 o                         
   2   6  -2         94.06         96.37         8.65 o                         
   3   6  -2         81.74        101.09         9.33 o                         
   4   6  -2        138.14        138.31        12.54 o                         
  -9   7  -2         14.97         13.53         5.25 o                         
  -8   7  -2         14.63         22.36         6.44 o                         
  -7   7  -2         23.62         29.83         7.41 o                         
  -6   7  -2         36.66         48.52         8.50 o                         
  -5   7  -2          4.15          3.72         3.12 o                         
  -4   7  -2        191.62        179.38         8.65 o                         
  -3   7  -2        253.32        256.24        14.50 o                         
  -2   7  -2        218.37        201.60        11.98 o                         
  -1   7  -2        236.36        264.23        13.72 o                         
   0   7  -2        336.73        409.96        17.98 o                         
   1   7  -2          4.15          4.11         2.49 o                         
   2   7  -2        231.93        260.59        14.99 o                         
   3   7  -2        562.90        615.73        25.51 o                         
   4   7  -2         48.65         51.16         7.81 o                         
   5   7  -2         88.14        100.32        11.95 o                         
   6   7  -2          0.43         -0.49         3.22 o                         
   7   7  -2          7.19          1.86         3.01 o                         
  -7   8  -2         33.54         24.30         6.11 o                         
  -6   8  -2         35.04         33.59         6.91 o                         
  -5   8  -2         18.17         22.31         5.01 o                         
  -4   8  -2         39.78         40.47         6.60 o                         
  -3   8  -2         77.60         76.93         8.13 o                         
  -2   8  -2         74.80         63.18         7.66 o                         
  -1   8  -2         27.24         28.13         4.97 o                         
   0   8  -2        181.39        193.34        13.08 o                         
   1   8  -2        242.90        253.78        15.41 o                         
   2   8  -2         87.08        100.71         9.65 o                         
   3   8  -2        110.72        121.57        11.52 o                         
   4   8  -2         16.30         22.35         6.07 o                         
   5   8  -2          6.17          5.56         3.93 o                         
   6   8  -2          5.09          6.86         4.04 o                         
   7   8  -2          0.68         -0.43         2.96 o                         
  -4   9  -2         16.14         12.32         4.37 o                         
  -3   9  -2         26.58         23.00         5.16 o                         
  -2   9  -2         45.65         54.22         7.32 o                         
  -1   9  -2          0.84         -2.94         2.98 o                         
   0   9  -2         83.27         90.13         9.73 o                         
   1   9  -2         40.16         46.89         7.22 o                         
   2   9  -2         19.75         27.62         6.16 o                         
   3   9  -2         73.38         69.53         8.86 o                         
   4   9  -2         10.92         16.55         5.43 o                         
   5   9  -2        109.04        113.78        12.94 o                         
   6   9  -2         55.29         65.17        11.44 o                         
  -5  10  -2         15.26         20.34         5.71 o                         
  -4  10  -2         32.48         28.13         6.53 o                         
  -3  10  -2         33.88         35.94         6.72 o                         
  -2  10  -2         73.84         72.18         8.93 o                         
  -1  10  -2        103.09        106.07        10.95 o                         
   0  10  -2        176.07        197.23        10.73 o                         
   1  10  -2         21.06         25.71         6.05 o                         
   2  10  -2         22.37         30.32         7.36 o                         
   3  10  -2         24.62         21.97         5.91 o                         
   4  10  -2         11.43          2.40         2.94 o                         
   5  10  -2         56.49         64.42        10.83 o                         
   6  10  -2         13.47          7.68         4.97 o                         
  -5  11  -2         61.55         47.90         9.00 o                         
  -4  11  -2          0.93         -3.01         3.28 o                         
  -3  11  -2        193.39        170.91        14.88 o                         
  -2  11  -2         20.86         23.59         5.43 o                         
  -1  11  -2         57.95         54.01         8.20 o                         
   0  11  -2        169.50        165.51        14.53 o                         
   1  11  -2         17.12         12.82         4.45 o                         
   2  11  -2         55.15         55.33         9.23 o                         
   3  11  -2        138.14        152.23        15.85 o                         
   4  11  -2         38.11         32.50         7.88 o                         
   5  11  -2         28.64         30.46         7.77 o                         
  -5  12  -2          1.84          0.64         3.27 o                         
  -4  12  -2         29.33         26.42         5.27 o                         
  -3  12  -2         26.17         19.77         5.17 o                         
  -2  12  -2         12.78          9.59         3.90 o                         
  -1  12  -2          7.19          6.68         4.27 o                         
   0  12  -2         13.77         12.94         4.67 o                         
   1  12  -2         14.92         16.56         3.86 o                         
   2  12  -2         23.10         29.57         7.55 o                         
   3  12  -2         67.80         80.62        12.06 o                         
   4  12  -2         47.53         49.59        10.04 o                         
  -5  13  -2          0.54          0.85         2.83 o                         
  -4  13  -2          5.42         -0.20         3.72 o                         
  -3  13  -2         13.56          7.80         2.93 o                         
  -2  13  -2          4.13          0.50         2.56 o                         
  -1  13  -2         27.92         23.17         6.16 o                         
   0  13  -2         51.80         44.04         9.14 o                         
   1  13  -2          0.99          0.74         3.64 o                         
   2  13  -2          9.62          2.12         4.68 o                         
   3  13  -2          2.52          0.38         4.09 o                         
  -4  14  -2          4.77          8.93         5.11 o                         
  -3  14  -2          1.59         -1.29         3.90 o                         
  -2  14  -2          9.79         13.68         5.64 o                         
  -1  14  -2          5.62         13.29         5.56 o                         
   0  14  -2          0.66          3.67         2.81 o                         
   1  14  -2         34.15         21.47         6.63 o                         
   2  14  -2         15.37          6.53         3.28 o                         
  -2  15  -2          0.08         -0.33         2.98 o                         
  -1  15  -2          0.74         -1.74         3.95 o                         
   0  15  -2          3.36         -1.72         3.31 o                         
  -7  -6  -1          2.90          5.20         3.33 o                         
  -6  -6  -1          3.81          1.24         2.96 o                         
  -5  -6  -1          9.70          8.40         3.54 o                         
  -3  -6  -1        174.27        172.22         9.24 o                         
  -2  -6  -1         94.69         85.68         5.93 o                         
   2  -6  -1        229.06        222.90         7.46 o                         
  -8  -5  -1          4.59          2.89         3.37 o                         
  -7  -5  -1          5.21          7.24         4.92 o                         
  -6  -5  -1         71.51         77.00        11.14 o                         
  -5  -5  -1          6.30          5.68         2.30 o                         
  -4  -5  -1        283.66        273.69        10.47 o                         
  -3  -5  -1        496.83        500.37        12.89 o                         
  -2  -5  -1        105.09        108.62         6.46 o                         
  -1  -5  -1        645.64        741.06        17.88 o                         
   1  -5  -1         81.90         89.68         4.03 o                         
  -8  -4  -1          8.60         12.45         5.88 o                         
  -7  -4  -1         15.22         18.47         6.53 o                         
  -6  -4  -1          0.87          1.12         3.60 o                         
  -5  -4  -1        106.54         99.47        10.70 o                         
  -4  -4  -1        171.47        196.02        13.09 o                         
  -3  -4  -1         72.95         72.07         4.64 o                         
  -2  -4  -1        247.21        235.15        10.07 o                         
  -1  -4  -1        455.22        514.82        13.40 o                         
   1  -4  -1        596.56        612.50        12.93 o                         
  -8  -3  -1         13.21         10.20         5.66 o                         
  -7  -3  -1         39.27         46.18         9.59 o                         
  -6  -3  -1          8.01         -0.90         2.98 o                         
  -5  -3  -1         56.01         58.11         8.44 o                         
  -4  -3  -1        176.65        163.41        11.80 o                         
  -3  -3  -1         33.86         40.98         5.47 o                         
  -2  -3  -1        157.01        155.52         5.66 o                         
  -1  -3  -1         95.27         81.10         4.54 o                         
   1  -3  -1        198.68        197.16         5.97 o                         
  -9  -2  -1         29.81         28.87         8.63 o                         
  -8  -2  -1          3.07          3.97         5.34 o                         
  -7  -2  -1          6.94         15.71         6.42 o                         
  -6  -2  -1         24.96         18.90         5.54 o                         
  -5  -2  -1         11.38          5.74         2.86 o                         
  -4  -2  -1        302.85        330.24        16.87 o                         
  -3  -2  -1        115.26        137.65         9.31 o                         
  -2  -2  -1        124.86        169.04         8.74 o                         
  -1  -2  -1        242.52        279.92         9.76 o                         
   0  -2  -1        614.80        701.49        13.61 o                         
  -9  -1  -1         49.75         51.21        10.63 o                         
  -8  -1  -1         23.57         25.54         7.24 o                         
  -7  -1  -1          2.06         -3.03         3.03 o                         
  -6  -1  -1         54.92         54.31         8.57 o                         
  -5  -1  -1        207.94        224.03        15.45 o                         
  -4  -1  -1         48.80         51.63         7.46 o                         
  -3  -1  -1        506.00        631.26        20.88 o                         
  -2  -1  -1       1122.41       1247.03        28.17 o                         
  -1  -1  -1       6072.99       6550.65       100.48 o                         
  -9   0  -1         24.40         23.61         8.34 o                         
  -8   0  -1         14.10         15.36         5.72 o                         
  -7   0  -1         26.80         23.24         6.82 o                         
  -6   0  -1         59.40         81.81        10.54 o                         
  -5   0  -1         63.43         69.49         9.27 o                         
  -4   0  -1          8.24          9.82         2.24 o                         
  -3   0  -1        481.66        565.15        27.11 o                         
  -2   0  -1        249.29        240.62         7.87 o                         
  -1   0  -1       1671.76       1797.11        31.31 o                         
  -9   1  -1         21.76         37.95         8.98 o                         
  -8   1  -1          1.19          1.48         3.78 o                         
  -7   1  -1         23.93         27.10         6.71 o                         
  -6   1  -1        133.01        141.99        11.05 o                         
  -5   1  -1         99.35        100.24         6.93 o                         
  -4   1  -1         86.45         84.49         5.83 o                         
  -3   1  -1        244.61        228.11         8.11 o                         
  -2   1  -1         32.20         36.26         2.18 o                         
  -1   1  -1        288.01        275.19         5.95 o                         
  -9   2  -1          3.03          5.64         5.65 o                         
  -8   2  -1         14.27         15.28         5.73 o                         
  -7   2  -1          1.65          2.07         2.09 o                         
  -6   2  -1         67.84         70.21         6.53 o                         
  -5   2  -1         12.78         18.95         4.17 o                         
  -4   2  -1        349.19        378.47        19.92 o                         
  -3   2  -1         43.42         46.58         4.55 o                         
  -2   2  -1         13.50         12.32         1.34 o                         
  -1   2  -1       1829.83       1694.20        30.24 o                         
   0   2  -1        136.84        156.32         5.56 o                         
  -9   3  -1          0.00         -5.90         5.90 o                         
  -8   3  -1          4.01          5.49         2.91 o                         
  -7   3  -1         15.02         15.26         4.09 o                         
  -6   3  -1         79.27         88.41         7.28 o                         
  -5   3  -1         20.11         20.03         3.08 o                         
  -4   3  -1        251.70        247.95        14.01 o                         
  -3   3  -1         39.03         41.31         2.63 o                         
  -2   3  -1         89.75         80.50         5.79 o                         
  -1   3  -1       2376.96       2440.35        43.26 o                         
   0   3  -1       1184.10       1319.28        26.64 o                         
   1   3  -1       1039.44       1202.20        26.76 o                         
  -9   4  -1         22.56         24.99         8.17 o                         
  -8   4  -1          7.65          4.61         2.52 o                         
  -7   4  -1         33.32         28.85         4.46 o                         
  -6   4  -1        223.33        249.00        11.86 o                         
  -5   4  -1         83.14         87.51         6.35 o                         
  -4   4  -1         23.56         27.11         2.48 o                         
  -3   4  -1        423.16        403.82        16.03 o                         
  -2   4  -1         48.19         50.70         4.78 o                         
  -1   4  -1        212.21        214.25         9.49 o                         
   0   4  -1         81.75         87.39         5.92 o                         
   1   4  -1        178.86        188.29         9.56 o                         
   2   4  -1         25.80         34.46         4.66 o                         
  -9   5  -1         37.14         44.34        10.02 o                         
  -8   5  -1          7.39          2.75         4.15 o                         
  -7   5  -1         53.15         63.25         6.48 o                         
  -6   5  -1        108.34        133.99         8.66 o                         
  -5   5  -1        367.26        400.02        18.84 o                         
  -4   5  -1        220.96        215.85        12.43 o                         
  -3   5  -1         91.02         89.18         7.83 o                         
  -2   5  -1        294.48        272.27        12.39 o                         
  -1   5  -1        443.43        468.76        16.34 o                         
   0   5  -1        651.52        662.22        20.34 o                         
   1   5  -1        298.33        338.92        14.21 o                         
   2   5  -1         49.27         44.60         5.76 o                         
   3   5  -1          8.05          5.06         3.12 o                         
  -9   6  -1          3.60         11.73         7.07 o                         
  -8   6  -1          8.86         15.11         6.32 o                         
  -7   6  -1          5.86          5.64         3.64 o                         
  -6   6  -1         73.47         91.49         9.08 o                         
  -5   6  -1         73.18         65.56         7.22 o                         
  -4   6  -1         46.39         43.25         6.43 o                         
  -3   6  -1        208.66        214.29        12.48 o                         
  -2   6  -1        235.36        219.88        12.10 o                         
  -1   6  -1         43.24         50.12         5.83 o                         
   0   6  -1        445.02        503.03        18.91 o                         
   1   6  -1        151.05        167.14        10.71 o                         
   2   6  -1         36.90         37.26         5.39 o                         
   3   6  -1        516.02        562.98        24.00 o                         
   4   6  -1        555.03        538.18        25.11 o                         
  -9   7  -1          5.59          5.45         3.64 o                         
  -8   7  -1          6.35          8.35         4.78 o                         
  -7   7  -1         54.57         62.27         9.31 o                         
  -6   7  -1         23.93         23.08         4.54 o                         
  -5   7  -1         46.14         50.11         6.91 o                         
  -4   7  -1         45.06         49.85         7.21 o                         
  -3   7  -1          1.85          2.42         1.86 o                         
  -2   7  -1        255.26        291.74        14.96 o                         
  -1   7  -1        131.93        152.01        10.65 o                         
   0   7  -1        106.85        103.26         9.01 o                         
   1   7  -1         41.55         38.43         5.55 o                         
   2   7  -1        172.41        172.06        12.50 o                         
   3   7  -1        160.06        186.04        13.98 o                         
   4   7  -1         42.77         36.41         6.71 o                         
   5   7  -1         37.12         40.27         7.73 o                         
   6   7  -1         20.41         20.73         5.86 o                         
   7   7  -1          1.58          3.77         4.24 o                         
  -8   8  -1          1.14          1.42         3.48 o                         
  -7   8  -1         28.71         32.57         7.70 o                         
  -6   8  -1         35.28         56.95         8.76 o                         
  -5   8  -1         32.80         43.23         6.72 o                         
  -4   8  -1         24.44         23.31         5.60 o                         
  -3   8  -1         87.96         74.73         8.55 o                         
  -2   8  -1         20.71         19.95         4.52 o                         
  -1   8  -1        120.14        115.56        10.18 o                         
   0   8  -1        227.87        272.77        16.16 o                         
   1   8  -1         42.10         44.06         7.04 o                         
   2   8  -1        233.68        286.72        17.60 o                         
   3   8  -1          6.21          3.55         2.99 o                         
   4   8  -1         11.45         15.80         5.18 o                         
   5   8  -1         28.10         35.02         7.27 o                         
   6   8  -1          5.40         -0.41         3.25 o                         
   7   8  -1          1.10         -6.76         6.76 o                         
  -5   9  -1          0.67          3.82         3.07 o                         
  -4   9  -1        134.74        135.75        12.70 o                         
  -3   9  -1         97.43        104.54        10.43 o                         
  -2   9  -1          1.45          4.40         4.28 o                         
  -1   9  -1          9.64          4.44         2.86 o                         
   0   9  -1          3.13          2.18         2.92 o                         
   1   9  -1        157.65        167.90        13.88 o                         
   2   9  -1         88.55         97.58        10.96 o                         
   3   9  -1         24.36         27.62         6.54 o                         
   4   9  -1          5.13          6.70         3.74 o                         
   5   9  -1         32.32         28.72         6.92 o                         
   6   9  -1         57.04         54.29        10.13 o                         
  -5  10  -1          3.58          3.28         2.70 o                         
  -4  10  -1          6.83          7.42         3.73 o                         
  -3  10  -1         66.47         54.98         8.07 o                         
  -2  10  -1          2.60         -0.31         2.55 o                         
  -1  10  -1         55.94         65.98         8.82 o                         
   0  10  -1        113.14        121.41         8.52 o                         
   1  10  -1         57.53         61.85         9.28 o                         
   2  10  -1         22.92         23.44         6.12 o                         
   3  10  -1         18.32         27.45         6.48 o                         
   4  10  -1          2.11          4.13         3.28 o                         
   5  10  -1         25.75         33.45         8.30 o                         
   6  10  -1         23.92         23.86         6.58 o                         
  -5  11  -1         36.96         39.77         7.88 o                         
  -4  11  -1         94.80         96.10        11.40 o                         
  -3  11  -1        120.02        138.06        13.67 o                         
  -2  11  -1         16.47         19.81         6.52 o                         
  -1  11  -1         76.77         80.48        10.40 o                         
   0  11  -1         32.46         40.15         7.53 o                         
   1  11  -1         53.18         56.06         9.16 o                         
   2  11  -1          5.64          9.34         4.20 o                         
   3  11  -1         28.73         29.79         8.01 o                         
   4  11  -1          0.63         -1.48         3.31 o                         
   5  11  -1          1.80         -1.25         3.39 o                         
  -5  12  -1          0.08          3.26         3.42 o                         
  -4  12  -1          6.75          0.83         2.64 o                         
  -3  12  -1         65.66         73.05        10.49 o                         
  -2  12  -1         20.00         18.52         5.13 o                         
  -1  12  -1         92.53         80.84        11.04 o                         
   0  12  -1          2.47          5.99         3.54 o                         
   1  12  -1         10.74          9.69         5.19 o                         
   2  12  -1         11.12         16.84         5.56 o                         
   3  12  -1          5.71          3.16         3.05 o                         
   4  12  -1         38.79         39.66         9.39 o                         
  -5  13  -1          2.98          2.95         3.29 o                         
  -4  13  -1         21.77         11.06         4.61 o                         
  -3  13  -1         28.97         28.83         7.08 o                         
  -2  13  -1         10.79          3.36         4.01 o                         
  -1  13  -1         10.24          5.93         2.99 o                         
   0  13  -1          6.65          5.54         3.66 o                         
   1  13  -1         11.62          9.55         5.06 o                         
   2  13  -1          9.82          8.52         3.86 o                         
   3  13  -1         10.43         11.58         4.83 o                         
  -4  14  -1          6.12          2.32         4.32 o                         
  -3  14  -1          6.16         10.07         4.38 o                         
  -2  14  -1          7.40         -1.37         3.65 o                         
  -1  14  -1          4.19          9.34         5.75 o                         
   0  14  -1         15.93         19.48         6.65 o                         
   1  14  -1         10.39          2.79         2.90 o                         
   2  14  -1         12.16          3.89         4.20 o                         
  -8  -6   0          9.60         12.62         6.41 o                         
  -7  -6   0          7.60          9.09         4.59 o                         
  -6  -6   0         63.36         73.41        10.22 o                         
  -5  -6   0        167.06        168.93        14.21 o                         
  -4  -6   0          5.97          7.59         3.31 o                         
  -2  -6   0          6.41          8.34         1.97 o                         
   2  -6   0         38.62         32.93         2.33 o                         
  -8  -5   0          2.65          0.15         3.60 o                         
  -7  -5   0         14.24          7.00         4.41 o                         
  -6  -5   0         16.83         11.25         4.43 o                         
  -5  -5   0          1.52         -2.95         2.95 o                         
  -4  -5   0         24.22         19.42         2.87 o                         
  -3  -5   0        112.95        115.77         5.69 o                         
  -2  -5   0         60.31         60.72         4.27 o                         
  -8  -4   0          4.11          6.42         4.71 o                         
  -7  -4   0         35.69         41.40         9.00 o                         
  -6  -4   0         24.15         23.39         6.23 o                         
  -5  -4   0         15.25         13.60         4.54 o                         
  -4  -4   0        121.48        121.97        10.73 o                         
  -3  -4   0        310.07        305.69        14.23 o                         
  -2  -4   0        274.29        328.00        10.24 o                         
  -1  -4   0        122.92        118.62         5.06 o                         
   1  -4   0        914.59        978.27        16.75 o                         
  -9  -3   0         13.51         16.88         6.19 o                         
  -8  -3   0         30.76         38.22         9.15 o                         
  -7  -3   0         16.84         11.46         5.86 o                         
  -6  -3   0          8.40         10.23         3.84 o                         
  -5  -3   0         13.98          6.95         4.61 o                         
  -4  -3   0        538.76        607.16        23.42 o                         
  -3  -3   0        343.08        377.06        16.16 o                         
  -2  -3   0        603.21        695.82        19.42 o                         
  -1  -3   0        384.58        459.11         9.53 o                         
  -9  -2   0          4.97          0.14         5.69 o                         
  -8  -2   0          9.10          5.30         4.65 o                         
  -7  -2   0          1.21          7.05         5.03 o                         
  -6  -2   0         23.22         29.65         6.36 o                         
  -5  -2   0         34.32         29.55         6.10 o                         
  -4  -2   0         57.17         51.32         6.37 o                         
  -3  -2   0         97.95        119.12         8.70 o                         
  -2  -2   0        297.31        344.26        12.73 o                         
  -1  -2   0        293.77        320.27         9.33 o                         
  -9  -1   0         43.46         61.76        11.93 o                         
  -8  -1   0          6.16          8.23         5.45 o                         
  -7  -1   0          9.30          7.45         4.50 o                         
  -6  -1   0         33.11         25.44         6.08 o                         
  -5  -1   0        230.83        249.62        16.06 o                         
  -4  -1   0        143.81        164.71        11.35 o                         
  -3  -1   0        779.51        880.77        21.09 o                         
  -2  -1   0          6.15          9.59         2.65 o                         
  -1  -1   0        824.26        886.64        17.97 o                         
  -9   0   0          5.39          2.64         3.70 o                         
  -8   0   0          7.59         13.17         5.37 o                         
  -7   0   0         23.15         29.97         7.48 o                         
  -6   0   0        326.86        351.30        14.96 o                         
  -5   0   0        340.80        349.73        13.80 o                         
  -4   0   0        248.32        285.92        10.70 o                         
  -3   0   0       1086.60       1303.56        22.56 o                         
  -2   0   0        659.00        708.60        43.12 o                         
  -1   0   0       2235.49       2099.28        35.57 o                         
  -9   1   0          7.85         10.68         5.60 o                         
  -8   1   0          6.41          4.55         4.41 o                         
  -7   1   0         61.96         60.06         6.87 o                         
  -6   1   0        368.25        377.22        15.41 o                         
  -5   1   0          4.05          5.21         3.32 o                         
  -4   1   0          4.44          2.08         1.53 o                         
  -3   1   0         17.35         20.06         3.34 o                         
  -2   1   0        675.67        683.82        17.30 o                         
  -1   1   0        706.76        701.81        14.47 o                         
  -9   2   0          2.85          6.58         6.13 o                         
  -8   2   0         37.18         40.63         8.28 o                         
  -7   2   0         18.59         12.49         3.45 o                         
  -6   2   0         76.16         73.42         6.62 o                         
  -5   2   0        173.91        194.23         9.65 o                         
  -4   2   0         40.98         42.86         5.53 o                         
  -3   2   0        146.68        127.13        12.33 o                         
  -2   2   0         79.87         58.37         4.95 o                         
  -1   2   0       1416.08       1210.67        23.79 o                         
   0   2   0       2187.65       2351.05        39.74 o                         
  -9   3   0          4.80          7.94         7.21 o                         
  -8   3   0         19.13         19.98         5.02 o                         
  -7   3   0         25.54         29.03         4.98 o                         
  -6   3   0         15.66         14.26         3.21 o                         
  -5   3   0         47.62         42.79         5.84 o                         
  -4   3   0        216.11        203.81        21.87 o                         
  -3   3   0        312.84        354.28        13.99 o                         
  -2   3   0        230.55        201.04         9.24 o                         
  -1   3   0       1295.04       1343.61        27.76 o                         
   0   3   0        220.02        246.18         9.42 o                         
   1   3   0        394.85        479.21        15.20 o                         
  -9   4   0          4.53          3.07         4.77 o                         
  -8   4   0          9.63          8.24         7.44 o                         
  -7   4   0         97.98        109.31         8.99 o                         
  -6   4   0        164.53        185.26        10.52 o                         
  -5   4   0         80.37         82.25         8.46 o                         
  -4   4   0          3.47          5.59         1.94 o                         
  -3   4   0        952.51        971.86        27.05 o                         
  -2   4   0         56.76         51.89         5.01 o                         
  -1   4   0        926.51        977.42        24.44 o                         
   0   4   0        914.98       1006.81        24.82 o                         
   1   4   0        127.13        138.96         8.56 o                         
   2   4   0        273.62        333.25        14.94 o                         
  -9   5   0          2.85         -0.02         4.77 o                         
  -8   5   0          5.01          2.56         4.07 o                         
  -7   5   0         85.87        109.12         8.63 o                         
  -6   5   0         27.37         34.56         4.59 o                         
  -5   5   0         71.82         61.29         7.40 o                         
  -4   5   0        218.42        194.25        12.82 o                         
  -3   5   0        227.63        183.97        11.50 o                         
  -2   5   0        159.73        152.11         9.42 o                         
  -1   5   0         17.81         24.05         3.99 o                         
   0   5   0        280.90        355.58        14.56 o                         
   1   5   0         34.51         33.62         4.61 o                         
   2   5   0         58.81         69.61         7.25 o                         
   3   5   0        117.11        125.82        10.47 o                         
  -9   6   0          0.09          0.68         4.16 o                         
  -8   6   0         20.20         44.71         9.35 o                         
  -7   6   0         13.88         20.08         4.19 o                         
  -6   6   0         49.32         52.43         7.79 o                         
  -5   6   0         91.34         92.02         9.29 o                         
  -4   6   0        268.60        278.89        15.96 o                         
  -3   6   0         10.71         12.48         3.62 o                         
  -2   6   0         40.36         38.19         5.59 o                         
  -1   6   0        213.20        221.77        12.32 o                         
   0   6   0        373.88        426.40        17.77 o                         
   1   6   0        114.82        118.75         9.34 o                         
   2   6   0          6.52         10.38         4.00 o                         
   3   6   0       1233.05       1330.93        40.08 o                         
   4   6   0          6.49          5.67         3.83 o                         
   5   6   0        168.21        166.54        14.88 o                         
  -9   7   0          1.57         -1.44         4.66 o                         
  -8   7   0          6.53          4.79         3.65 o                         
  -7   7   0         48.46         65.49         9.97 o                         
  -6   7   0          2.00          3.25         3.03 o                         
  -5   7   0         71.43         78.69         8.95 o                         
  -4   7   0         89.07         88.04         9.07 o                         
  -3   7   0         91.72         84.69         8.47 o                         
  -2   7   0         75.47         66.72         7.79 o                         
  -1   7   0        118.32        118.43         9.66 o                         
   0   7   0        120.70        135.87        10.50 o                         
   1   7   0         44.19         55.61         7.02 o                         
   2   7   0         64.39         90.06         9.26 o                         
   3   7   0          0.82         -3.92         3.92 o                         
   4   7   0         33.59         39.38         7.20 o                         
   5   7   0         13.27          9.86         4.40 o                         
   6   7   0         98.84        114.29        13.84 o                         
   7   7   0         18.89         20.64         7.13 o                         
  -9   8   0          0.07         -1.66         4.09 o                         
  -8   8   0          0.72          6.90         5.02 o                         
  -7   8   0         14.67         18.75         5.26 o                         
  -6   8   0         18.10         19.63         5.19 o                         
  -5   8   0         64.22         61.65         8.59 o                         
  -4   8   0         96.45         95.83        10.34 o                         
  -3   8   0        174.20        166.60        12.94 o                         
  -2   8   0        101.52        100.09         9.58 o                         
  -1   8   0         53.21         54.84         7.42 o                         
   0   8   0         54.16         72.84         8.67 o                         
   1   8   0        198.56        222.85        15.20 o                         
   2   8   0        234.39        253.01        16.57 o                         
   3   8   0          6.42         11.13         4.83 o                         
   4   8   0         12.40         13.03         4.44 o                         
   5   8   0         21.74         22.87         6.30 o                         
   6   8   0         49.03         42.17         8.40 o                         
   7   8   0          5.57          3.37         4.45 o                         
  -5   9   0         26.02         22.60         5.78 o                         
  -4   9   0          8.93          8.94         3.97 o                         
  -3   9   0         15.27         14.66         4.55 o                         
  -2   9   0         33.88         26.69         5.44 o                         
  -1   9   0         59.57         57.58         8.00 o                         
   0   9   0          4.96          2.85         3.43 o                         
   1   9   0         70.00         78.39         9.36 o                         
   2   9   0        132.77        141.61        13.32 o                         
   3   9   0          0.50         -3.96         3.96 o                         
   4   9   0          6.54          7.83         5.26 o                         
   5   9   0         27.98         33.33         8.17 o                         
   6   9   0          4.46          8.18         5.53 o                         
  -5  10   0         11.21          4.85         2.85 o                         
  -4  10   0         34.96         34.68         6.81 o                         
  -3  10   0          4.23          2.82         3.59 o                         
  -2  10   0         29.22         25.90         5.93 o                         
  -1  10   0         57.57         60.13         9.08 o                         
   0  10   0         53.09         54.34         5.83 o                         
   1  10   0          1.65          1.62         2.71 o                         
   2  10   0         15.08         18.91         5.45 o                         
   3  10   0         39.36         48.99         9.05 o                         
   4  10   0         32.28         27.16         7.53 o                         
   5  10   0         51.70         50.27         9.83 o                         
  -5  11   0         17.18         20.62         5.21 o                         
  -4  11   0         52.55         51.43         8.61 o                         
  -3  11   0         40.99         47.69         8.52 o                         
  -2  11   0         52.16         53.08         8.23 o                         
  -1  11   0         44.63         52.89         8.60 o                         
   0  11   0          1.40          2.28         3.04 o                         
   1  11   0         34.64         32.28         7.66 o                         
   2  11   0          5.24          7.11         4.77 o                         
   3  11   0          2.56         -1.10         3.50 o                         
   4  11   0         15.00         10.09         5.01 o                         
   5  11   0          7.32          8.97         5.40 o                         
  -5  12   0         17.53         24.53         6.81 o                         
  -4  12   0         16.96         20.09         6.73 o                         
  -3  12   0         69.69         80.32        11.36 o                         
  -2  12   0         17.27         19.48         5.65 o                         
  -1  12   0         51.67         45.09         8.78 o                         
   0  12   0          0.92          4.51         3.98 o                         
   1  12   0          3.77         -1.48         2.89 o                         
   2  12   0         11.96          9.90         6.20 o                         
   3  12   0         16.36         10.97         5.50 o                         
   4  12   0         11.59          7.67         4.90 o                         
  -5  13   0          3.31         -0.45         3.07 o                         
  -4  13   0          4.30          3.82         3.56 o                         
  -3  13   0          4.66          1.77         3.65 o                         
  -2  13   0          2.28          5.93         3.18 o                         
  -1  13   0          0.09         -4.35         4.35 o                         
   0  13   0          6.53          8.66         4.74 o                         
   1  13   0          2.25          2.44         3.77 o                         
   2  13   0          0.84          0.64         3.41 o                         
   3  13   0         34.19         29.82         8.77 o                         
  -4  14   0          1.70          8.27         5.39 o                         
  -3  14   0          5.46          7.11         3.98 o                         
  -2  14   0          9.49         12.22         4.69 o                         
  -1  14   0         15.63         20.68         6.61 o                         
   0  14   0          0.79         -3.83         4.28 o                         
   1  14   0         28.87         20.70         7.25 o                         
  -6  -7   1         20.19         19.20         5.59 o                         
  -5  -7   1         37.78         36.13         6.36 o                         
  -8  -6   1          8.93          7.70         4.73 o                         
  -7  -6   1         50.11         51.29         9.19 o                         
  -6  -6   1         26.07         18.66         5.41 o                         
  -5  -6   1          7.25          6.56         3.94 o                         
  -4  -6   1        548.90        554.04        22.81 o                         
  -3  -6   1        509.85        562.60        20.71 o                         
  -2  -6   1         39.56         36.88         3.02 o                         
   2  -6   1        230.67        214.91         5.44 o                         
  -8  -5   1         21.01         30.16         8.12 o                         
  -7  -5   1          4.55          7.75         5.08 o                         
  -6  -5   1          5.41          4.48         2.96 o                         
  -5  -5   1         34.14         33.00         6.41 o                         
  -4  -5   1        102.48        105.07         9.26 o                         
  -3  -5   1          7.64          4.70         1.53 o                         
  -2  -5   1         48.28         42.30         2.66 o                         
  -9  -4   1          2.97         -2.44         4.23 o                         
  -8  -4   1          8.93         14.08         6.60 o                         
  -7  -4   1          1.71         -0.61         3.97 o                         
  -6  -4   1         17.70         22.99         6.07 o                         
  -5  -4   1         17.35         13.20         4.49 o                         
  -4  -4   1         93.13        105.28         9.30 o                         
  -3  -4   1          1.61          0.45         2.07 o                         
  -2  -4   1         27.78         35.60         3.94 o                         
  -1  -4   1        183.91        180.21         5.15 o                         
  -9  -3   1         22.83         14.47         5.47 o                         
  -8  -3   1         46.17         53.65         9.89 o                         
  -7  -3   1         21.35         24.73         6.26 o                         
  -6  -3   1          4.06          2.06         3.46 o                         
  -5  -3   1        409.76        392.46        21.09 o                         
  -4  -3   1        154.97        158.84        11.49 o                         
  -3  -3   1        350.30        406.91        16.38 o                         
  -2  -3   1        875.28       1137.77        26.21 o                         
  -1  -3   1       1049.69       1256.91        15.79 o                         
  -9  -2   1         17.11         24.81         8.52 o                         
  -8  -2   1         96.64        126.94        15.28 o                         
  -7  -2   1          9.39          3.30         3.48 o                         
  -6  -2   1         57.72         48.85         8.32 o                         
  -5  -2   1        212.73        213.47        14.79 o                         
  -4  -2   1         22.64         24.88         5.23 o                         
  -3  -2   1        383.43        414.06        16.19 o                         
  -2  -2   1        145.15        168.47         8.27 o                         
  -1  -2   1        269.71        274.79         8.31 o                         
  -9  -1   1         15.77         18.32         7.98 o                         
  -8  -1   1         17.82         10.11         5.90 o                         
  -7  -1   1         24.76         23.46         7.10 o                         
  -6  -1   1          0.91          2.28         3.08 o                         
  -5  -1   1         51.54         45.80         5.64 o                         
  -4  -1   1         78.71         94.08         6.38 o                         
  -3  -1   1          2.82          4.76         1.82 o                         
  -2  -1   1        305.08        346.92        23.16 o                         
  -1  -1   1       1136.92       1420.63        26.79 o                         
  -9   0   1          2.67          6.42         5.61 o                         
  -8   0   1          9.08          6.37         4.77 o                         
  -7   0   1         66.70         63.78         9.89 o                         
  -6   0   1         61.63         72.55         6.83 o                         
  -5   0   1        106.98        121.79         7.94 o                         
  -4   0   1       1152.80       1328.04        25.75 o                         
  -3   0   1        247.05        280.90        13.05 o                         
  -2   0   1        477.06        491.98        15.11 o                         
  -1   0   1       3303.21       3799.90        59.74 o                         
  -9   1   1         12.04         14.30         6.60 o                         
  -8   1   1          3.06          2.64         4.62 o                         
  -7   1   1          1.23          0.86         3.24 o                         
  -6   1   1        129.39        122.52        14.34 o                         
  -5   1   1        111.31        125.31         8.07 o                         
  -4   1   1        138.07        146.71        10.33 o                         
  -3   1   1        256.34        277.49        12.82 o                         
  -2   1   1         28.39         27.20         3.01 o                         
  -1   1   1       1185.05       1098.81        20.42 o                         
   0   1   1         68.57         34.33         2.23 o                         
  -9   2   1         21.31         20.03         7.14 o                         
  -8   2   1         34.58         33.40         6.53 o                         
  -7   2   1         76.54         85.42         7.83 o                         
  -6   2   1         94.50        109.69         8.11 o                         
  -5   2   1          6.79          6.17         2.70 o                         
  -4   2   1        188.12        189.19        11.67 o                         
  -3   2   1        339.68        317.35        29.14 o                         
  -2   2   1         25.68         15.24         2.59 o                         
  -1   2   1       2326.86       2256.08        39.49 o                         
   0   2   1        626.17        699.84        16.00 o                         
  -9   3   1          9.36         14.30         4.46 o                         
  -8   3   1          1.69          3.70         5.63 o                         
  -7   3   1          4.34          4.52         2.12 o                         
  -6   3   1         29.48         30.02         4.24 o                         
  -5   3   1         32.72         29.50         5.07 o                         
  -4   3   1        112.37         97.08         6.88 o                         
  -3   3   1        147.58        131.96         8.57 o                         
  -2   3   1        371.15        329.95        12.31 o                         
  -1   3   1        203.97        217.74         9.04 o                         
   0   3   1        520.48        517.41        15.03 o                         
   1   3   1         93.15         88.61         6.57 o                         
  -9   4   1          4.46          6.22         3.81 o                         
  -8   4   1          4.13          4.65         2.36 o                         
  -7   4   1         73.21         74.62         8.19 o                         
  -6   4   1         95.43         92.38        10.09 o                         
  -5   4   1         52.74         55.45         7.32 o                         
  -4   4   1        129.33        133.18        10.07 o                         
  -3   4   1         39.67         28.42         4.35 o                         
  -2   4   1          5.06          5.27         2.29 o                         
  -1   4   1        586.12        611.50        18.51 o                         
   0   4   1        771.04        829.07        22.40 o                         
   1   4   1        444.19        522.50        18.19 o                         
   2   4   1        248.75        226.14        12.59 o                         
  -9   5   1         17.72         20.05         7.96 o                         
  -8   5   1         20.26         23.59         5.08 o                         
  -7   5   1          7.65          7.27         3.01 o                         
  -6   5   1        226.02        256.09        17.00 o                         
  -5   5   1         11.68         12.13         3.23 o                         
  -4   5   1        125.39        132.09        10.47 o                         
  -3   5   1         37.50         42.54         5.35 o                         
  -2   5   1        469.95        492.01        17.93 o                         
  -1   5   1         79.54         88.50         7.33 o                         
   0   5   1        564.87        624.87        20.46 o                         
   1   5   1        642.96        733.15        23.53 o                         
   2   5   1        107.37        123.93         9.81 o                         
   3   5   1        498.71        496.96        21.89 o                         
  -9   6   1         24.42         51.78        10.62 o                         
  -8   6   1          9.40          5.20         2.38 o                         
  -7   6   1         13.56         15.76         3.45 o                         
  -6   6   1        118.50        133.79        12.57 o                         
  -5   6   1         33.37         32.20         5.55 o                         
  -4   6   1        262.82        274.52        16.18 o                         
  -3   6   1        252.74        228.17        13.58 o                         
  -2   6   1        228.16        217.82        12.80 o                         
  -1   6   1        163.24        137.74        10.08 o                         
   0   6   1        339.45        381.55        16.98 o                         
   1   6   1        230.23        233.32        13.42 o                         
   2   6   1         90.67         84.21         8.82 o                         
   3   6   1        175.61        196.63        14.37 o                         
   4   6   1         11.68          8.01         2.76 o                         
   5   6   1         10.32         11.63         5.07 o                         
   6   6   1          3.55          6.94         4.45 o                         
   7   6   1          2.73         -2.66         4.13 o                         
  -9   7   1          4.72         15.31         7.35 o                         
  -8   7   1         13.28         29.08         7.70 o                         
  -7   7   1          8.67         10.87         3.25 o                         
  -6   7   1         29.26         30.51         6.34 o                         
  -5   7   1         87.87         81.11         9.38 o                         
  -4   7   1        141.72        112.80        10.77 o                         
  -3   7   1        114.12        121.10        10.43 o                         
  -2   7   1          3.83          5.01         2.20 o                         
  -1   7   1         86.11         75.00         8.09 o                         
   0   7   1        662.32        670.33        25.60 o                         
   1   7   1        311.78        345.28        17.84 o                         
   2   7   1        301.21        322.07        18.48 o                         
   3   7   1        100.57        101.97        11.02 o                         
   4   7   1         53.01         56.08         8.58 o                         
   5   7   1         50.73         51.55         9.06 o                         
   6   7   1        183.84        183.00        17.70 o                         
   7   7   1         41.08         32.25         7.84 o                         
  -9   8   1          2.30         -3.93         3.93 o                         
  -8   8   1          3.17          7.33         4.50 o                         
  -6   8   1         57.81         57.46         8.94 o                         
  -5   8   1        105.26         98.30        10.99 o                         
  -4   8   1         71.29         58.42         7.83 o                         
  -3   8   1         19.35         19.75         4.75 o                         
  -2   8   1         66.16         75.97         8.47 o                         
  -1   8   1         84.19         79.30         9.31 o                         
   0   8   1        414.51        471.54        22.35 o                         
   1   8   1        273.57        299.38        18.16 o                         
   2   8   1         13.06         14.24         4.52 o                         
   3   8   1         18.54         20.50         6.13 o                         
   4   8   1         56.19         51.32         8.83 o                         
   5   8   1          3.20         10.37         5.32 o                         
   6   8   1         76.14         85.46        12.73 o                         
  -6   9   1         47.77         49.80         8.11 o                         
  -5   9   1         80.93         78.63        10.51 o                         
  -4   9   1         19.83         27.16         5.95 o                         
  -3   9   1        156.77        134.72        12.16 o                         
  -2   9   1        123.84        119.72        11.38 o                         
  -1   9   1         21.13         24.23         5.14 o                         
   0   9   1        244.53        275.93        17.89 o                         
   1   9   1          2.27          3.94         2.52 o                         
   2   9   1          6.48         13.32         5.28 o                         
   3   9   1         62.34         73.99        10.26 o                         
   4   9   1         26.21         34.92         7.45 o                         
   5   9   1         53.12         51.81         9.67 o                         
   6   9   1          6.34         11.67         6.09 o                         
  -5  10   1         14.02         16.87         5.50 o                         
  -4  10   1          4.06         10.92         4.19 o                         
  -3  10   1         88.51         93.91        10.65 o                         
  -2  10   1         53.04         53.82         8.43 o                         
  -1  10   1          0.09         -4.13         4.19 o                         
   0  10   1         41.40         41.94         7.77 o                         
   1  10   1          1.76          4.85         2.86 o                         
   2  10   1         23.26         27.74         6.94 o                         
   3  10   1         62.30         63.00        10.52 o                         
   4  10   1          8.01         12.76         5.50 o                         
   5  10   1          3.54         12.40         5.98 o                         
  -5  11   1          0.68          0.40         3.73 o                         
  -4  11   1         12.07          7.18         3.54 o                         
  -3  11   1         10.09         11.49         4.73 o                         
  -2  11   1          1.52          3.83         3.99 o                         
  -1  11   1         42.52         31.85         6.60 o                         
   0  11   1         43.22         48.16         8.71 o                         
   1  11   1          8.57          3.96         3.68 o                         
   2  11   1          3.87         -0.66         2.94 o                         
   3  11   1         14.32         20.74         7.23 o                         
   4  11   1         14.33         14.21         5.82 o                         
  -6  12   1         10.56         -0.17         3.38 o                         
  -5  12   1          5.06          7.42         5.27 o                         
  -4  12   1         38.35         35.42         7.73 o                         
  -3  12   1         10.57         14.97         5.52 o                         
  -2  12   1          0.73          3.76         3.19 o                         
  -1  12   1          4.38          3.92         3.02 o                         
   0  12   1         15.23         14.28         6.26 o                         
   1  12   1         17.16         10.72         5.16 o                         
   2  12   1         84.00        110.92        14.43 o                         
   3  12   1         15.15         16.25         6.41 o                         
  -5  13   1          1.96          6.60         4.41 o                         
  -4  13   1         32.05         35.89         8.57 o                         
  -3  13   1          0.21          2.02         2.76 o                         
  -2  13   1         36.26         22.05         6.74 o                         
  -1  13   1          0.19          7.06         5.68 o                         
   0  13   1          0.02         -4.80         4.80 o                         
   1  13   1         14.19         14.16         5.47 o                         
   2  13   1         17.85         10.69         6.12 o                         
  -3  14   1          3.18          2.85         3.92 o                         
  -2  14   1          2.32         -1.18         3.60 o                         
  -1  14   1          6.94          5.49         3.76 o                         
   0  14   1          2.91         -3.12         4.85 o                         
   1  14   1          4.11         10.71         5.78 o                         
  -6  -7   2          0.43          3.23         3.12 o                         
  -5  -7   2         88.37        110.91        11.26 o                         
  -4  -7   2         47.11         48.25         6.68 o                         
  -8  -6   2         13.47          9.44         4.00 o                         
  -7  -6   2         35.03         33.48         7.96 o                         
  -6  -6   2         17.71         23.90         5.83 o                         
  -5  -6   2         32.10         43.60         7.23 o                         
  -4  -6   2        138.42        136.21        10.50 o                         
  -3  -6   2         84.77        104.13         8.15 o                         
  -8  -5   2         56.22         52.47         9.76 o                         
  -7  -5   2        153.66        183.29        17.20 o                         
  -6  -5   2          7.48         10.64         3.09 o                         
  -5  -5   2          1.66          3.79         2.50 o                         
  -4  -5   2        383.72        391.23        18.95 o                         
  -3  -5   2         14.13          8.73         2.74 o                         
  -2  -5   2        107.90        119.41         3.97 o                         
  -9  -4   2          4.04         -1.89         4.09 o                         
  -8  -4   2          6.20          4.81         3.96 o                         
  -7  -4   2         38.24         39.12         8.33 o                         
  -6  -4   2         11.17         14.33         4.95 o                         
  -5  -4   2          3.63          2.13         2.87 o                         
  -4  -4   2        130.75        136.03        10.43 o                         
  -3  -4   2         68.57         72.38         6.67 o                         
  -2  -4   2         10.26          8.81         2.04 o                         
  -1  -4   2         11.04         18.58         1.97 o                         
  -9  -3   2          6.04          2.78         4.06 o                         
  -8  -3   2         31.28         26.94         7.00 o                         
  -7  -3   2         46.42         64.28        10.72 o                         
  -6  -3   2         90.37         93.02        10.98 o                         
  -5  -3   2         60.16         61.97         8.04 o                         
  -4  -3   2         68.25         65.76         7.58 o                         
  -3  -3   2         74.83        105.90         7.72 o                         
  -2  -3   2        496.57        599.10        16.92 o                         
  -1  -3   2        181.56        215.28         6.95 o                         
  -9  -2   2         18.32         23.74         7.68 o                         
  -8  -2   2         36.96         50.63        10.33 o                         
  -7  -2   2          4.02          4.55         3.85 o                         
  -6  -2   2         51.93         53.45         8.49 o                         
  -5  -2   2        303.16        354.04        19.40 o                         
  -4  -2   2         45.16         48.79         4.86 o                         
  -3  -2   2        243.60        321.77        20.05 o                         
  -2  -2   2        209.58        214.11        14.88 o                         
  -9  -1   2         45.73         46.21         9.94 o                         
  -8  -1   2          0.00         -3.01         4.66 o                         
  -7  -1   2          1.50         -2.82         4.83 o                         
  -6  -1   2        139.63        137.20         9.47 o                         
  -5  -1   2        160.12        158.40         9.19 o                         
  -4  -1   2        277.08        286.20        10.94 o                         
  -3  -1   2        153.40        190.20        10.91 o                         
  -2  -1   2        538.18        612.59        17.71 o                         
  -1  -1   2       2840.57       3134.73        51.85 o                         
  -9   0   2          6.66         -1.31         3.78 o                         
  -8   0   2          3.36          3.38         4.03 o                         
  -7   0   2          1.92          3.32         2.40 o                         
  -6   0   2         23.56         29.36         4.52 o                         
  -5   0   2          2.38          2.44         2.18 o                         
  -4   0   2        294.68        324.85        16.18 o                         
  -3   0   2        140.27        152.26         9.55 o                         
  -2   0   2        395.33        398.77        13.31 o                         
  -9   1   2         13.86         21.36         8.00 o                         
  -8   1   2         10.11         10.17         3.93 o                         
  -7   1   2          3.82          6.16         2.99 o                         
  -6   1   2          3.51          3.65         2.54 o                         
  -5   1   2         15.99         16.25         3.82 o                         
  -4   1   2        512.49        561.96        21.50 o                         
  -3   1   2       1840.33       2025.29        43.11 o                         
  -1   1   2       6410.98       5689.50        86.90 o                         
   0   1   2       2307.94       2163.84        35.88 o                         
  -9   2   2         29.02         21.48         5.15 o                         
  -8   2   2         57.95         69.46         7.84 o                         
  -7   2   2         12.12         12.62         4.38 o                         
  -6   2   2        172.37        170.98        13.93 o                         
  -5   2   2        103.85        106.96        10.12 o                         
  -4   2   2        224.69        248.72        13.44 o                         
  -3   2   2        595.44        708.80        21.63 o                         
  -2   2   2        909.42        849.08        20.60 o                         
  -1   2   2        279.78        258.31         9.09 o                         
   0   2   2        851.14        846.43        18.90 o                         
  -9   3   2          7.86         10.40         4.17 o                         
  -8   3   2         25.97         36.16         5.92 o                         
  -7   3   2         39.57         45.04         5.59 o                         
  -6   3   2         58.20         64.51         8.72 o                         
  -5   3   2         44.36         43.83         6.76 o                         
  -4   3   2        296.27        328.76        15.91 o                         
  -3   3   2          4.64          1.63         1.67 o                         
  -2   3   2        344.23        320.40        12.26 o                         
  -1   3   2         36.32         32.49         3.70 o                         
   0   3   2        267.69        264.75        10.57 o                         
   1   3   2          2.78          1.76         1.62 o                         
  -9   4   2          1.20          2.23         5.04 o                         
  -8   4   2          0.55         -0.80         3.30 o                         
  -7   4   2         39.92         54.21         6.72 o                         
  -6   4   2          2.94          3.20         2.76 o                         
  -5   4   2         76.71         80.38         9.06 o                         
  -4   4   2         10.99         12.51         3.32 o                         
  -3   4   2        183.53        164.37         9.98 o                         
  -2   4   2         75.49         62.51         5.89 o                         
  -1   4   2        298.86        318.19        13.05 o                         
   0   4   2        659.32        704.58        20.94 o                         
   1   4   2        141.97        165.04         9.96 o                         
   2   4   2        185.30        200.95        12.21 o                         
  -9   5   2          1.12          5.99         3.87 o                         
  -8   5   2          3.29          2.09         2.77 o                         
  -7   5   2         27.22         27.56         6.87 o                         
  -6   5   2        108.93        115.02        11.24 o                         
  -5   5   2         29.89         33.15         6.13 o                         
  -4   5   2         86.93         82.88         8.24 o                         
  -3   5   2         48.34         44.89         5.54 o                         
  -2   5   2         49.40         64.06         6.60 o                         
  -1   5   2        532.35        548.96        20.30 o                         
   0   5   2        141.23        158.73        10.01 o                         
   1   5   2        125.12        119.70         9.48 o                         
   2   5   2        379.47        382.91        18.10 o                         
   3   5   2        233.44        239.92        15.26 o                         
  -9   6   2         18.40         34.05         9.81 o                         
  -8   6   2         21.22         37.69         6.12 o                         
  -7   6   2         63.60         71.26        10.05 o                         
  -6   6   2         17.64         19.64         5.07 o                         
  -5   6   2         26.36         25.58         5.01 o                         
  -4   6   2         67.70         49.81         6.81 o                         
  -3   6   2         41.33         25.55         4.76 o                         
  -2   6   2         73.63         73.72         7.83 o                         
  -1   6   2         89.94         83.10         8.00 o                         
   0   6   2        129.83        155.90        10.94 o                         
   1   6   2        119.63        143.62        10.80 o                         
   2   6   2         46.64         57.53         7.48 o                         
   3   6   2         75.18         80.06         9.54 o                         
   4   6   2          4.69          1.62         2.57 o                         
   5   6   2          5.57          8.25         4.71 o                         
   6   6   2         11.42          2.28         4.24 o                         
   7   6   2          3.82         10.74         5.93 o                         
  -9   7   2          0.34         -3.91         4.70 o                         
  -8   7   2         20.30         28.79         5.47 o                         
  -7   7   2          3.24         12.19         5.01 o                         
  -6   7   2         40.93         45.54         7.61 o                         
  -5   7   2         59.54         53.54         8.02 o                         
  -4   7   2         94.64         71.07         8.80 o                         
  -3   7   2        512.03        526.65        22.40 o                         
  -2   7   2         39.44         28.98         5.54 o                         
  -1   7   2        156.61        156.24        11.94 o                         
   0   7   2         43.07         34.21         6.13 o                         
   1   7   2        216.22        249.23        15.41 o                         
   2   7   2        203.19        221.00        15.50 o                         
   3   7   2         25.15         28.51         6.70 o                         
   4   7   2         12.49         13.32         5.56 o                         
   5   7   2         15.80         12.47         5.12 o                         
   6   7   2        108.31         97.26        13.10 o                         
   7   7   2         24.14         16.52         6.50 o                         
  -9   8   2          1.04         10.18         6.78 o                         
  -8   8   2         14.55         32.18         9.45 o                         
  -7   8   2          0.37          4.99         4.71 o                         
  -6   8   2          4.15          7.85         4.23 o                         
  -5   8   2          0.42         -1.13         2.98 o                         
  -4   8   2         46.16         47.70         7.54 o                         
  -3   8   2        174.24        165.68        13.06 o                         
  -2   8   2        168.25        157.06        12.87 o                         
  -1   8   2         31.24         25.20         5.55 o                         
   0   8   2         96.93         97.66        10.07 o                         
   1   8   2        226.88        251.85        16.51 o                         
   2   8   2        232.89        234.83        17.13 o                         
   3   8   2         89.37         98.08        11.48 o                         
   4   8   2         24.32         26.07         5.74 o                         
   5   8   2          6.97          0.43         3.39 o                         
   6   8   2          8.19          5.89         3.19 o                         
  -6   9   2         25.02         26.99         6.46 o                         
  -5   9   2          8.72          3.15         3.21 o                         
  -4   9   2         83.64         67.78         9.18 o                         
  -3   9   2        153.62        163.68        14.04 o                         
  -2   9   2         74.09         75.28         9.31 o                         
  -1   9   2        148.34        165.92        14.27 o                         
   0   9   2         65.09         67.33         9.12 o                         
   1   9   2         58.76         65.57         8.93 o                         
   2   9   2         35.72         28.19         6.85 o                         
   3   9   2         25.52         22.18         5.48 o                         
   4   9   2         34.85         47.55         9.38 o                         
   5   9   2          1.57         -3.15         3.65 o                         
   6   9   2          0.80          0.54         3.33 o                         
  -5  10   2         32.52         33.37         7.43 o                         
  -4  10   2          1.06         -3.42         3.42 o                         
  -3  10   2         41.12         30.23         6.13 o                         
  -2  10   2        156.05        166.86        14.79 o                         
  -1  10   2         81.16         73.82         9.81 o                         
   0  10   2         13.64         12.52         5.46 o                         
   1  10   2         14.69         17.91         5.73 o                         
   2  10   2          3.66          6.32         4.45 o                         
   3  10   2          4.59          3.65         4.28 o                         
   4  10   2         13.51         20.09         6.92 o                         
   5  10   2          2.71         -0.17         3.57 o                         
  -6  11   2          8.90         22.08         7.28 o                         
  -5  11   2          4.39          6.00         3.97 o                         
  -4  11   2          4.45         10.49         4.36 o                         
  -3  11   2         38.99         35.93         7.55 o                         
  -2  11   2         19.31         15.05         5.02 o                         
  -1  11   2          3.55          0.35         3.00 o                         
   0  11   2          3.67          0.46         3.54 o                         
   1  11   2          4.42          7.45         5.17 o                         
   2  11   2         42.91         44.61         9.14 o                         
   3  11   2         20.11         43.33         9.59 o                         
   4  11   2         13.63          8.70         4.54 o                         
  -6  12   2          1.30          1.33         3.37 o                         
  -5  12   2          8.51          8.68         4.00 o                         
  -4  12   2          6.86          8.65         4.10 o                         
  -3  12   2         31.48         31.46         6.97 o                         
  -2  12   2          3.03          4.65         3.49 o                         
  -1  12   2          9.91         16.77         7.27 o                         
   0  12   2         19.80         12.12         4.79 o                         
   1  12   2         10.10         16.81         6.42 o                         
   2  12   2          8.13          4.30         4.06 o                         
   3  12   2          6.16          1.67         3.93 o                         
  -5  13   2          5.23          6.08         4.52 o                         
  -4  13   2          2.86         -1.00         2.94 o                         
  -3  13   2         45.65         56.92        10.14 o                         
  -2  13   2         38.90         51.51         9.75 o                         
  -1  13   2          9.03          3.80         3.82 o                         
   0  13   2         38.37         45.55         9.62 o                         
   1  13   2          1.87          5.92         3.24 o                         
   2  13   2         27.31         26.10         6.66 o                         
  -3  14   2         12.06          9.44         4.47 o                         
  -2  14   2          8.07         12.42         5.18 o                         
  -1  14   2          0.96         -6.55         6.55 o                         
   0  14   2          5.82          8.29         5.94 o                         
  -5  -7   3          0.34          1.65         2.94 o                         
  -4  -7   3          9.73          6.82         2.69 o                         
  -3  -7   3         10.91         10.65         2.84 o                         
  -8  -6   3         31.28         19.04         6.36 o                         
  -7  -6   3         26.13         24.96         6.48 o                         
  -6  -6   3          0.25          6.75         4.10 o                         
  -5  -6   3         41.63         38.88         6.14 o                         
  -4  -6   3         63.48         63.99         7.02 o                         
  -3  -6   3        169.89        194.86        10.63 o                         
  -2  -6   3        258.09        287.37        11.35 o                         
  -8  -5   3          7.47         -2.07         5.07 o                         
  -7  -5   3          8.15         13.25         5.61 o                         
  -6  -5   3        143.02        168.04        14.99 o                         
  -5  -5   3          7.83          5.35         3.39 o                         
  -4  -5   3        871.60       1002.79        30.93 o                         
  -3  -5   3        286.10        373.96        15.36 o                         
  -2  -5   3        246.92        288.57         9.42 o                         
  -9  -4   3         23.71         43.90        10.53 o                         
  -8  -4   3         20.83         22.17         5.87 o                         
  -7  -4   3         53.41         57.83        10.42 o                         
  -6  -4   3          8.39         13.83         5.68 o                         
  -5  -4   3         14.05         15.07         4.15 o                         
  -4  -4   3         48.56         51.44         6.74 o                         
  -3  -4   3        318.53        350.59        14.81 o                         
  -2  -4   3        618.89        773.95        19.88 o                         
  -1  -4   3         58.25         82.81         3.90 o                         
  -9  -3   3          5.74         11.80         6.22 o                         
  -8  -3   3          1.11         -4.76         5.39 o                         
  -7  -3   3         14.75         19.77         5.11 o                         
  -6  -3   3         15.28         26.65         6.29 o                         
  -5  -3   3         93.27        106.01        10.23 o                         
  -4  -3   3          1.01          0.63         2.91 o                         
  -3  -3   3         60.48         69.05         6.39 o                         
  -2  -3   3        399.70        491.57        14.88 o                         
  -1  -3   3        179.00        211.95         6.81 o                         
  -9  -2   3         20.50         17.89         7.94 o                         
  -8  -2   3          3.33          3.50         4.51 o                         
  -7  -2   3          0.52          1.30         3.34 o                         
  -6  -2   3         58.75         63.21         8.58 o                         
  -5  -2   3        780.07        814.91        22.02 o                         
  -4  -2   3         13.34         12.07         2.70 o
[truncated: 184,843 more chars]
